# Supplementary material for: Neuropathologist-level integrated classification of adult-type diffuse gliomas using deep learning from whole-slide pathological images
Source: Nat Commun. 2023 Oct 11;14:6359. doi: 10.1038/s41467-023-41195-9 (PMC10567721; doi:10.1038/s41467-023-41195-9)
Supplement: Supplementary file 4 — Supplementary Data 1 [file 41467_2023_41195_MOESM4_ESM.xlsx]

## Sheet: MIL model performance 
Task	Types/Grades	AUC	Accuracy	Sensitivity	Specificity	F1 score
1	A2	0.92	0.8	0.64	0.972	0.711
		0.913	0.811	0.698	0.972	0.75
		0.903	0.684	0.591	0.979	0.634
		0.975	0.881	0.881	0.983	0.881
	A3	0.865	1	0.25	1	0.4
		0.918	0.833	0.714	0.996	0.769
		0.933	1	0.6	1	0.75
		0.856	0.8	0.667	0.994	0.727
	A4	0.895	1	0.308	1	0.471
		0.793	0.714	0.455	0.993	0.556
		0.997	1	0.167	1	0.286
		0.892	0.6	0.429	0.98	0.5
	O2	0.956	0.742	0.657	0.974	0.697
		0.916	0.789	0.625	0.985	0.697
		0.981	0.889	0.64	0.993	0.744
		0.886	0.757	0.683	0.969	0.718
	O3	0.948	1	0.6	1	0.75
		0.945	0.667	0.667	0.982	0.667
		0.95	0.818	0.75	0.993	0.783
		0.901	0.733	0.55	0.987	0.628
	GBM	0.942	0.839	0.973	0.661	0.901
		0.953	0.898	0.974	0.79	0.934
		0.963	0.904	0.983	0.68	0.942
		0.925	0.856	0.932	0.779	0.892
2	A	0.909	0.87	0.563	0.978	0.684
		0.894	0.82	0.672	0.961	0.739
		0.897	0.769	0.526	0.978	0.625
		0.92	0.806	0.72	0.949	0.761
	O	0.96	0.85	0.68	0.979	0.756
		0.914	0.794	0.692	0.972	0.739
		0.981	0.897	0.703	0.989	0.788
		0.903	0.788	0.672	0.959	0.725
	GBM	0.942	0.839	0.973	0.661	0.901
		0.953	0.898	0.974	0.79	0.934
		0.963	0.904	0.983	0.68	0.942
		0.925	0.856	0.932	0.779	0.892
3	IDHwt Astrocytic Tumors	0.911	1	0.621	1	0.766
		0.925	0.973	0.72	0.958	0.828
		0.87	0.864	0.594	0.97	0.704
		0.966	0.978	0.833	0.988	0.9
	IDHmt A2,3	0.834	0.585	1	0.621	0.738
	(A4 excluded)	0.916	0.622	0.958	0.72	0.754
		0.919	0.881	0.97	0.594	0.923
		0.94	0.901	0.988	0.833	0.942
4	IDHwt GBM	0.893	0.96	1	0.308	0.98
		0.923	0.984	0.989	0.625	0.986
		0.935	0.978	1	0.167	0.989
		0.894	0.942	0.973	0.45	0.957
	2016 IDHmt GBM	0.898	1	0.308	1	0.471
	(A4 in 2021 rule)	0.857	0.714	0.625	0.989	0.667
		0.996	1	0.167	1	0.286
		0.906	0.643	0.45	0.973	0.529
5	A2	0.897	0.941	0.64	0.905	0.762
		0.908	1	0.698	1	0.822
		0.943	1	0.591	1	0.743
		0.972	1	0.881	1	0.937
	A3	0.853	1	0.25	1	0.4
		0.897	0.833	0.714	0.981	0.769
		0.943	1	0.6	1	0.75
		0.869	1	0.667	1	0.8
	A4	0.869	0.371	1	0.621	0.541
		0.795	0.44	1	0.72	0.611
		1	1	1	0.594	0.48
		0.925	0.7	1	0.833	0.824
6	O2	0.912	0.92	0.657	0.867	0.767
		0.853	0.938	0.625	0.933	0.75
		0.978	0.941	0.64	0.917	0.762
		0.873	0.933	0.683	0.9	0.789
	O3	0.933	0.52	0.867	0.657	0.65
		0.939	0.609	0.933	0.625	0.737
		0.937	0.55	0.917	0.64	0.688
		0.91	0.581	0.9	0.683	0.706
7	A	0.974	0.909	0.952	0.895	0.93
		0.907	0.872	0.891	0.818	0.881
		0.956	0.87	0.909	0.897	0.889
		0.928	0.9	0.915	0.872	0.907
	O	0.947	0.944	0.895	0.952	0.919
		0.91	0.844	0.818	0.891	0.831
		0.967	0.929	0.897	0.909	0.913
		0.94	0.891	0.872	0.915	0.881
