# Supplementary material for: Neuropathologist-level integrated classification of adult-type diffuse gliomas using deep learning from whole-slide pathological images
Source: Nat Commun. 2023 Oct 11;14:6359. doi: 10.1038/s41467-023-41195-9 (PMC10567721; doi:10.1038/s41467-023-41195-9)
Supplement: Supplementary file 5 — Supplementary Data 2 [file 41467_2023_41195_MOESM5_ESM.xlsx]

## Sheet: all-patch model performance
Task	Types/Grades	AUC	Accuracy	Sensitivity	Specificity	F1 score
1	A2	0.901	0.612	0.6	0.934	0.606
		0.843	0.611	0.512	0.943	0.557
		0.877	0.556	0.455	0.972	0.5
		0.925	0.667	0.714	0.948	0.69
	A3	0.899	1	0.25	1	0.4
		0.747	0.667	0.286	0.996	0.4
		0.755	0.75	0.3	0.997	0.429
		0.868	0.5	0.5	0.981	0.5
	A4	0.863	0.545	0.462	0.985	0.5
		0.833	0.412	0.636	0.964	0.5
		0.893	1	0.167	1	0.286
		0.895	0.412	0.667	0.935	0.509
	O2	0.912	0.406	0.743	0.875	0.525
		0.856	0.436	0.708	0.917	0.54
		0.869	0.714	0.2	0.993	0.312
		0.906	0.615	0.78	0.93	0.688
	O3	0.947	0.444	0.533	0.969	0.484
		0.909	0.647	0.733	0.978	0.687
		0.886	0.625	0.417	0.99	0.5
		0.763	0.308	0.2	0.971	0.243
	GBM	0.914	0.923	0.826	0.876	0.872
		0.91	0.91	0.852	0.84	0.88
		0.922	0.843	0.978	0.44	0.905
		0.928	0.913	0.818	0.89	0.863
2	A	0.899	0.726	0.634	0.937	0.677
		0.881	0.661	0.607	0.917	0.633
		0.846	0.652	0.395	0.97	0.492
		0.899	0.659	0.8	0.877	0.723
	O	0.919	0.488	0.8	0.855	0.606
		0.873	0.536	0.769	0.896	0.632
		0.892	0.733	0.297	0.985	0.423
		0.854	0.615	0.656	0.906	0.635
	GBM	0.914	0.923	0.826	0.876	0.872
		0.91	0.91	0.852	0.84	0.88
		0.922	0.843	0.978	0.44	0.905
		0.928	0.913	0.818	0.89	0.863
3	IDHwt Astrocytic Tumors	0.86	0.946	0.603	0.935	0.737
		0.841	0.962	0.5	0.958	0.658
		0.873	0.778	0.438	0.96	0.56
		0.959	0.953	0.774	0.976	0.854
	IDHmt A2,3	0.821	0.558	0.935	0.603	0.699
	(A4 excluded)	0.845	0.479	0.958	0.5	0.639
		0.932	0.841	0.96	0.438	0.897
		0.929	0.872	0.976	0.774	0.921
4	IDHwt GBM	0.803	0.973	0.984	0.545	0.978
		0.916	0.982	0.97	0.7	0.976
		0.693	0.978	1	0.167	0.989
		0.951	0.975	0.929	0.778	0.951
	2016 IDHmt GBM	0.873	0.667	0.545	0.984	0.6
	(A4 in 2021 rule)	0.827	0.583	0.7	0.97	0.636
		0.914	1	0.167	1	0.286
		0.931	0.538	0.778	0.929	0.636
5	A2	0.831	0.857	0.6	0.762	0.706
		0.749	0.957	0.512	0.944	0.667
		0.79	0.909	0.455	0.938	0.606
		0.854	0.857	0.714	0.848	0.779
	A3	0.893	1	0.25	1	0.4
		0.724	1	0.286	1	0.445
		0.75	1	0.3	1	0.462
		0.809	0.667	0.5	0.952	0.572
	A4	0.838	0.324	0.846	0.603	0.469
		0.809	0.306	1	0.5	0.469
		0.823	0.25	1	0.438	0.4
		0.918	0.613	0.905	0.778	0.731
6	O2	0.89	0.867	0.743	0.733	0.8
		0.821	0.895	0.708	0.867	0.791
		0.757	1	0.2	1	0.333
		0.873	0.914	0.78	0.85	0.842
	O3	0.931	0.55	0.733	0.743	0.628
		0.903	0.65	0.867	0.708	0.743
		0.817	0.375	1	0.2	0.545
		0.75	0.654	0.85	0.78	0.739
7	A	0.907	0.882	0.75	0.87	0.811
		0.896	0.881	0.755	0.857	0.813
		0.838	0.833	0.789	0.786	0.81
		0.86	0.811	0.896	0.741	0.851
	O	0.915	0.727	0.87	0.75	0.792
		0.85	0.714	0.857	0.755	0.779
		0.872	0.733	0.786	0.789	0.759
		0.859	0.851	0.741	0.896	0.792
