# Supplementary material for: Neuropathologist-level integrated classification of adult-type diffuse gliomas using deep learning from whole-slide pathological images
Source: Nat Commun. 2023 Oct 11;14:6359. doi: 10.1038/s41467-023-41195-9 (PMC10567721; doi:10.1038/s41467-023-41195-9)
Supplement: Supplementary file 7 — Source Data [file 41467_2023_41195_MOESM7_ESM.xlsx]

## Sheet: Figure 3
Figure 3A		Figure 3C
Silhoutte Coefficient	Calinski Harabasz	model	accucary
0.3065	2017.5	base classifier	0.6315
0.3121	2361.1	cluster1	0.4259
0.3236	2561.9	cluster2	0.7593
0.3245	2894.6	cluster3	0.5583
0.3398	3682.4	cluster4	0.5973
0.3962	4013.9	cluster5	0.703
0.429	4132.7	cluster6	0.5657
0.446	4159.3	cluster7	0.8182
0.4014	3999.1	cluster8	0.6207
0.3389	3424.8	cluster9	0.4535
0.3082	3173

## Sheet: Figure 4 and Table 1,S5
Raw data for Figure 4, Table 1 and Table S5
Figure 4A							Figure 4B							Figure 4C							Figure 4D							Figure 4E				Figure 4F				Figure 4G				Figure 4H				Figure 4I			Figure 4J
Ground Truth	Prediction						Ground Truth	Prediction						Ground Truth	Prediction						Ground Truth	Prediction						Ground Truth	Prediction			Ground Truth	Prediction			Ground Truth	Prediction			Ground Truth	Prediction			Ground Truth	Prediction		Ground Truth	Prediction
	A2	A3	A4	O2	O3	GBM		A2	A3	A4	O2	O3	GBM		A2	A3	A4	O2	O3	GBM		A2	A3	A4	O2	O3	GBM		A	O	GBM		A	O	GBM		A	O	GBM		A	O	GBM		IDHwt Astrocytic Tumors	IDHmt A2,3		IDHwt Astrocytic Tumors	IDHmt A2,3
4	0	0	0.977273	0	0	0.0227273	2	0	0	0	0	0	1	1	0.980149	0	0	0.00744417	0.00744417	0.00496278	2	0	0	0	0	0	1	1	0.977273	0	0.0227273	3	0	0	1	3	0.0226244	0	0.977376	3	0	0	1	1	0	1	2	1	0
2	0.0366492	0.0052356	0.162304	0.120419	0.0314136	0.643979	1	0.998811	0	0	0.00118906	0	0	1	0.974638	0	0	0.00724638	0	0.0181159	2	0	0	0	0	0	1	3	0.204188	0.151832	0.643979	1	0.998811	0.00118906	0	3	0	0	1	3	0	0	1	1	0	0.998478	1	0	0.998811
5	0	0	0	1	0	0	2	0	0	0	0	0	1	1	0.693548	0	0	0.290323	0	0.016129	2	0	0	0	0	0	1	2	0	1	0	3	0	0	1	3	0.0114943	0	0.988506	3	0	0	1	2	0.888889	0.0222222	2	1	0
2	0.0816327	0	0	0.0408163	0	0.877551	2	0	0	1	0	0	0	1	0.913907	0	0	0	0.00662252	0.0794702	2	0	0.0666667	0	0	0.00833333	0.925	3	0.0816327	0.0408163	0.877551	3	1	0	0	3	0.00293255	0	0.997067	3	0.0666667	0.00833333	0.925	1	0	1	1	0	1
3	0.000928505	0.999071	0	0	0	0	2	0.0214592	0	0.103004	0	0.00429185	0.871245	1	0.99802	0	0	0	0	0.0019802	2	0.013245	0	0	0	0	0.986755	1	1	0	0	3	0.124464	0.00429185	0.871245	3	0.00465116	0	0.995349	3	0.013245	0	0.986755	2	1	0	1	0.00226757	0.984127
2	0.0606061	0	0	0.212121	0	0.727273	6	0	0.00118906	0	0	0.998811	0	1	0.918367	0	0	0.0204082	0.0102041	0.0510204	2	0	0	0.0217391	0	0.0108696	0.967391	3	0.0606061	0.212121	0.727273	2	0.00118906	0.998811	0	2	0.0107527	0.887097	0.102151	3	0.0217391	0.0108696	0.967391	1	0	0.975	2	0.333333	0
2	0.293413	0	0	0.0299401	0.00598802	0.670659	2	0.954545	0	0	0	0	0.0454545	1	0.981818	0.0181818	0	0	0	0	2	0.216216	0.00540541	0	0	0.0108108	0.767568	3	0.293413	0.0359281	0.670659	3	0.954545	0	0.0454545	3	0.00556586	0.00371058	0.990724	3	0.221622	0.0108108	0.767568	1	0	1	2	1	0
1	0.998478	0	0	0.00152207	0	0	2	0.299645	0.386525	0.0212766	0.0248227	0.0195035	0.248227	1	0.77943	0.0483271	0	0.0656753	0	0.106568	2	0.0169492	0	0	0	0	0.983051	1	0.998478	0.00152207	0	3	0.707447	0.0443262	0.248227	3	0.0914634	0.207317	0.70122	3	0.0169492	0	0.983051	1	0.0091954	0.737931	1	0	0.945946
2	0.5	0	0	0	0.0384615	0.461538	1	1	0	0	0	0	0	1	0.0648148	0.0277778	0.037037	0.25	0.162037	0.458333	2	0	0	0	0	0	1	3	0.5	0.0384615	0.461538	1	1	0	0	3	0.0115607	0.0115607	0.976879	3	0	0	1	2	0.993151	0.00684932	2	0.990196	0.00653595
2	0.0222222	0	0.0333333	0.0222222	0.0333333	0.888889	5	0.0152439	0	0	0.957317	0.00304878	0.0243902	1	0.368644	0	0.131356	0.313559	0.0805085	0.105932	2	0	0	0	0	0.0106007	0.989399	3	0.0555556	0.0555556	0.888889	2	0.0152439	0.960366	0.0243902	2	0.0357143	0.714286	0.25	3	0	0.0106007	0.989399	1	0	0.525862	1	0.00609756	0.981707
2	0	0	0	0	0	1	2	0.0593607	0.0502283	0	0.260274	0.214612	0.415525	1	0.9	0	0	0.0235294	0	0.0764706	2	0	0	0.0163043	0	0.0298913	0.953804	3	0	0	1	3	0.109589	0.474886	0.415525	1	0.980149	0.0148883	0.00496278	3	0.0163043	0.0298913	0.953804	1	0.00390625	0.992188	1	0	0.979798
1	1	0	0	0	0	0	2	0.111399	0	0	0	0	0.888601	1	0.965885	0	0	0.0341151	0	0	2	0.0449438	0.0224719	0.0168539	0	0	0.91573	1	1	0	0	3	0.111399	0	0.888601	3	0.118056	0.0138889	0.868056	3	0.0842697	0	0.91573	2	0.984227	0.00315457	2	0.834813	0.0426288
5	0	0	0	0.952703	0	0.0472973	4	0	0	0.955056	0	0	0.0449438	1	0.9125	0.00416667	0	0.0708333	0.00833333	0.00416667	2	0	0	0	0	0	1	2	0	0.952703	0.0472973	1	0.955056	0	0.0449438	2	0.010989	0.978022	0.010989	3	0	0	1	1	0.00228833	0.988558	1	0	1
2	0	0	0	0	0	1	2	0.221805	0	0.0150376	0.0639098	0.0300752	0.669173	1	0.911765	0	0	0.0210084	0.00420168	0.0630252	2	0	0	0	0	0.0466667	0.953333	3	0	0	1	3	0.236842	0.093985	0.669173	3	0.0377358	0	0.962264	3	0	0.0466667	0.953333	1	0.00407332	0.991853	1	0.0217391	0.695652
1	0.975	0	0	0.025	0	0	2	0.0492611	0	0.00985222	0	0	0.940887	1	0.891975	0.00308642	0.00925926	0.00617284	0	0.0895062	2	0.003663	0.003663	0	0	0.0622711	0.930403	1	0.975	0.025	0	3	0.0591133	0	0.940887	2	0	0.831325	0.168675	3	0.00732601	0.0622711	0.930403	2	0.975855	0.0181087	2	0.980226	0.00847458
2	0	0	0	0	0	1	1	0.984127	0	0	0.00680272	0.00680272	0.00226757	1	0	0	0	0	0.333333	0.666667	2	0	0	0	0	0	1	3	0	0	1	1	0.984127	0.0136054	0.00226757	3	0	0	1	3	0	0	1	2	0.774648	0.00469484	2	0.985646	0.00478469
1	1	0	0	0	0	0	5	0.00581395	0	0	0.953488	0.0290698	0.0116279	1	0.00609756	0	0	0.262195	0	0.731707	2	0	0	0	0	0.0222222	0.977778	1	1	0	0	2	0.00581395	0.982558	0.0116279	3	0	0	1	3	0	0.0222222	0.977778	1	0.0070922	0.992908	2	0.570513	0
2	0.0212766	0	0	0.0070922	0	0.971631	2	0.0153061	0	0	0	0.0510204	0.933673	1	0.0154739	0	0	0.073501	0.208897	0.702128	2	0	0	0.00574713	0	0	0.994253	3	0.0212766	0.0070922	0.971631	3	0.0153061	0.0510204	0.933673	1	0.974638	0.00724638	0.0181159	3	0.00574713	0	0.994253	2	1	0	2	0.418079	0.079096
1	0.737931	0	0	0.245977	0.00689655	0.0091954	4	0	0	1	0	0	0	1	0.296875	0	0.015625	0.015625	0	0.671875	2	0	0.00978793	0	0.0130506	0.00489396	0.972268	1	0.737931	0.252874	0.0091954	1	1	0	0	1	0.693548	0.290323	0.016129	3	0.00978793	0.0179445	0.972268	2	0.848837	0.127907	1	0	0.986047
5	0	0	0.0028169	0.974648	0.0028169	0.0197183	2	0	0	0	0.156863	0.509804	0.333333	1	0.981132	0	0	0	0	0.0188679	2	0.00381679	0	0	0	0.00381679	0.992366	2	0.0028169	0.977465	0.0197183	3	0	0.666667	0.333333	3	0.315476	0.0803571	0.604167	3	0.00381679	0.00381679	0.992366	1	0	0.988636	1	0	1
2	0	0	0.0114943	0.0114943	0.0153257	0.961686	5	0	0	0	1	0	0	1	0.854015	0	0	0.0145985	0	0.131387	2	0	0	0	0	0.00465116	0.995349	3	0.0114943	0.0268199	0.961686	2	0	1	0	3	0.0566038	0.132075	0.811321	3	0	0.00465116	0.995349	2	1	0	2	0.9	0
5	0	0	0	0.9869	0.0131004	0	5	0	0	0	1	0	0	1	0.388889	0	0	0.333333	0	0.277778	2	0	0	0	0	0	1	2	0	1	0	2	0	1	0	3	0	0.225806	0.774194	3	0	0	1	2	0.75	0.107143	1	0	0.947917
2	0	0	0	0	0	1	2	0.133333	0	0.0666667	0	0.2	0.6	2	0	0.0180995	0.00452489	0	0	0.977376	2	0	0	0	0	0	1	3	0	0	1	3	0.2	0.2	0.6	2	0.0113208	0.883019	0.10566	3	0	0	1	2	0.11828	0.655914	1	0	1
2	0.00684932	0	0	0	0	0.993151	5	0.003367	0	0.003367	0.983165	0	0.010101	2	0	0	0	0	0	1	2	0	0	0	0	0.004329	0.995671	3	0.00684932	0	0.993151	2	0.00673401	0.983165	0.010101	3	0.00653595	0	0.993464	3	0	0.004329	0.995671	2	0.816667	0.0888889	2	1	0
3	0	0.0732759	0.318966	0.0646552	0.0905172	0.452586	2	0.00348432	0	0	0	0	0.996516	2	0.0114943	0	0	0	0	0.988506	2	0	0	0	0	0	1	1	0.392241	0.155172	0.452586	3	0.00348432	0	0.996516	1	0.913907	0.00662252	0.0794702	3	0	0	1	1	0	1	1	0.59799	0.0100503
5	0.00701754	0	0	0.992982	0	0	2	0.00643777	0	0	0.00429185	0	0.98927	2	0.00293255	0	0	0	0	0.997067	2	0	0.03125	0	0	0	0.96875	2	0.00701754	0.992982	0	3	0.00643777	0.00429185	0.98927	3	0	0	1	3	0.03125	0	0.96875	1	0.27907	0.348837	1	0.138514	0.834459
1	0.992188	0	0	0.00390625	0	0.00390625	4	0.00453172	0.0181269	0.968278	0	0	0.00906344	2	0	0.00465116	0	0	0	0.995349	2	0.00796813	0	0	0.0159363	0.0358566	0.940239	1	0.992188	0.00390625	0.00390625	1	0.990937	0	0.00906344	3	0.00621118	0	0.993789	3	0.00796813	0.0517928	0.940239	1	0	0.992509	1	0	0.308943
2	0.00315457	0	0	0.00630915	0.00630915	0.984227	2	0	0	0	0	0	1	2	0.00556586	0	0	0.00185529	0.00185529	0.990724	2	0	0	0	0	0	1	3	0.00315457	0.0126183	0.984227	3	0	0	1	3	0	0	1	3	0	0	1	1	0.0126582	0.0443038	2	0.96789	0.00917431
1	0.988558	0	0	0.00915332	0	0.00228833	3	0.027027	0.918919	0	0.0540541	0	0	2	0.0304878	0	0.0609756	0.128049	0.0792683	0.70122	2	0.037037	0	0	0	0	0.962963	1	0.988558	0.00915332	0.00228833	1	0.945946	0.0540541	0	3	0.0684932	0.0109589	0.920548	3	0.037037	0	0.962963	1	0.0781893	0.329218	1	0.0331325	0.421687
2	0.0243902	0	0	0	0	0.97561	2	0.00653595	0	0	0	0.00326797	0.990196	2	0	0.0115607	0	0.00578035	0.00578035	0.976879	2	0	0	0	0	0	1	3	0.0243902	0	0.97561	3	0.00653595	0.00326797	0.990196	3	0	0	1	3	0	0	1	1	0	0.990741	2	0.307692	0.0769231
2	0	0	0	0	0	1	5	0.0122951	0.00204918	0	0.977459	0.00614754	0.00204918	2	0.0625	0.00694444	0.0486111	0.00694444	0.00694444	0.868056	2	0.0138249	0	0.0138249	0	0	0.97235	3	0	0	1	2	0.0143443	0.983607	0.00204918	2	0.0943396	0.0141509	0.891509	3	0.0276498	0	0.97235	1	0.0180995	0.868778	2	0.902778	0.0972222
6	0	0	0	0	0.977011	0.0229885	1	0.981707	0	0	0.0121951	0	0.00609756	2	0	0	0.0377358	0	0	0.962264	2	0	0	0	0	0	1	2	0	0.977011	0.0229885	1	0.981707	0.0121951	0.00609756	3	0.00797872	0.0132979	0.978723	3	0	0	1	1	0.0466321	0.11399	1	0.737805	0.189024
5	0.00518135	0	0	0.968912	0	0.0259067	5	0.196078	0.0147059	0	0.696078	0.0196078	0.0735294	2	0	0	0	0	0	1	2	0.0105634	0	0	0	0	0.989437	2	0.00518135	0.968912	0.0259067	2	0.210784	0.715686	0.0735294	1	0.99802	0	0.0019802	3	0.0105634	0	0.989437	1	0.129167	0.254167	2	1	0
2	0.0147059	0	0.00490196	0.0359477	0.0702614	0.874183	2	0	0.002457	0.002457	0	0	0.995086	2	0	0	0	0	0	1	2	0	0.0245399	0.0552147	0	0	0.920245	3	0.0196078	0.106209	0.874183	3	0.004914	0	0.995086	3	0	0	1	3	0.0797546	0	0.920245	2	0.969697	0	1	0.0382166	0.509554
5	0.00694444	0	0	0.944444	0	0.0486111	2	0.0052356	0.0052356	0	0	0	0.989529	2	0.315476	0	0	0.077381	0.00297619	0.604167	2	0	0	0	0	0	1	2	0.00694444	0.944444	0.0486111	3	0.0104712	0	0.989529	3	0	0	1	3	0	0	1	1	0.548387	0.430108	2	0.653846	0.269231
1	0.991853	0	0	0.00203666	0.00203666	0.00407332	2	0	0	0	0.00638978	0	0.99361	2	0.0566038	0	0	0.107817	0.0242588	0.811321	2	0.0131579	0	0	0	0	0.986842	1	0.991853	0.00407332	0.00407332	3	0	0.00638978	0.99361	3	0.0049505	0.019802	0.975248	3	0.0131579	0	0.986842	1	0.060241	0.879518	1	0.00235294	0.0494118
5	0.00854701	0	0	0.945869	0.039886	0.00569801	1	0.979798	0	0	0.020202	0	0	2	0	0	0	0.225806	0	0.774194	2	0	0	0	0	0.00378788	0.996212	2	0.00854701	0.985755	0.00569801	1	0.979798	0.020202	0	3	0	0.00909091	0.990909	3	0	0.00378788	0.996212	1	0.0108696	0.98913	1	0.0200617	0.58642
2	0.0140845	0.00402414	0	0.00201207	0.00402414	0.975855	2	0.0284192	0.0142096	0.0106572	0.0479574	0.0639432	0.834813	2	0	0	0.00653595	0	0	0.993464	1	0.990476	0	0	0.00952381	0	0	3	0.0181087	0.00603622	0.975855	3	0.053286	0.111901	0.834813	1	0.969636	0	0.0303644	1	0.990476	0.00952381	0	1	0	0.99061	1	0	0.947183
2	0.129151	0	0.0147601	0.0738007	0.287823	0.494465	1	1	0	0	0	0	0	2	0	0	0	0	0	1	1	0.99375	0	0	0.00625	0	0	3	0.143911	0.361624	0.494465	1	1	0	0	3	0.0487805	0.182927	0.768293	1	0.99375	0.00625	0	2	0.4	0.355556	1	0	0.994709
2	0.0909091	0	0	0.0877743	0	0.821317	4	0	0	1	0	0	0	2	0.00621118	0	0	0	0	0.993789	1	1	0	0	0	0	0	3	0.0909091	0.0877743	0.821317	1	1	0	0	3	0.269231	0.00961538	0.721154	1	1	0	0	1	0.00414938	0.983402	1	0.235431	0.244755
2	0.00469484	0	0.0234742	0.197183	0	0.774648	1	0.695652	0	0	0.282609	0	0.0217391	2	0	0	0	0	0	1	2	0	0	0	1	0	0	3	0.028169	0.197183	0.774648	1	0.695652	0.282609	0.0217391	3	0.0143149	0.00204499	0.98364	3	0	1	0	2	0.645161	0.193548	1	0	1
1	0.992908	0	0	0	0	0.0070922	2	0.00847458	0	0	0.0112994	0	0.980226	2	0.0438356	0.0246575	0	0.00273973	0.00821918	0.920548	3	0.669767	0.00465116	0.00465116	0.15814	0.153488	0.00930233	1	0.992908	0	0.0070922	3	0.00847458	0.0112994	0.980226	2	0.00166667	0.976667	0.0216667	1	0.67907	0.311628	0.00930233	2	1	0	1	0	0.8
2	0	0	0	0	0	1	2	0.00198807	0	0	0	0	0.998012	2	0	0	0	0	0	1	1	0.333333	0.333333	0	0.333333	0	0	3	0	0	1	3	0.00198807	0	0.998012	3	0.00367647	0.0514706	0.944853	1	0.666667	0.333333	0	1	0	0.988372	1	0	0.9967
2	0.0195122	0	0	0.00487805	0	0.97561	6	0.492038	0.00477707	0.00477707	0.0461783	0.251592	0.200637	2	0.00797872	0	0	0.00265957	0.0106383	0.978723	1	1	0	0	0	0	0	3	0.0195122	0.00487805	0.97561	2	0.501592	0.297771	0.200637	3	0.150442	0	0.849558	1	1	0	0	1	0.037037	0.962963	1	0.00170358	0.994889
5	0	0.00273224	0	0.994536	0	0.00273224	2	0.0740741	0	0.222222	0.037037	0	0.666667	2	0	0	0	0	0	1	4	0	0	0.988806	0	0.00373134	0.00746269	2	0.00273224	0.994536	0.00273224	3	0.296296	0.037037	0.666667	3	0.02746	0.0114416	0.961098	1	0.988806	0.00373134	0.00746269	2	0.954545	0.0454545	1	0.0909091	0.890909
2	0	0	0	0	0	1	2	0.0432099	0	0.0308642	0.0185185	0.0308642	0.876543	2	0	0	0	0	0	1	3	0.00294118	0.976471	0	0.00588235	0.00294118	0.0117647	3	0	0	1	3	0.0740741	0.0493827	0.876543	2	0.0517241	0.37931	0.568966	1	0.979412	0.00882353	0.0117647	1	0.0322581	0.854839	1	0	1
2	0.127907	0	0	0.0116279	0.0116279	0.848837	5	0.0362903	0.00806452	0.0241935	0.00403226	0.209677	0.717742	2	0.0049505	0	0	0.00990099	0.00990099	0.975248	5	0.0185185	0	0.962963	0	0.0185185	0	3	0.127907	0.0232558	0.848837	2	0.0685484	0.21371	0.717742	3	0.0133333	0	0.986667	2	0.981481	0.0185185	0	2	0.596774	0.268817	1	0.00946372	0.981073
1	0.988636	0	0	0.0113636	0	0	2	0	0.00478469	0	0	0.00956938	0.985646	2	0	0	0	0.00909091	0	0.990909	1	1	0	0	0	0	0	1	0.988636	0.0113636	0	3	0.00478469	0.00956938	0.985646	1	0.865854	0.0195122	0.114634	1	1	0	0	1	0.0384615	0.961538	1	0	1
2	0.00515464	0	0	0.0103093	0	0.984536	2	0.217391	0	0.0217391	0	0.434783	0.326087	2	0.0487805	0	0	0.182927	0	0.768293	1	0.982143	0.00446429	0.00892857	0.00446429	0	0	3	0.00515464	0.0103093	0.984536	3	0.23913	0.434783	0.326087	2	0.114754	0.010929	0.874317	1	0.995536	0.00446429	0	2	0.985507	0.00724638	1	0.00421941	0.995781
2	0	0	0	0.002331	0	0.997669	2	0	0	0	0.429487	0	0.570513	2	0.264423	0.00240385	0.00240385	0	0.00961538	0.721154	2	0.00598086	0	0	0.991627	0	0.00239234	3	0	0.002331	0.997669	3	0	0.429487	0.570513	3	0.242308	0	0.757692	3	0.00598086	0.991627	0.00239234	1	0.0078125	0.976562	1	0.00641026	0.967949
2	0.0457317	0	0	0.00609756	0	0.948171	2	0.00510204	0.0221088	0.0136054	0.171769	0.103741	0.683673	2	0.00817996	0	0.00613497	0.00204499	0	0.98364	1	0.988539	0	0	0.00573066	0	0.00573066	3	0.0457317	0.00609756	0.948171	3	0.0408163	0.27551	0.683673	3	0.016	0.1088	0.8752	1	0.988539	0.00573066	0.00573066	1	0	0.986842	2	0.5	0.310811
2	0.0116279	0	0	0.0775194	0	0.910853	5	0	0	0	1	0	0	2	0	0.00367647	0	0.0514706	0	0.944853	5	0.00660066	0	0	0.986799	0	0.00660066	3	0.0116279	0.0775194	0.910853	2	0	1	0	3	0.101382	0	0.898618	2	0.00660066	0.986799	0.00660066	2	0.819231	0.0769231	1	0.0126263	0.984848
2	0	0	0	0	0	1	4	0.00156986	0.116954	0.206044	0.00353218	0.00235479	0.669545	2	0.106195	0.0265487	0.0176991	0	0	0.849558	1	0.978836	0	0.00529101	0.010582	0	0.00529101	3	0	0	1	1	0.324568	0.00588697	0.669545	3	0.018018	0	0.981982	1	0.984127	0.010582	0.00529101	1	0.0704225	0.788732	1	0	0.743119
2	0	0	0	0	0	1	5	0	0	0	0.978022	0	0.021978	2	0.00457666	0.00228833	0.020595	0.0114416	0	0.961098	4	0.0857143	0.0122449	0.722449	0.00408163	0.00816327	0.167347	3	0	0	1	2	0	0.978022	0.021978	3	0.0149254	0	0.985075	1	0.820408	0.0122449	0.167347	1	0.00600601	0.989489	1	0.594444	0.305556
2	0	0	0	0	0	1	2	0	0.0077821	0.385214	0.0194553	0.00389105	0.583658	2	0	0	0.0133333	0	0	0.986667	1	0.997319	0	0.00134048	0	0	0.00134048	3	0	0	1	3	0.392996	0.0233463	0.583658	3	0.0221239	0	0.977876	1	0.99866	0	0.00134048	1	0.368421	0.315789	1	0	0.727273
6	0.0113636	0	0	0	0.988636	0	2	0	0	0.00598802	0.0239521	0	0.97006	2	0.00769231	0	0.234615	0	0	0.757692	5	0.0026178	0	0	0.997382	0	0	2	0.0113636	0.988636	0	3	0.00598802	0.0239521	0.97006	3	0	0	1	2	0.0026178	0.997382	0	1	0.146497	0.433121	2	0.235714	0.132143
2	0.107143	0	0	0.142857	0	0.75	4	0	0	1	0	0	0	2	0.0112	0.0032	0.0016	0.104	0.0048	0.8752	1	0.877984	0.00530504	0.00265252	0.0212202	0	0.0928382	3	0.107143	0.142857	0.75	1	1	0	0	3	0.00976562	0.00195312	0.988281	1	0.885942	0.0212202	0.0928382	2	1	0	2	0.709779	0.0378549
5	0.171779	0	0	0.813906	0	0.0143149	5	0.0444444	0	0	0.955556	0	0	2	0.00460829	0	0.0967742	0	0	0.898618	5	0.00481928	0	0	0.995181	0	0	2	0.171779	0.813906	0.0143149	2	0.0444444	0.955556	0	3	0.00677966	0.00338983	0.989831	2	0.00481928	0.995181	0	1	0.0238095	0.97619	1	0.0994475	0.569061
2	0	0	0	0	0	1	2	0.079096	0	0	0.502825	0	0.418079	2	0.018018	0	0	0	0	0.981982	1	0.119891	0.0599455	0.0544959	0.509537	0.163488	0.0926431	3	0	0	1	3	0.079096	0.502825	0.418079	3	0.00307692	0	0.996923	1	0.234332	0.673025	0.0926431	1	0	1	2	0.620915	0.254902
6	0.00628931	0	0	0	0.987421	0.00628931	2	0.0727273	0	0.0272727	0.272727	0.163636	0.463636	2	0.0149254	0	0	0	0	0.985075	4	0	0.0209059	0.97561	0.00348432	0	0	2	0.00628931	0.987421	0.00628931	3	0.1	0.436364	0.463636	3	0	0	1	1	0.996516	0.00348432	0	1	0	1	1	0.121951	0.707317
2	0	0	0	0	0	1	1	0.986047	0	0	0.0139535	0	0	2	0	0.0176991	0.00442478	0	0	0.977876	5	0.00245098	0	0	0.995098	0.00245098	0	3	0	0	1	1	0.986047	0.0139535	0	3	0.0283019	0.0235849	0.948113	2	0.00245098	0.997549	0	1	0	1	1	0	1
2	0.655914	0	0	0.204301	0.0215054	0.11828	1	1	0	0	0	0	0	2	0	0	0	0	0	1	4	0.03125	0	0.956731	0.00480769	0	0.00721154	3	0.655914	0.225806	0.11828	1	1	0	0	3	0.0148883	0.00496278	0.980149	1	0.987981	0.00480769	0.00721154	1	0.00600601	0.885886	1	0.353175	0.0515873
2	0.0141343	0	0	0.0530035	0.00353357	0.929329	2	0.00257069	0	0	0	0.00514139	0.992288	2	0.00390625	0	0.00585938	0.000976562	0.000976562	0.988281	4	0.227848	0.0759494	0.0506329	0.0379747	0.21519	0.392405	3	0.0141343	0.0565371	0.929329	3	0.00257069	0.00514139	0.992288	3	0.381356	0.177966	0.440678	1	0.35443	0.253165	0.392405	1	0.675	0.320833	1	0.0785498	0.444109
2	0.203008	0.037594	0	0	0.0075188	0.75188	2	0	0	0.02	0.04	0.04	0.9	2	0.00677966	0	0	0.00338983	0	0.989831	4	0.0137931	0	0	0.986207	0	0	3	0.240602	0.0075188	0.75188	3	0.02	0.08	0.9	1	0.918367	0.0306122	0.0510204	1	0.0137931	0.986207	0	1	0.821429	0.0892857	2	0.984127	0.015873
5	0	0	0	1	0	0	2	0.0610687	0	0	0.00763359	0	0.931298	2	0.00307692	0	0	0	0	0.996923	6	0.0078329	0	0.00261097	0.00522193	0.981723	0.00261097	2	0	1	0	3	0.0610687	0.00763359	0.931298	2	0.501188	0.209026	0.289786	2	0.0104439	0.986945	0.00261097	2	0.555556	0.0277778	1	0	1
2	0.0888889	0	0	0.0666667	0.0277778	0.816667	2	0.0422535	0.0422535	0	0	0	0.915493	2	0	0	0	0	0	1	1	0.156934	0	0	0.189781	0.631387	0.0218978	3	0.0888889	0.0944444	0.816667	3	0.084507	0	0.915493	3	0.230971	0.0183727	0.750656	1	0.156934	0.821168	0.0218978	2	0.622642	0.0754717	1	0	1
5	0.432432	0	0	0.567568	0	0	5	0.0142857	0	0	0.985714	0	0	2	0.00943396	0.00471698	0.0141509	0.0188679	0.00471698	0.948113	1	0.926724	0.00431034	0.00862069	0.0517241	0	0.00862069	2	0.432432	0.567568	0	2	0.0142857	0.985714	0	2	0.00591716	0.952663	0.0414201	1	0.939655	0.0517241	0.00862069	1	0.639474	0.268421	2	1	0
2	0	0	0.0232558	0.0116279	0	0.965116	2	0	0	0	0	0	1	2	0.00992556	0.00248139	0.00248139	0.00496278	0	0.980149	1	0.245823	0.0501193	0.186158	0.183771	0.305489	0.0286396	3	0.0232558	0.0116279	0.965116	3	0	0	1	3	0.0625	0.15	0.7875	1	0.4821	0.48926	0.0286396	2	0.5	0.05	1	0.00497512	0.995025
2	0.025641	0	0.128205	0.615385	0	0.230769	6	0.0643087	0	0	0.0578778	0.832797	0.0450161	2	0.381356	0	0	0.177966	0	0.440678	1	0.369697	0.0121212	0.00606061	0.0878788	0.360606	0.163636	3	0.153846	0.615385	0.230769	2	0.0643087	0.890675	0.0450161	3	0.0290323	0.00967742	0.96129	1	0.387879	0.448485	0.163636	1	0.0181818	0.769697	1	0	1
1	1	0	0	0	0	0	1	0.947917	0	0	0.0520833	0	0	2	0.0104987	0.0472441	0.173228	0	0.0183727	0.750656	1	0.230769	0	0	0	0.153846	0.615385	1	1	0	0	1	0.947917	0.0520833	0	2	0	0.932927	0.0670732	1	0.230769	0.153846	0.615385	1	0.0857143	0.252381	1	0.0416667	0.958333
2	0.025	0	0	0	0	0.975	6	0.54717	0	0	0.334906	0.0896226	0.0283019	2	0.0625	0	0	0.15	0	0.7875	3	0.0229885	0.91954	0.0229885	0.0229885	0.0114943	0	3	0.025	0	0.975	2	0.54717	0.424528	0.0283019	3	0.0484765	0.0221607	0.929363	1	0.965517	0.0344828	0	2	0.6875	0.3	1	0	1
2	0	0	0	0	0.0289855	0.971014	1	1	0	0	0	0	0	2	0.016129	0	0.0129032	0.00967742	0	0.96129	5	0	0	0	1	0	0	3	0	0.0289855	0.971014	1	1	0	0	3	0.0601719	0.034384	0.905444	2	0	1	0	2	1	0	1	0	1
6	0.286307	0	0	0.385892	0.0829876	0.244813	2	0.0185185	0	0	0	0.0185185	0.962963	2	0.00415512	0.00138504	0.0429363	0.0207756	0.00138504	0.929363	4	0.09375	0.21875	0.1875	0	0.125	0.375	2	0.286307	0.46888	0.244813	3	0.0185185	0.0185185	0.962963	3	0.020202	0	0.979798	1	0.5	0.125	0.375	1	0.00694444	0.868056	1	0.00823045	0.99177
2	0.0135747	0	0.0316742	0	0	0.954751	2	0	0	0	0	0	1	2	0.0429799	0.00573066	0.0114613	0	0.034384	0.905444	2	0	0	0.00621118	0.981366	0.00621118	0.00621118	3	0.0452489	0	0.954751	3	0	0	1	3	0.0190311	0.00692042	0.974048	3	0.00621118	0.987578	0.00621118	1	0	1	2	0.319149	0.595745
5	0.707317	0	0	0.292683	0	0	2	0	0	0	0	0	1	2	0	0.010101	0.010101	0	0	0.979798	5	0.0320856	0	0.0160428	0.860963	0.0909091	0	2	0.707317	0.292683	0	3	0	0	1	1	0.996262	0	0.00373832	2	0.0481283	0.951872	0	2	0.923077	0.0769231
1	0.348837	0	0.0116279	0.360465	0	0.27907	1	0.0100503	0	0	0.39196	0	0.59799	2	0.0103806	0.00346021	0.00519031	0.00346021	0.00346021	0.974048	6	0.00809717	0	0	0.0850202	0.906883	0	1	0.360465	0.360465	0.27907	1	0.0100503	0.39196	0.59799	1	1	0	0	2	0.00809717	0.991903	0	1	0	1
2	0.00534759	0	0	0	0.00534759	0.989305	5	0	0	0	0.984252	0	0.015748	2	0	0	0.25	0	0	0.75	5	0.00718133	0	0	0.992819	0	0	3	0.00534759	0.00534759	0.989305	2	0	0.984252	0.015748	3	0.25	0	0.75	2	0.00718133	0.992819	0	2	1	0
5	0.0142857	0	0.0571429	0.442857	0.242857	0.242857	1	0.831081	0.00337838	0	0.0135135	0.0135135	0.138514	2	0.137457	0	0	0.0515464	0.0206186	0.790378	5	0	0	0	1	0	0	2	0.0714286	0.685714	0.242857	1	0.834459	0.027027	0.138514	3	0.137457	0.0721649	0.790378	2	0	1	0	2	0.935484	0.016129
5	0.00600601	0	0	0.972973	0	0.021021	2	0	0	0	0	0	1	2	0	0	0.2	0.0672566	0.0141593	0.718584	5	0	0	0	1	0	0	2	0.00600601	0.972973	0.021021	3	0	0	1	3	0.2	0.0814159	0.718584	2	0	1	0	1	0.00531915	0.994681
1	0.992509	0	0	0.00749064	0	0	5	0.17037	0	0	0.755556	0.037037	0.037037	2	0.010274	0.32363	0.00513699	0.0171233	0	0.643836	6	0	0	0	0.0108696	0.967391	0.0217391	1	0.992509	0.00749064	0	2	0.17037	0.792593	0.037037	1	0.827757	0.0656753	0.106568	2	0	0.978261	0.0217391	1	0	1
5	0.0283019	0	0	0.968553	0	0.00314465	6	0.0352113	0.112676	0	0.0915493	0.0915493	0.669014	2	0	0	0.00510204	0	0.00765306	0.987245	3	0	0.969163	0.0132159	0.0132159	0	0.00440529	2	0.0283019	0.968553	0.00314465	2	0.147887	0.183099	0.669014	3	0.339041	0.0171233	0.643836	1	0.982379	0.0132159	0.00440529	2	0.333333	0.424242
1	0.0443038	0	0	0.936709	0.00632911	0.0126582	5	0.013624	0	0	0.956403	0.0027248	0.027248	2	0	0	0.00765306	0.00255102	0.00255102	0.987245	5	0.105727	0.00440529	0.00440529	0.828194	0.00881057	0.0484581	1	0.0443038	0.943038	0.0126582	2	0.013624	0.959128	0.027248	3	0.00510204	0.00765306	0.987245	2	0.114537	0.837004	0.0484581	1	0	1
1	0.325103	0.00411523	0	0.382716	0.209877	0.0781893	1	0.308943	0	0	0.691057	0	0	2	0.0493274	0.0269058	0.044843	0.0134529	0.188341	0.67713	5	0.149038	0.00480769	0.0961538	0.620192	0.0721154	0.0576923	1	0.329218	0.592593	0.0781893	1	0.308943	0.691057	0	3	0.00765306	0.00510204	0.987245	2	0.25	0.692308	0.0576923	1	0	0.985366
3	0.00308642	0.987654	0	0.00617284	0.00308642	0	5	0.272727	0	0	0.545455	0.0909091	0.0909091	2	0.0203046	0.0101523	0.00507614	0	0	0.964467	1	0.039823	0	0	0.951327	0.00884956	0	1	0.990741	0.00925926	0	2	0.272727	0.636364	0.0909091	3	0.121076	0.201794	0.67713	1	0.039823	0.960177	0	1	0	1
2	0	0	0	0	0	1	2	0.00458716	0.00458716	0.00458716	0.00458716	0.0137615	0.96789	2	0.00779727	0	0.00584795	0.00194932	0	0.984405	6	0.015625	0.0078125	0.0234375	0.09375	0.859375	0	3	0	0	1	3	0.0137615	0.0183486	0.96789	3	0.035533	0	0.964467	2	0.046875	0.953125	0	1	1	0
5	0	0	0	1	0	0	5	0	0	0	1	0	0	2	0	0	0.0310881	0	0	0.968912	1	0	0	0	0	0	1	2	0	1	0	2	0	1	0	3	0.0136452	0.00194932	0.984405	1	0	0	1	1	0	0.985185
1	0.846154	0.0226244	0.040724	0.0588235	0.0135747	0.0180995	4	0	0	1	0	0	0	2	0.00364964	0	0.00182482	0	0.00182482	0.992701	6	0.744966	0.00671141	0.00671141	0.033557	0.187919	0.0201342	1	0.909502	0.0723982	0.0180995	1	1	0	0	2	0.010989	0.874725	0.114286	2	0.758389	0.221477	0.0201342	1	0	1
1	0.11399	0	0	0.777202	0.0621762	0.0466321	1	0.421687	0	0	0.503012	0.0421687	0.0331325	2	0	0	0	0	0	1	1	0.348684	0.0164474	0.144737	0.348684	0.0328947	0.108553	1	0.11399	0.839378	0.0466321	1	0.421687	0.545181	0.0331325	1	0.0736196	0	0.92638	1	0.509868	0.381579	0.108553	1	0	1
1	0.254167	0	0	0.545833	0.0708333	0.129167	2	0.0769231	0	0	0.461538	0.153846	0.307692	2	0.0555556	0	0	0.0694444	0	0.875	1	0.966102	0	0	0.0282486	0	0.00564972	1	0.254167	0.616667	0.129167	3	0.0769231	0.615385	0.307692	3	0.0310881	0	0.968912	1	0.966102	0.0282486	0.00564972	2	0.971698	0
2	0	0	0	0.030303	0	0.969697	2	0.0170455	0	0	0.107955	0.0795455	0.795455	2	0.149254	0.0547264	0	0	0	0.79602	6	0.756522	0.00869565	0.0695652	0.0173913	0.0695652	0.0782609	3	0	0.030303	0.969697	3	0.0170455	0.1875	0.795455	3	0.00547445	0.00182482	0.992701	2	0.834783	0.0869565	0.0782609
1	0.430108	0	0	0.0215054	0	0.548387	2	0.144737	0.00438596	0.22807	0.00877193	0.0614035	0.552632	2	0.192308	0.00961538	0.0384615	0	0.00961538	0.75	4	0.741379	0.00862069	0.00862069	0.0689655	0.155172	0.0172414	1	0.430108	0.0215054	0.548387	3	0.377193	0.0701754	0.552632	1	1	0	0	1	0.758621	0.224138	0.0172414
5	0	0	0	1	0	0	2	0.0430328	0.00204918	0.00819672	0.067623	0.159836	0.719262	2	0.175373	0	0	0.0261194	0.00373134	0.794776	4	0.04	0.16	0	0	0	0.8	2	0	1	0	3	0.0532787	0.227459	0.719262	3	0	0	1	1	0.2	0	0.8
5	0.00561798	0	0	0.983146	0	0.011236	2	0.0945946	0.0101351	0.0101351	0.0641892	0.0168919	0.804054	2	0.0747664	0.214953	0.0046729	0.172897	0.0163551	0.516355	4	0.242775	0.0520231	0.0231214	0.0867052	0.00578035	0.589595	2	0.00561798	0.983146	0.011236	3	0.114865	0.0810811	0.804054	3	0.0555556	0.0694444	0.875	1	0.317919	0.0924855	0.589595
2	0.0144928	0	0	0	0.0144928	0.971014	2	0.0199005	0.0696517	0.00497512	0.00621891	0	0.899254	2	0	0	0	0	0	1	1	0.836364	0.00909091	0	0.154545	0	0	3	0.0144928	0.0144928	0.971014	3	0.0945274	0.00621891	0.899254	3	0.20398	0	0.79602	1	0.845455	0.154545	0
2	0	0	0	0	0	1	2	0.636364	0.0454545	0	0.0909091	0.106061	0.121212	2	0.011194	0.00373134	0.00373134	0.00373134	0	0.977612	1	1	0	0	0	0	0	3	0	0	1	3	0.681818	0.19697	0.121212	1	0.979058	0	0.0209424	1	1	0	0
1	0.879518	0	0	0.060241	0	0.060241	2	0	0.0408805	0.0157233	0.0125786	0.141509	0.789308	2	0	0.025641	0	0	0	0.974359	5	0.12069	0	0.012931	0.862069	0	0.00431034	1	0.879518	0.060241	0.060241	3	0.0566038	0.154088	0.789308	1	0.12963	0.412037	0.458333	2	0.133621	0.862069	0.00431034
1	0.967391	0.0217391	0	0	0	0.0108696	2	0.00704225	0.0246479	0	0.0669014	0.0316901	0.869718	2	0.0144928	0.0289855	0	0.0289855	0	0.927536	2	0.995272	0	0	0.00236407	0	0.00236407	1	0.98913	0	0.0108696	3	0.0316901	0.0985915	0.869718	3	0.240385	0.00961538	0.75	3	0.995272	0.00236407	0.00236407
5	0.0243902	0	0	0.634146	0	0.341463	6	0	0	0	0	0.995392	0.00460829	2	0.0611247	0.0122249	0	0.0268949	0.00488998	0.894866	6	0.1611	0	0	0.0530452	0.675835	0.11002	2	0.0243902	0.634146	0.341463	2	0	0.995392	0.00460829	3	0.175373	0.0298507	0.794776	2	0.1611	0.72888	0.11002
1	0.99061	0	0	0.00469484	0.00469484	0	2	0.395	0	0	0.245	0	0.36	2	0.00373134	0	0	0	0	0.996269	5	0.363229	0	0	0.497758	0.0762332	0.0627803	1	0.99061	0.00938967	0	3	0.395	0.245	0.36	3	0.294393	0.189252	0.516355	2	0.363229	0.573991	0.0627803
2	0.355556	0	0	0.177778	0.0666667	0.4	2	0	0	0	0	0	1	2	0	0	0	0	0	1	6	0.538217	0	0.0382166	0.0923567	0.324841	0.00636943	3	0.355556	0.244444	0.4	3	0	0	1	1	0.5	0.394068	0.105932	2	0.576433	0.417197	0.00636943
2	0.072093	0.00697674	0.00232558	0.130233	0.0744186	0.713953	2	0.0972222	0	0	0	0	0.902778	2	0.0111111	0.0888889	0	0	0	0.9	1	0.742424	0.030303	0	0.19697	0	0.030303	3	0.0813953	0.204651	0.713953	3	0.0972222	0	0.902778	3	0	0	1	1	0.772727	0.19697	0.030303
1	0.983402	0	0	0.0124481	0	0.00414938	2	0	0	0	0	0	1	2	0	0.00684932	0	0	0.010274	0.982877	5	0.0305927	0.0172084	0.00191205	0.917782	0.00191205	0.0305927	1	0.983402	0.0124481	0.00414938	3	0	0	1	3	0.0186567	0.00373134	0.977612	2	0.0497132	0.919694	0.0305927
2	0.111538	0.00384615	0.0269231	0.0307692	0.103846	0.723077	6	0.0117647	0.0235294	0.0705882	0	0.835294	0.0588235	2	0	0.00353357	0	0.00353357	0	0.992933	1	0.891304	0	0.0217391	0.0869565	0	0	3	0.142308	0.134615	0.723077	2	0.105882	0.835294	0.0588235	3	0.025641	0	0.974359	1	0.913043	0.0869565	0
2	0.0480769	0.0480769	0	0.0384615	0.0384615	0.826923	2	0	0	0	0	0.00520833	0.994792	2	0	0	0	0	0	1	3	0	0.968627	0.00392157	0.00392157	0	0.0235294	3	0.0961538	0.0769231	0.826923	3	0	0.00520833	0.994792	1	0.9	0.0235294	0.0764706	1	0.972549	0.00392157	0.0235294
2	0	0	0	0.0508475	0.0508475	0.898305	2	0	0	0	0	0	1	2	0	0	0.0103734	0	0.00414938	0.985477	5	0.0882353	0	0	0.911765	0	0	3	0	0.101695	0.898305	3	0	0	1	3	0.0434783	0.0289855	0.927536	2	0.0882353	0.911765	0
2	0.039749	0	0	0.0439331	0.0271967	0.889121	1	0.189024	0	0.0121951	0.0426829	0.0182927	0.737805	2	0	0	0	0	0	1	5	0.00147929	0.00295858	0.00295858	0.991124	0	0.00147929	3	0.039749	0.0711297	0.889121	1	0.20122	0.0609756	0.737805	3	0.0733496	0.0317848	0.894866	2	0.00739645	0.991124	0.00147929
2	0.43956	0	0	0.0879121	0.032967	0.43956	5	0	0.012987	0	0.909091	0	0.0779221	2	0.0151515	0	0	0	0	0.984848	1	0.648649	0.018018	0.045045	0.288288	0	0	3	0.43956	0.120879	0.43956	2	0.012987	0.909091	0.0779221	3	0.00373134	0	0.996269	1	0.711712	0.288288	0
2	0.193548	0	0	0.16129	0	0.645161	2	0	0	0	0	0	1	2	0	0	0.00487805	0.0146341	0.0146341	0.965854	4	0	0	0.986395	0.0136054	0	0	3	0.193548	0.16129	0.645161	3	0	0	1	1	0.965885	0.0341151	0	1	0.986395	0.0136054	0
2	0.0556901	0.118644	0.0532688	0.0169492	0.246973	0.508475	2	0.1	0	0	0.0333333	0	0.866667	2	0.0730594	0.0159817	0.0159817	0.0159817	0.00228311	0.876712	5	0.0336134	0	0.00840336	0.94958	0.00840336	0	3	0.227603	0.263923	0.508475	3	0.1	0.0333333	0.866667	1	0.916667	0.0791667	0.00416667	2	0.0420168	0.957983	0
2	0.229167	0.0364583	0.0625	0.0625	0.015625	0.59375	2	0	0	0	0	0.0111111	0.988889	2	0	0.0731707	0	0.097561	0	0.829268	5	0.026178	0	0	0.973822	0	0	3	0.328125	0.078125	0.59375	3	0	0.0111111	0.988889	3	0	0	1	2	0.026178	0.973822	0
2	0	0	0	0	0	1	2	0.00252525	0	0	0.00252525	0.00757576	0.987374	2	0.0600775	0.00387597	0.00387597	0.343023	0.00775194	0.581395	1	0.956522	0.00592885	0.00197628	0.0197628	0	0.0158103	3	0	0	1	3	0.00252525	0.010101	0.987374	3	0.1	0	0.9	1	0.964427	0.0197628	0.0158103
2	0.0146699	0	0	0.00733496	0.00244499	0.97555	2	0	0	0	0.00515464	0	0.994845	2	0.00289855	0.00289855	0.0289855	0.00289855	0.0057971	0.956522	1	0.96875	0	0.015625	0.015625	0	0	3	0.0146699	0.00977995	0.97555	3	0	0.00515464	0.994845	3	0.00684932	0.010274	0.982877	1	0.984375	0.015625	0
2	0	0	0	0	0	1	2	0.185185	0	0.037037	0.488889	0.00740741	0.281481	2	0.09375	0.0416667	0.0260417	0.0572917	0.0208333	0.760417	6	0	0	0.0285714	0.0142857	0.957143	0	3	0	0	1	3	0.222222	0.496296	0.281481	3	0.00353357	0.00353357	0.992933	2	0.0285714	0.971429	0
2	0.0341463	0	0	0	0.0097561	0.956098	2	0.0113636	0.00378788	0.0151515	0.0871212	0	0.882576	2	0.0121951	0.00203252	0.0142276	0	0.0182927	0.953252	5	0	0	0	1	0	0	3	0.0341463	0.0097561	0.956098	3	0.030303	0.0871212	0.882576	3	0	0	1	2	0	1	0
2	0	0	0	0	0	1	6	0	0	0	0	0.98722	0.0127796	2	0.0350877	0	0	0	0	0.964912	5	0	0	0.0168776	0.983122	0	0	3	0	0	1	2	0	0.98722	0.0127796	3	0.0103734	0.00414938	0.985477	2	0.0168776	0.983122	0
2	0.00534759	0	0	0.00534759	0.00534759	0.983957	1	0.509554	0	0.10828	0.343949	0	0.0382166	2	0.0327103	0.0140187	0.10514	0.00233645	0.00934579	0.836449	5	0	0	0	1	0	0	3	0.00534759	0.0106952	0.983957	1	0.617834	0.343949	0.0382166	3	0	0	1	2	0	1	0
2	0	0	0	0.00340136	0.00340136	0.993197	2	0.179487	0	0	0.0820513	0.487179	0.251282	2	0.0184615	0.0307692	0.0215385	0.00923077	0.0246154	0.895385	1	0.883721	0	0	0.116279	0	0	3	0	0.00680272	0.993197	3	0.179487	0.569231	0.251282	3	0.0151515	0	0.984848	1	0.883721	0.116279	0
2	0	0	0	0	0	1	2	0.208333	0	0	0.0416667	0.583333	0.166667	2	0.00478469	0.00239234	0.00478469	0	0.00239234	0.985646	6	0	0	0	0.0909091	0.772727	0.136364	3	0	0	1	3	0.208333	0.625	0.166667	3	0.00487805	0.0292683	0.965854	2	0	0.863636	0.136364
2	0.0930736	0.106061	0.00865801	0.017316	0.012987	0.761905	2	0	0	0	0.00917431	0.0550459	0.93578	2	0	0	0	0	0	1	1	0.0227273	0.25	0	0.25	0.0227273	0.454545	3	0.207792	0.030303	0.761905	3	0	0.0642202	0.93578	1	0.937824	0	0.0621762	1	0.272727	0.272727	0.454545
2	0	0	0	0.00943396	0	0.990566	2	0.190244	0	0.00731707	0.0439024	0.0609756	0.697561	2	0	0	0.00892857	0	0	0.991071	1	0.322581	0.0410557	0.0703812	0.416422	0.0351906	0.11437	3	0	0.00943396	0.990566	3	0.197561	0.104878	0.697561	3	0.105023	0.0182648	0.876712	1	0.434018	0.451613	0.11437
2	0	0.271429	0	0.0285714	0.0714286	0.628571	2	0.17931	0.0137931	0.186207	0.00689655	0	0.613793	2	0	0	0	0.0027248	0	0.997275	6	0.0137931	0.00689655	0.0206897	0.0137931	0.910345	0.0344828	3	0.271429	0.1	0.628571	3	0.37931	0.00689655	0.613793	3	0.0731707	0.097561	0.829268	2	0.0413793	0.924138	0.0344828
4	0.219917	0	0	0.323651	0.0207469	0.435685	2	0.269231	0	0.0384615	0	0.0384615	0.653846	2	0	0	0	0	0	1	1	0.323194	0.551331	0.0304183	0.0418251	0.0190114	0.0342205	1	0.219917	0.344398	0.435685	3	0.307692	0.0384615	0.653846	3	0.0678295	0.350775	0.581395	1	0.904943	0.0608365	0.0342205
2	0	0	0	0	0.0147059	0.985294	1	0.0494118	0	0.729412	0.218824	0	0.00235294	2	0.0618557	0	0.00515464	0	0.0154639	0.917526	3	0.0345253	0.945746	0	0.0160296	0.00123305	0.00246609	3	0	0.0147059	0.985294	1	0.778824	0.218824	0.00235294	3	0.0347826	0.00869565	0.956522	1	0.980271	0.0172626	0.00246609
2	0.00921659	0	0	0.21659	0.0921659	0.682028	2	0.0273973	0	0	0.0821918	0.0136986	0.876712	2	0	0	0.005	0	0	0.995	3	0.107232	0.875312	0.00249377	0	0	0.0149626	3	0.00921659	0.308756	0.682028	3	0.0273973	0.0958904	0.876712	3	0.161458	0.078125	0.760417	1	0.985037	0	0.0149626
1	0.988372	0	0	0	0.0116279	0	1	0.58642	0	0.137346	0.256173	0	0.0200617	2	0.017094	0	0.0042735	0.00854701	0.0470085	0.923077	4	0	0	0.975	0.00555556	0.00277778	0.0166667	1	0.988372	0.0116279	0	1	0.723765	0.256173	0.0200617	3	0.0284553	0.0182927	0.953252	1	0.975	0.00833333	0.0166667
1	0.962963	0	0	0	0	0.037037	2	0	0	0	0	0	1	2	0.0850785	0.0405759	0.0418848	0.0366492	0.0183246	0.777487	5	0.00730994	0	0	0.991228	0.00146199	0	1	0.962963	0	0.037037	3	0	0	1	2	0.0196078	0.95098	0.0294118	2	0.00730994	0.99269	0
5	0	0	0	0.988701	0.0112994	0	2	0.00444444	0.00888889	0	0	0	0.986667	2	0	0	0	0	0	1	1	0.216867	0.0120482	0	0.0873494	0.198795	0.48494	2	0	1	0	3	0.0133333	0	0.986667	2	0.00630915	0.842271	0.15142	1	0.228916	0.286145	0.48494
2	0	0	0.29316	0.120521	0.019544	0.566775	2	0.00653595	0	0	0.0196078	0.00653595	0.96732	2	0.0117647	0	0	0	0	0.988235	3	0.0141643	0.00141643	0.00708215	0.00566572	0.0127479	0.958924	3	0.29316	0.140065	0.566775	3	0.00653595	0.0261438	0.96732	3	0.0350877	0	0.964912	1	0.0226629	0.0184136	0.958924
2	0.0689655	0.0172414	0.198276	0.00862069	0.0431034	0.663793	2	0.00291545	0	0	0	0.0058309	0.991254	2	0.130841	0.0124611	0.11838	0.00311526	0.00623053	0.728972	2	0.00235849	0	0.00471698	0.00471698	0	0.988208	3	0.284483	0.0517241	0.663793	3	0.00291545	0.0058309	0.991254	1	0.960784	0.0294118	0.00980392	3	0.00707547	0.00471698	0.988208
4	0.00595238	0	0.97619	0	0	0.0178571	5	0.182418	0.0021978	0	0.241758	0.481319	0.0923077	2	0.0164835	0.0494505	0	0.0164835	0	0.917582	2	0.0559345	0.00136426	0.204638	0.150068	0	0.587995	1	0.982143	0	0.0178571	2	0.184615	0.723077	0.0923077	3	0.151869	0.0116822	0.836449	3	0.261937	0.150068	0.587995
5	0.0102041	0	0	0.938776	0	0.0510204	1	0.947183	0	0	0.0528169	0	0	2	0.0229885	0	0.0689655	0	0	0.908046	2	0.0239726	0	0.0171233	0.0582192	0.0239726	0.876712	2	0.0102041	0.938776	0.0510204	1	0.947183	0.0528169	0	3	0.0707692	0.0338462	0.895385	3	0.0410959	0.0821918	0.876712
2	0.0429688	0.0234375	0.015625	0.046875	0	0.871094	1	0.994709	0	0	0.00529101	0	0	2	0.00591716	0	0.0236686	0.0414201	0.0414201	0.887574	6	0.00473934	0	0.00473934	0.0995261	0.890995	0	3	0.0820312	0.046875	0.871094	1	0.994709	0.00529101	0	3	0.0119617	0.00239234	0.985646	2	0.00947867	0.990521	0
2	0.0454545	0	0	0.954545	0	0	2	0.0217391	0	0	0	0	0.978261	2	0.0333333	0	0.00416667	0.0166667	0	0.945833	2	0.0125	0	0	0.0958333	0	0.891667	3	0.0454545	0.954545	0	3	0.0217391	0	0.978261	3	0	0	1	3	0.0125	0.0958333	0.891667
1	0.854839	0	0.016129	0.0806452	0.016129	0.0322581	2	0.00884956	0	0	0	0.0176991	0.973451	2	0.0634921	0	0	0.0873016	0.00793651	0.84127	5	0.0377358	0	0.00539084	0.0485175	0.0188679	0.889488	1	0.870968	0.0967742	0.0322581	3	0.00884956	0.0176991	0.973451	3	0.00892857	0	0.991071	2	0.0431267	0.0673854	0.889488
2	0.225806	0.0430108	0	0.129032	0.00537634	0.596774	3	0.237762	0.00699301	0.044289	0.0792541	0.39627	0.235431	2	0.00502513	0	0	0.0351759	0.0201005	0.939698	1	0.00277008	0	0	0	0	0.99723	3	0.268817	0.134409	0.596774	1	0.289044	0.475524	0.235431	3	0	0.0027248	0.997275	1	0.00277008	0	0.99723
2	0	0	0	0.166667	0	0.833333	2	0	0	0	0	0	1	2	0	0	0.0816327	0	0.122449	0.795918	5	0.00769231	0	0	0.992308	0	0	3	0	0.166667	0.833333	3	0	0	1	3	0	0	1	2	0.00769231	0.992308	0
2	0.125514	0.00411523	0.0102881	0.156379	0.0432099	0.660494	6	0.0261438	0.0130719	0	0.0130719	0.875817	0.0718954	2	0.0152838	0	0.0131004	0	0.00655022	0.965066	2	0.00346021	0	0.00346021	0.00692042	0	0.986159	3	0.139918	0.199588	0.660494	2	0.0392157	0.888889	0.0718954	3	0.0670103	0.0154639	0.917526	3	0.00692042	0.00692042	0.986159
1	0.961538	0	0	0	0	0.0384615	3	0.0252366	0.974763	0	0	0	0	2	0	0	0	0	0	1	2	0.0416667	0.0138889	0.0694444	0.0972222	0	0.777778	1	0.961538	0	0.0384615	1	1	0	0	3	0.005	0	0.995	3	0.125	0.0972222	0.777778
2	0.129032	0	0	0.0322581	0.0322581	0.806452	2	0.00348432	0.00348432	0	0	0	0.993031	2	0	0	0	0	0	1	2	0.040404	0.0505051	0.040404	0.030303	0.010101	0.828283	3	0.129032	0.0645161	0.806452	3	0.00696864	0	0.993031	3	0.0213675	0.0555556	0.923077	3	0.131313	0.040404	0.828283
2	0.561111	0.305556	0	0.0277778	0.0222222	0.0833333	6	0	0	0	0.0133333	0.986667	0	2	0	0	0	0	0	1	2	0.122807	0.103668	0.0175439	0.0510367	0.0015949	0.703349	3	0.866667	0.05	0.0833333	2	0	1	0	3	0.167539	0.0549738	0.777487	3	0.244019	0.0526316	0.703349
2	0.301205	0.0240964	0.0240964	0.445783	0	0.204819	2	0.0625	0	0	0.0625	0.0625	0.8125	2	0.00757576	0	0	0	0	0.992424	2	0.103306	0.00413223	0.132231	0.0247934	0.0165289	0.719008	3	0.349398	0.445783	0.204819	3	0.0625	0.125	0.8125	1	0.965377	0	0.0346232	3	0.239669	0.0413223	0.719008
5	0	0	0	0.925234	0	0.0747664	2	0	0	0	0	0.0675676	0.932432	2	0	0	0.0460251	0	0	0.953975	2	0.0714286	0	0	0	0	0.928571	2	0	0.925234	0.0747664	3	0	0.0675676	0.932432	2	0.0229885	0.968801	0.00821018	3	0.0714286	0	0.928571
5	0.0382294	0	0	0.955734	0	0.00603622	1	0.8	0	0	0.2	0	0	2	0	0.00381679	0	0	0	0.996183	2	0.0371991	0.00437637	0.0284464	0.102845	0.00437637	0.822757	2	0.0382294	0.955734	0.00603622	1	0.8	0.2	0	3	0	0	1	3	0.0700219	0.107221	0.822757
2	0.00961538	0	0.0576923	0	0	0.932692	2	0	0	0	0	0	1	2	0	0	0	0	0	1	2	0.0614657	0.276596	0.0236407	0.0165485	0.0070922	0.614657	3	0.0673077	0	0.932692	3	0	0	1	3	0.0117647	0	0.988235	3	0.361702	0.0236407	0.614657
4	0	0	1	0	0	0	2	0.0918367	0.204082	0.102041	0.0204082	0.0612245	0.520408	2	0	0	0	0.0625	0	0.9375	2	0.0342679	0.218069	0.0311526	0.0809969	0	0.635514	1	1	0	0	3	0.397959	0.0816327	0.520408	2	0.00603622	0.955734	0.0382294	3	0.283489	0.0809969	0.635514
2	0.00724638	0	0	0.00724638	0	0.985507	2	0.0549451	0.0164835	0	0.17033	0.236264	0.521978	2	0	0	0.05	0	0	0.95	6	0.00373134	0	0	0.0746269	0.91791	0.00373134	3	0.00724638	0.00724638	0.985507	3	0.0714286	0.406593	0.521978	3	0.261682	0.00934579	0.728972	2	0.00373134	0.992537	0.00373134
2	0	0	0	0	0.0285714	0.971429	6	0	0.00961538	0.00961538	0.0961538	0.413462	0.471154	2	0	0	0	0	0	1	1	0.444444	0.075	0.0972222	0.0444444	0.0361111	0.302778	3	0	0.0285714	0.971429	2	0.0192308	0.509615	0.471154	2	0	0.95338	0.04662	1	0.616667	0.0805556	0.302778
5	0.00531915	0	0	0.965426	0	0.0292553	6	0	0	0	0.0021322	0.972281	0.0255864	2	0	0	0	0	0	1	1	0.988942	0	0	0.00315956	0.00315956	0.00473934	2	0.00531915	0.965426	0.0292553	2	0	0.974414	0.0255864	3	0.0659341	0.0164835	0.917582	1	0.988942	0.00631912	0.00473934
2	0	0	0	0	0	1	2	0.00262467	0	0.0341207	0.00262467	0.0708661	0.889764	2	0.0141509	0	0.141509	0.0165094	0.0165094	0.811321	2	0.00414938	0.0207469	0.232365	0.0124481	0.0995851	0.630705	3	0	0	1	3	0.0367454	0.0734908	0.889764	3	0.091954	0	0.908046	3	0.257261	0.112033	0.630705
2	0	0	0	0	0.00249377	0.997506	2	0.00714286	0	0	0.0357143	0.0357143	0.921429	2	0.00673401	0	0	0	0	0.993266	2	0.00937082	0	0.00133869	0.0789826	0	0.910308	3	0	0.00249377	0.997506	3	0.00714286	0.0714286	0.921429	3	0.0295858	0.0828402	0.887574	3	0.0107095	0.0789826	0.910308
2	0.0135135	0	0	0.0135135	0.00675676	0.966216	4	0.017094	0	0.982906	0	0	0	2	0.00909091	0	0.0575758	0.00606061	0	0.927273	1	0.985567	0	0	0.0103093	0	0.00412371	3	0.0135135	0.0202703	0.966216	1	1	0	0	3	0.0375	0.0166667	0.945833	1	0.985567	0.0103093	0.00412371
2	0	0.010582	0	0	0.00529101	0.984127	3	0.00330033	0.993399	0	0.00330033	0	0	2	0.0291262	0.0145631	0	0.00485437	0.00970874	0.941748	1	0.983553	0	0	0.0164474	0	0	3	0.010582	0.00529101	0.984127	1	0.9967	0.00330033	0	3	0.0634921	0.0952381	0.84127	1	0.983553	0.0164474	0
5	0	0.0238095	0.190476	0.619048	0	0.166667	1	0.994889	0	0	0	0.00340716	0.00170358	2	0.00961538	0.03125	0	0.0240385	0.0144231	0.920673	2	0	0	0	0.0454545	0	0.954545	2	0.214286	0.619048	0.166667	1	0.994889	0.00340716	0.00170358	3	0.00502513	0.0552764	0.939698	3	0	0.0454545	0.954545
1	0.976562	0	0	0.015625	0	0.0078125	2	0.0125945	0.0302267	0.00503778	0.00503778	0.0629723	0.884131	2	0.0454545	0.107955	0	0.0397727	0	0.806818	5	0.00598802	0	0	0.994012	0	0	1	0.976562	0.015625	0.0078125	3	0.0478589	0.0680101	0.884131	1	0.911765	0.0252101	0.0630252	2	0.00598802	0.994012	0
6	0.0121951	0.0243902	0	0.0121951	0.926829	0.0243902	2	0	0.0188679	0.301887	0.0943396	0.0566038	0.528302	2	0.00564972	0	0	0.079096	0	0.915254	5	0	0	0	0.995475	0	0.00452489	2	0.0365854	0.939024	0.0243902	3	0.320755	0.150943	0.528302	3	0.0816327	0.122449	0.795918	2	0	0.995475	0.00452489
2	0.202062	0.0123711	0.0309278	0.0268041	0.0247423	0.703093	2	0.397436	0	0	0.0641026	0.0128205	0.525641	2	0	0	0	0	0.0574713	0.942529	6	0.2103	0	0.0343348	0.0515021	0.227468	0.476395	3	0.245361	0.0515464	0.703093	3	0.397436	0.0769231	0.525641	3	0.0283843	0.00655022	0.965066	2	0.244635	0.27897	0.476395
2	0.022792	0	0.014245	0.111111	0.039886	0.811966	2	0	0	0.25	0	0	0.75	2	0.00591716	0	0	0.0266272	0	0.967456	2	0	0	0.0163934	0	0	0.983607	3	0.037037	0.150997	0.811966	3	0.25	0	0.75	1	0.904321	0.00617284	0.0895062	3	0.0163934	0	0.983607
1	0.986842	0	0	0.0131579	0	0	2	0.205714	0.0114286	0	0.00571429	0.174286	0.602857	2	0	0	0	0	0	1	2	0.0153061	0	0	0.00510204	0	0.979592	1	0.986842	0.0131579	0	3	0.217143	0.18	0.602857	3	0	0	1	3	0.0153061	0.00510204	0.979592
5	0.0473684	0	0	0.944737	0.00789474	0	2	0.0422961	0.00302115	0.0151057	0.151057	0.193353	0.595166	2	0	0	0.0779221	0.00649351	0	0.915584	3	0.0931507	0.706849	0	0.0136986	0.0931507	0.0931507	2	0.0473684	0.952632	0	3	0.060423	0.344411	0.595166	2	0.0666667	0.2	0.733333	1	0.8	0.106849	0.0931507
2	0.380952	0	0.00529101	0.137566	0.015873	0.460317	2	0	0	0	0	0	1	2	0.00178891	0	0	0	0	0.998211	5	0.0150376	0	0.0037594	0.0150376	0	0.966165	3	0.386243	0.153439	0.460317	3	0	0	1	3	0	0	1	2	0.018797	0.0150376	0.966165
2	0.00384615	0.0730769	0.0576923	0.00769231	0.0384615	0.819231	2	0	0	0	0	0	1	2	0	0	0	0	0	1	5	0.00194175	0	0.00582524	0.00194175	0	0.990291	3	0.134615	0.0461538	0.819231	3	0	0	1	1	0.878378	0	0.121622	2	0.00776699	0.00194175	0.990291
2	0.0512821	0	0	0.0512821	0	0.897436	2	0	0	0	0	0.0375	0.9625	2	0.0021322	0	0	0.00426439	0	0.993603	2	0	0	0.03	0	0	0.97	3	0.0512821	0.0512821	0.897436	3	0	0.0375	0.9625	3	0	0	1	3	0.03	0	0.97
2	0.311111	0.00952381	0.361905	0.209524	0.0666667	0.0412698	2	0	0	0	0	0	1	2	0.00544959	0	0	0	0	0.99455	2	0.027897	0	0	0.00214592	0	0.969957	3	0.68254	0.27619	0.0412698	3	0	0	1	1	0.0497238	0	0.950276	3	0.027897	0.00214592	0.969957
2	0.10241	0	0.0240964	0.0361446	0.0843373	0.753012	2	0	0	0	0	0	1	2	0	0	0	0.00566572	0	0.994334	2	0	0	0.00408163	0	0	0.995918	3	0.126506	0.120482	0.753012	3	0	0	1	3	0.00757576	0	0.992424	3	0.00408163	0	0.995918
4	0.00249377	0	0.975062	0.0124688	0	0.00997506	3	0	0.890909	0	0	0.0181818	0.0909091	2	0	0	0	0	0	1	5	0.0883002	0.00110375	0	0.870861	0.0143488	0.0253863	1	0.977556	0.0124688	0.00997506	1	0.890909	0.0181818	0.0909091	3	0.0460251	0	0.953975	2	0.089404	0.88521	0.0253863
1	0.661972	0.126761	0	0.140845	0	0.0704225	2	0	0	0	0	0.00283286	0.997167	2	0	0	0	0	0	1	2	0.00946372	0	0.00630915	0.00946372	0	0.974763	1	0.788732	0.140845	0.0704225	3	0	0.00283286	0.997167	3	0.00381679	0	0.996183	3	0.0157729	0.00946372	0.974763
2	0.142857	0	0	0	0.142857	0.714286	4	0	0	0.997921	0	0	0.002079	2	0	0	0	0	0	1	4	0	0	0.969957	0.00429185	0	0.0257511	3	0.142857	0.142857	0.714286	1	0.997921	0	0.002079	1	1	0	0	1	0.969957	0.00429185	0.0257511
2	0.0222222	0	0	0	0.0222222	0.955556	2	0	0	0	0	0	1	2	0	0	0	0	0	1	2	0	0	0	0.0465116	0	0.953488	3	0.0222222	0.0222222	0.955556	3	0	0	1	3	0	0	1	3	0	0.0465116	0.953488
2	0.0119403	0.00597015	0.0208955	0.0149254	0.00597015	0.940299	2	0	0	0	0	0	1	2	0.0825688	0	0	0.0336391	0	0.883792	2	0.0273973	0.00684932	0	0.136986	0	0.828767	3	0.038806	0.0208955	0.940299	3	0	0	1	3	0	0.0625	0.9375	3	0.0342466	0.136986	0.828767
6	0.0454545	0	0	0.0113636	0.886364	0.0568182	2	0	0	0	0	0	1	2	0	0	0	0	0	1	5	0.00175439	0	0.32807	0.631579	0	0.0385965	2	0.0454545	0.897727	0.0568182	3	0	0	1	3	0.05	0	0.95	2	0.329825	0.631579	0.0385965
2	0	0	0	0	0	1	2	0	0	0	0	0	1	2	0	0	0	0.0555556	0	0.944444	2	0.0252525	0.0580808	0.123737	0.00757576	0.0277778	0.757576	3	0	0	1	3	0	0	1	2	0.0811359	0.318458	0.600406	3	0.207071	0.0353535	0.757576
2	0	0	0	0	0	1	1	0.9	0.1	0	0	0	0	2	0.0336391	0	0.0489297	0.00611621	0.00917431	0.902141	5	0.0754098	0.0393443	0.0491803	0.468852	0.0622951	0.304918	3	0	0	1	1	1	0	0	3	0	0	1	2	0.163934	0.531148	0.304918
2	0.00232558	0	0.00232558	0.0116279	0	0.983721	2	0.0126183	0.00315457	0.157729	0.00630915	0.022082	0.798107	2	0.00511509	0	0	0.0127877	0	0.982097	2	0	0	0.0243902	0	0.0243902	0.95122	3	0.00465116	0.0116279	0.983721	3	0.173502	0.0283912	0.798107	3	0	0	1	3	0.0243902	0.0243902	0.95122
2	0.0227273	0	0	0.0227273	0	0.954545	2	0.190476	0.026455	0	0.0529101	0.10582	0.624339	2	0	0	0	0	0	1	2	0.0263158	0	0	0.0526316	0	0.921053	3	0.0227273	0.0227273	0.954545	3	0.216931	0.15873	0.624339	2	0.595238	0.047619	0.357143	3	0.0263158	0.0526316	0.921053
3	0.0045045	0.984985	0	0	0.0045045	0.00600601	2	0.178344	0.0509554	0	0.101911	0.0254777	0.643312	2	0.00534759	0.0160428	0	0.0588235	0	0.919786	2	0.0356083	0.0103858	0.0133531	0.00445104	0.00148368	0.934718	1	0.989489	0.0045045	0.00600601	3	0.229299	0.127389	0.643312	2	0.0511628	0.474419	0.474419	3	0.0593472	0.00593472	0.934718
2	0	0	0	0	0	1	2	0.014218	0	0.00473934	0.00947867	0.184834	0.78673	2	0	0	0.0153509	0.10307	0.00438596	0.877193	1	0.995349	0.00465116	0	0	0	0	3	0	0	1	3	0.0189573	0.194313	0.78673	2	0.00714286	0.878571	0.114286	1	1	0	0
6	0	0	0	0	1	0	1	0.968454	0.0126183	0	0.00315457	0.00630915	0.00946372	2	0	0	0	0	0	1	3	0.0833333	0.783333	0.0333333	0.0166667	0	0.0833333	2	0	1	0	1	0.981073	0.00946372	0.00946372	1	0	0.333333	0.666667	1	0.9	0.0166667	0.0833333
2	0	0	0	0	0	1	3	0	1	0	0	0	0	2	0.004914	0.014742	0	0	0	0.980344	2	0	0.0470588	0.0117647	0.0235294	0.0235294	0.894118	3	0	0	1	1	1	0	0	3	0.15566	0.0330189	0.811321	3	0.0588235	0.0470588	0.894118
6	0	0	0	0.005	0.96	0.035	2	0.04	0	0.00571429	0.0285714	0.0171429	0.908571	2	0	0	0	0	0	1	2	0.0375	0.170833	0.0916667	0.0395833	0.0104167	0.65	2	0	0.965	0.035	3	0.0457143	0.0457143	0.908571	3	0.00673401	0	0.993266	3	0.3	0.05	0.65
4	0.00434783	0	0.969565	0	0	0.026087	2	0	0	0	0.025641	0.179487	0.794872	2	0	0	0	0	0	1	2	0.0419948	0.00787402	0.0367454	0.015748	0.204724	0.692913	1	0.973913	0	0.026087	3	0	0.205128	0.794872	1	0.00609756	0.262195	0.731707	3	0.0866142	0.220472	0.692913
2	0.0103093	0	0	0	0	0.989691	1	0.995781	0	0	0	0	0.00421941	2	0	0	0	0	0	1	2	0.0357942	0.00894855	0.00894855	0.00671141	0.0201342	0.919463	3	0.0103093	0	0.989691	1	0.995781	0	0.00421941	3	0.0666667	0.00606061	0.927273	3	0.0536913	0.0268456	0.919463
2	0	0	0	0	0	1	1	0.967949	0	0	0.025641	0	0.00641026	2	0	0.0169492	0.0338983	0	0	0.949153	2	0.0872483	0.0671141	0.127517	0.033557	0.0973154	0.587248	3	0	0	1	1	0.967949	0.025641	0.00641026	1	0.0154739	0.282398	0.702128	3	0.281879	0.130872	0.587248
1	0.280702	0.0350877	0	0.315789	0	0.368421	2	0.297297	0.0135135	0	0	0.189189	0.5	2	0.025641	0	0	0	0	0.974359	2	0.0207254	0	0.0673575	0.0103627	0.0103627	0.891192	1	0.315789	0.315789	0.368421	3	0.310811	0.189189	0.5	3	0.0436893	0.0145631	0.941748	3	0.0880829	0.0207254	0.891192
2	0.00900901	0	0	0.0045045	0	0.986486	2	0.0113208	0	0.0264151	0	0	0.962264	2	0	0	0	0	0	1	2	0.525672	0.00733496	0.300733	0.0171149	0.149144	0	3	0.00900901	0.0045045	0.986486	3	0.0377358	0	0.962264	1	0.783333	0.0333333	0.183333	3	0.833741	0.166259	0
2	0	0	0	0	0	1	1	0.984848	0	0	0.00252525	0	0.0126263	2	0.00306748	0.00306748	0	0.00306748	0	0.990798	3	0.0225564	0.93985	0	0.0150376	0	0.0225564	3	0	0	1	1	0.984848	0.00252525	0.0126263	2	0.0140845	0.943662	0.0422535	1	0.962406	0.0150376	0.0225564
1	0.433121	0	0	0.286624	0.133758	0.146497	2	0.329966	0.003367	0	0.016835	0.037037	0.612795	2	0	0.0047619	0.0190476	0	0	0.97619	2	0	0	0	0	0	1	1	0.433121	0.420382	0.146497	3	0.333333	0.0538721	0.612795	3	0.0408654	0.0384615	0.920673	3	0	0	1
2	0.572165	0	0.0206186	0.262887	0.00515464	0.139175	2	0.0481283	0	0	0.0106952	0	0.941176	2	0	0	0	0	0	1	2	0	0	0	0.0410959	0	0.958904	3	0.592784	0.268041	0.139175	3	0.0481283	0.0106952	0.941176	3	0.153409	0.0397727	0.806818	3	0	0.0410959	0.958904
2	0.247368	0	0	0.0263158	0.0894737	0.636842	2	0	0	0	0	0	1	2	0	0	0	0.0153846	0	0.984615	4	0	0	0.571429	0	0.047619	0.380952	3	0.247368	0.115789	0.636842	3	0	0	1	3	0.00564972	0.079096	0.915254	1	0.571429	0.047619	0.380952
2	0.0194805	0.012987	0.103896	0	0.123377	0.74026	6	0	0	0	0	0.975904	0.0240964	2	0.0810811	0	0	0.189189	0.036036	0.693694	1	0.831239	0	0.00179533	0.159785	0	0.00718133	3	0.136364	0.123377	0.74026	2	0	0.975904	0.0240964	3	0	0.0574713	0.942529	1	0.833034	0.159785	0.00718133
5	0.00877193	0	0	0.991228	0	0	4	0	0.00347222	0.989583	0	0	0.00694444	2	0	0.271777	0	0	0.010453	0.71777	2	0.0299401	0	0	0.00798403	0.00598802	0.956088	2	0.00877193	0.991228	0	1	0.993056	0	0.00694444	3	0.00591716	0.0266272	0.967456	3	0.0299401	0.0139721	0.956088
5	0.142322	0	0	0.838951	0.0149813	0.00374532	2	0	0	0	0	0	1	2	0.0294118	0	0.0294118	0	0.0490196	0.892157	2	0	0	0.0315789	0.0315789	0	0.936842	2	0.142322	0.853933	0.00374532	3	0	0	1	3	0	0	1	3	0.0315789	0.0315789	0.936842
2	0	0	0	1	0	0	2	0	0	0	0	0	1	2	0	0	0	0.00403226	0	0.995968	2	0.004158	0	0.002079	0.002079	0.012474	0.97921	3	0	1	0	3	0	0	1	3	0.0779221	0.00649351	0.915584	3	0.00623701	0.014553	0.97921
2	0.102564	0	0	0.0769231	0	0.820513	1	0.743119	0	0	0	0.256881	0	2	0.00776699	0	0	0.00776699	0.00194175	0.982524	2	0	0	0	0	0	1	3	0.102564	0.0769231	0.820513	1	0.743119	0.256881	0	3	0.00178891	0	0.998211	3	0	0	1
3	0	0.97619	0	0	0	0.0238095	2	0	0	0	0	0.0166667	0.983333	2	0.393225	0.0854197	0.00294551	0.0235641	0.00147275	0.493373	2	0.0199203	0.00398406	0.0438247	0	0.00398406	0.928287	1	0.97619	0	0.0238095	3	0	0.0166667	0.983333	3	0	0	1	3	0.0677291	0.00398406	0.928287
2	0	0	0	0.00795756	0.0265252	0.965517	2	0	0	0	0	0	1	2	0	0	0.0140845	0.0985915	0	0.887324	5	0	0.0689655	0.310345	0.103448	0	0.517241	3	0	0.0344828	0.965517	3	0	0	1	3	0.0021322	0.00426439	0.993603	2	0.37931	0.103448	0.517241
4	0	0	1	0	0	0	2	0.00766284	0	0	0.00766284	0	0.984674	2	0	0.0229008	0.0133588	0.00572519	0.0114504	0.946565	6	0.981818	0	0.00779221	0.00519481	0	0.00519481	1	1	0	0	3	0.00766284	0.00766284	0.984674	3	0.00544959	0	0.99455	2	0.98961	0.00519481	0.00519481
2	0.0808081	0.0252525	0	0.308081	0.040404	0.545455	2	0	0	0	0.0263158	0	0.973684	2	0	0.0144231	0	0.00961538	0	0.975962	4	0	0	0.914894	0	0.0212766	0.0638298	3	0.106061	0.348485	0.545455	3	0	0.0263158	0.973684	3	0	0.00566572	0.994334	1	0.914894	0.0212766	0.0638298
2	0.0201005	0	0	0.0150754	0.0703518	0.894472	2	0	0	0	0.00571429	0	0.994286	2	0	0	0	0	0	1	2	0	0	0	0.0416667	0.0208333	0.9375	3	0.0201005	0.0854271	0.894472	3	0	0.00571429	0.994286	3	0	0	1	3	0	0.0625	0.9375
2	0	0	0	0	0	1	2	0	0	0	0	0	1	2	0	0.00280899	0	0	0.00561798	0.991573	2	0.014218	0	0.0236967	0.165877	0	0.796209	3	0	0	1	3	0	0	1	2	0	0.873239	0.126761	3	0.0379147	0.165877	0.796209
2	0	0	0	0.0534351	0.00763359	0.938931	2	0.00478469	0	0	0	0.00478469	0.990431	2	0	0	0	0	0	1	2	0.379747	0	0.139241	0.0759494	0.00632911	0.398734	3	0	0.0610687	0.938931	3	0.00478469	0.00478469	0.990431	2	0	0.957447	0.0425532	3	0.518987	0.0822785	0.398734
3	0	1	0	0	0	0	1	0.172222	0.133333	0.00555556	0.0777778	0.0166667	0.594444	2	0	0	0	0	0	1	6	0.058104	0.119266	0.0948012	0.0672783	0.030581	0.629969	1	1	0	0	1	0.311111	0.0944444	0.594444	3	0	0	1	2	0.272171	0.0978593	0.629969
3	0.042735	0.957265	0	0	0	0	2	0.0378378	0	0.0036036	0.0468468	0.0036036	0.908108	2	0	0.00342466	0	0	0	0.996575	2	0	0.0893855	0.340782	0.0223464	0.0111732	0.536313	1	1	0	0	3	0.0414414	0.0504505	0.908108	3	0	0	1	3	0.430168	0.0335196	0.536313
2	0	0	0	0	0	1	1	0.727273	0	0	0	0.272727	0	2	0	0	0	0	0	1	2	0.0357143	0.0892857	0.276786	0.0357143	0.392857	0.169643	3	0	0	1	1	0.727273	0.272727	0	3	0	0	1	3	0.401786	0.428571	0.169643
2	0	0	0	0	0	1	2	0.0146699	0.0562347	0.163814	0.00244499	0	0.762836	2	0.00913242	0	0	0	0	0.990868	1	0.991903	0.00404858	0	0.00404858	0	0	3	0	0	1	3	0.234719	0.00244499	0.762836	3	0.0825688	0.0336391	0.883792	1	0.995951	0.00404858	0
2	0.0465116	0.0232558	0	0	0	0.930233	2	0.0164609	0.0493827	0.0123457	0	0	0.921811	2	0	0.00534759	0	0	0	0.994652	1	0.994624	0.00537634	0	0	0	0	3	0.0697674	0	0.930233	3	0.0781893	0	0.921811	3	0	0	1	1	1	0	0
2	0.00384615	0	0	0	0	0.996154	2	0.0909091	0.0151515	0.318182	0.272727	0.030303	0.272727	2	0	0	0	0	0	1	6	0.0317919	0.0867052	0.0317919	0.0693642	0.566474	0.213873	3	0.00384615	0	0.996154	3	0.424242	0.30303	0.272727	3	0	0.0555556	0.944444	2	0.150289	0.635838	0.213873
5	0.224189	0	0.00294985	0.280236	0	0.492625	2	0.101626	0	0.0243902	0.00813008	0	0.865854	2	0.00588235	0	0	0	0	0.994118	6	0	0	0	0.0145631	0.951456	0.0339806	2	0.227139	0.280236	0.492625	3	0.126016	0.00813008	0.865854	3	0.0825688	0.0152905	0.902141	2	0	0.966019	0.0339806
1	1	0	0	0	0	0	2	0.0070922	0.0283688	0.170213	0.368794	0.0070922	0.41844	2	0	0	0	0	0	1	2	0.0542056	0.0953271	0.0336449	0.15514	0.173832	0.48785	1	1	0	0	3	0.205674	0.375887	0.41844	3	0.00511509	0.0127877	0.982097	3	0.183178	0.328972	0.48785
2	0.0105263	0	0	0	0	0.989474	2	0	0	0.00833333	0.0208333	0	0.970833	2	0.108168	0.00662252	0.00441501	0.00441501	0.0242826	0.852097	2	0.0921502	0.136519	0.0511945	0.102389	0.21843	0.399317	3	0.0105263	0	0.989474	3	0.00833333	0.0208333	0.970833	3	0	0	1	3	0.279863	0.320819	0.399317
5	0.633621	0	0	0.353448	0.00431034	0.00862069	5	0.211618	0.0954357	0.00829876	0.145228	0.46888	0.0705394	2	0.0681818	0.00757576	0.00757576	0	0	0.916667	4	0	0.012987	0.961039	0	0	0.025974	2	0.633621	0.357759	0.00862069	2	0.315353	0.614108	0.0705394	3	0.0213904	0.0588235	0.919786	1	0.974026	0	0.025974
1	0.801802	0.0840841	0	0.0960961	0.012012	0.00600601	2	0.00966184	0	0.00483092	0.0193237	0.00966184	0.956522	2	0.0237154	0	0.027668	0.401186	0.0118577	0.535573	3	0	0.993348	0.00443459	0.00221729	0	0	1	0.885886	0.108108	0.00600601	3	0.0144928	0.0289855	0.956522	3	0.0153509	0.107456	0.877193	1	0.997783	0.00221729	0
2	0.0526316	0	0	0.00350877	0	0.94386	2	0.132143	0	0.296429	0.0428571	0.292857	0.235714	2	0.0227273	0	0	0	0	0.977273	2	0.0603015	0.296482	0.135678	0.110553	0.040201	0.356784	3	0.0526316	0.00350877	0.94386	3	0.428571	0.335714	0.235714	3	0	0	1	3	0.492462	0.150754	0.356784
1	0.3125	0.00833333	0	0.00416667	0	0.675	2	0.0283912	0.00946372	0.22082	0.00315457	0.0283912	0.709779	2	0	0.025641	0.004662	0	0	0.969697	6	0.0215517	0.00862069	0.00431034	0.00862069	0.939655	0.0172414	1	0.320833	0.00416667	0.675	3	0.258675	0.0315457	0.709779	3	0.019656	0	0.980344	2	0.0344828	0.948276	0.0172414
2	0	0	0	0.0151515	0	0.984848	2	0	0.0188679	0	0	0	0.981132	2	0.0140056	0	0	0.168067	0.0868347	0.731092	6	0.00393701	0.00393701	0.015748	0.00787402	0.929134	0.0393701	3	0	0.0151515	0.984848	3	0.0188679	0	0.981132	3	0	0	1	2	0.023622	0.937008	0.0393701
2	0	0	0	0	0	1	2	0	0	0	0	0	1	2	0.0263158	0	0	0.0263158	0	0.947368	4	0	0.0167224	0.9699	0	0	0.0133779	3	0	0	1	3	0	0	1	3	0	0	1	1	0.986622	0	0.0133779
1	0.0892857	0	0	0.0357143	0.0535714	0.821429	2	0	0	0.00181159	0.00181159	0	0.996377	2	0	0.156627	0	0.0843373	0	0.759036	5	0.0119048	0	0.418651	0.349206	0	0.220238	1	0.0892857	0.0892857	0.821429	3	0.00181159	0.00181159	0.996377	3	0	0	1	2	0.430556	0.349206	0.220238
2	0	0	0	0.0204082	0	0.979592	2	0.00438596	0	0.00438596	0.00438596	0	0.986842	2	0	0	0	0.00502513	0	0.994975	4	0	0.0044843	0.979821	0.00672646	0	0.00896861	3	0	0.0204082	0.979592	3	0.00877193	0.00438596	0.986842	3	0.0508475	0	0.949153	1	0.984305	0.00672646	0.00896861
2	0	0	0.0106383	0.0035461	0	0.985816	2	0	0	0.00949367	0	0	0.990506	2	0	0	0	0	0	1	4	0	0.0135135	0.945946	0.0135135	0.0135135	0.0135135	3	0.0106383	0.0035461	0.985816	3	0.00949367	0	0.990506	3	0.025641	0	0.974359	1	0.959459	0.027027	0.0135135
2	0.0393013	0	0.0305677	0.00436681	0.00436681	0.921397	2	0	0	0	0.00452489	0	0.995475	2	0	0	0	0	0	1	2	0.526616	0.0171103	0.00380228	0.0722433	0.119772	0.260456	3	0.069869	0.00873362	0.921397	3	0	0.00452489	0.995475	3	0	0	1	3	0.547529	0.192015	0.260456
2	0	0	0.0206897	0.00689655	0.144828	0.827586	1	0.558011	0.0110497	0	0.325967	0.00552486	0.0994475	2	0	0	0	0	0	1	5	0.0217391	0.152174	0	0.32971	0.076087	0.42029	3	0.0206897	0.151724	0.827586	1	0.569061	0.331492	0.0994475	3	0.00613497	0.00306748	0.990798	2	0.173913	0.405797	0.42029
2	0	0.0277778	0.194444	0.0277778	0.555556	0.194444	2	0	0	0	0	0	1	2	0	0	0	0	0	1	2	0	0.0222222	0	0.222222	0	0.755556	3	0.222222	0.583333	0.194444	3	0	0	1	3	0.0238095	0	0.97619	3	0.0222222	0.222222	0.755556
2	0.622642	0	0	0.0754717	0.226415	0.0754717	2	0	0	0	0	0	1	2	0	0	0.00232558	0	0	0.997674	5	0	0	0	1	0	0	3	0.622642	0.301887	0.0754717	3	0	0	1	3	0	0	1	2	0	1	0
6	0.00411523	0	0	0	0.99177	0.00411523	2	0	0	0	0.0172414	0.0862069	0.896552	2	0	0	0	0.00314465	0	0.996855	2	0.00990099	0.0165017	0.0132013	0.00990099	0.231023	0.719472	2	0.00411523	0.99177	0.00411523	3	0	0.103448	0.896552	3	0	0.0153846	0.984615	3	0.039604	0.240924	0.719472
1	0.268421	0	0	0.0236842	0.0684211	0.639474	2	0	0	0.00383142	0	0	0.996169	2	0	0	0	0	0	1	2	0.00588235	0.0264706	0	0	0	0.967647	1	0.268421	0.0921053	0.639474	3	0.00383142	0	0.996169	3	0.0810811	0.225225	0.693694	3	0.0323529	0	0.967647
6	0	0	0	0	0.994624	0.00537634	2	0.254902	0	0	0.0261438	0.0980392	0.620915	2	0	0	0	0.04	0	0.96	2	0	0.0060241	0	0.0120482	0.0120482	0.96988	2	0	0.994624	0.00537634	3	0.254902	0.124183	0.620915	3	0.271777	0.010453	0.71777	3	0.0060241	0.0240964	0.96988
2	0.5	0	0	0.45	0	0.05	2	0.00958466	0	0	0.178914	0.246006	0.565495	2	0	0	0	0	0	1	2	0	0	0	0.00406504	0	0.995935	3	0.5	0.45	0.05	3	0.00958466	0.42492	0.565495	3	0.0588235	0.0490196	0.892157	3	0	0.00406504	0.995935
2	0.0857143	0	0.0047619	0	0.0047619	0.904762	2	0	0	0	0.0792683	0	0.920732	2	0	0.11215	0	0.00747664	0	0.880374	5	0.0165975	0	0	0.983402	0	0	3	0.0904762	0.0047619	0.904762	3	0	0.0792683	0.920732	3	0	0.00403226	0.995968	2	0.0165975	0.983402	0
2	0	0	0.0132743	0	0	0.986726	2	0	0.012987	0	0	0	0.987013	2	0	0	0	0	0	1	2	0	0	0	0	0	1	3	0.0132743	0	0.986726	3	0.012987	0	0.987013	1	0.3125	0.015625	0.671875	3	0	0	1
6	0	0.0128205	0	0	0.987179	0	2	0.0988372	0.0697674	0.0348837	0	0	0.796512	2	0	0.0034965	0	0	0	0.996503	2	0	0	0.011236	0	0	0.988764	2	0.0128205	0.987179	0	3	0.203488	0	0.796512	3	0.00776699	0.00970874	0.982524	3	0.011236	0	0.988764
2	0.026178	0.0209424	0	0	0.026178	0.926702	1	0.629268	0.0780488	0	0.102439	0.0682927	0.121951	2	0	0	0.046875	0	0	0.953125	2	0	0.0211268	0	0	0	0.978873	3	0.0471204	0.026178	0.926702	1	0.707317	0.170732	0.121951	3	0.481591	0.0250368	0.493373	3	0.0211268	0	0.978873
4	0	0.0222222	0.933333	0	0	0.0444444	2	0.00598802	0.00299401	0	0.0239521	0	0.967066	2	0	0	0	0	0	1	4	0.0262582	0.0306346	0.925602	0.00875274	0	0.00875274	1	0.955556	0	0.0444444	3	0.00898204	0.0239521	0.967066	3	0.0140845	0.0985915	0.887324	1	0.982495	0.00875274	0.00875274
2	0	0	0.00641026	0	0.0192308	0.974359	2	0.0575916	0.0052356	0	0.0052356	0	0.931937	2	0.0131579	0	0	0	0	0.986842	4	0	0	0.981132	0	0	0.0188679	3	0.00641026	0.0192308	0.974359	3	0.0628272	0.0052356	0.931937	3	0.0362595	0.0171756	0.946565	1	0.981132	0	0.0188679
2	0.0681818	0.0454545	0	0	0	0.886364	1	1	0	0	0	0	0	2	0	0.00215054	0.00215054	0.0344086	0	0.96129	2	0	0	0	0	0	1	3	0.113636	0	0.886364	1	1	0	0	3	0.0144231	0.00961538	0.975962	3	0	0	1
2	0	0	0.0113636	0	0	0.988636	1	0.0515873	0	0	0.0912698	0.503968	0.353175	2	0	0	0	0	0	1	2	0	0	0	0	0	1	3	0.0113636	0	0.988636	1	0.0515873	0.595238	0.353175	3	0	0	1	3	0	0	1
4	0	0	1	0	0	0	5	0.819355	0.00645161	0	0	0.109677	0.0645161	2	0	0	0	0	0	1	2	0	0	0	0	0	1	1	1	0	0	2	0.825806	0.109677	0.0645161	3	0.00280899	0.00561798	0.991573	3	0	0	1
2	0	0.00478469	0	0	0	0.995215	2	0.0106667	0.0133333	0.0266667	0.00266667	0.008	0.938667	2	0	0	0	0.00330033	0	0.9967	2	0	0	0	0	0	1	3	0.00478469	0	0.995215	3	0.0506667	0.0106667	0.938667	1	0.981132	0	0.0188679	3	0	0	1
2	0	0	0	0	0	1	2	0.138211	0.146341	0.227642	0	0.0650407	0.422764	2	0	0	0	0	0	1	2	0.16065	0.0126354	0	0.104693	0.173285	0.548736	3	0	0	1	3	0.512195	0.0650407	0.422764	3	0	0	1	3	0.173285	0.277978	0.548736
2	0	0	0	0	0	1	2	0.0123967	0.00826446	0.0137741	0.0110193	0.0482094	0.906336	2	0	0	0	0.00456621	0.00913242	0.986301	2	0	0.111111	0.010582	0.015873	0.015873	0.846561	3	0	0	1	3	0.0344353	0.0592287	0.906336	3	0	0	1	3	0.121693	0.031746	0.846561
2	0	0	0	0	0.00534759	0.994652	2	0.0210526	0	0.00526316	0.00526316	0	0.968421	2	0	0	0	0	0	1	2	0.0108303	0.0216606	0.137184	0.119134	0.0252708	0.685921	3	0	0.00534759	0.994652	3	0.0263158	0.00526316	0.968421	3	0.00342466	0	0.996575	3	0.169675	0.144404	0.685921
2	0	0	0	0.00359712	0	0.996403	2	0	0	0	0	0	1	2	0	0	0	0	0	1	5	0.00420168	0	0	0.990196	0.00280112	0.00280112	3	0	0.00359712	0.996403	3	0	0	1	3	0	0	1	2	0.00420168	0.992997	0.00280112
2	0.00584795	0	0	0	0	0.994152	2	0.0103627	0.00259067	0	0.00259067	0	0.984456	2	0	0.00232558	0	0.00465116	0	0.993023	5	0.00271003	0	0	0.97561	0	0.0216802	3	0.00584795	0	0.994152	3	0.0129534	0.00259067	0.984456	2	0.00186567	0.95709	0.0410448	2	0.00271003	0.97561	0.0216802
2	0	0	0	0	0	1	1	0.444109	0	0	0.450151	0.0271903	0.0785498	2	0.00575816	0	0	0	0.00383877	0.990403	2	0	0.0520833	0	0.00520833	0.00520833	0.9375	3	0	0	1	1	0.444109	0.477341	0.0785498	3	0.00913242	0	0.990868	3	0.0520833	0.0104167	0.9375
2	0	0	0	0	0.00403226	0.995968	2	0.00641026	0.00320513	0	0	0	0.990385	2	0.00369004	0	0	0	0.0110701	0.98524	2	0.00598802	0.0538922	0.0419162	0.0179641	0.155689	0.724551	3	0	0.00403226	0.995968	3	0.00961538	0	0.990385	3	0.00534759	0	0.994652	3	0.101796	0.173653	0.724551
2	0.0211864	0	0	0	0.0127119	0.966102	6	0.004914	0	0.002457	0.002457	0.977887	0.012285	2	0	0.0212766	0	0	0	0.978723	2	0.020202	0.484848	0.0252525	0.0505051	0.00505051	0.414141	3	0.0211864	0.0127119	0.966102	2	0.00737101	0.980344	0.012285	3	0	0	1	3	0.530303	0.0555556	0.414141
1	0.757576	0.0121212	0.212121	0	0	0.0181818	2	0	0	0	0	0	1	2	0	0	0	0	0	1	2	0	0.0332226	0.00664452	0	0.00664452	0.953488	1	0.981818	0	0.0181818	3	0	0	1	3	0.00588235	0	0.994118	3	0.0398671	0.00664452	0.953488
2	0.135714	0.114286	0.0142857	0.492857	0.00714286	0.235714	2	0.015873	0	0	0	0	0.984127	2	0	0	0.00677201	0	0.00225734	0.990971	2	0	0.111111	0.166667	0.0555556	0	0.666667	3	0.264286	0.5	0.235714	3	0.015873	0	0.984127	3	0	0	1	3	0.277778	0.0555556	0.666667
1	0.252381	0	0.047619	0	0.614286	0.0857143	2	0.0196078	0.00653595	0	0.0130719	0.0261438	0.934641	2	0	0	0	0	0	1	2	0.111801	0.0124224	0	0.21118	0.10559	0.559006	1	0.3	0.614286	0.0857143	3	0.0261438	0.0392157	0.934641	3	0.119205	0.0286976	0.852097	3	0.124224	0.31677	0.559006
2	0.00986842	0	0.121711	0	0.00986842	0.858553	2	0	0.0149254	0	0	0	0.985075	2	0.0258621	0.00431034	0	0.00215517	0	0.967672	2	0.453271	0	0	0.443925	0.0233645	0.0794393	3	0.131579	0.00986842	0.858553	3	0.0149254	0	0.985075	3	0.0833333	0	0.916667	3	0.453271	0.46729	0.0794393
2	0.0285714	0	0	0.142857	0	0.828571	2	0.00961538	0	0	0	0	0.990385	2	0	0	0	0	0	1	2	0	0	0	0	0	1	3	0.0285714	0.142857	0.828571	3	0.00961538	0	0.990385	3	0.0513834	0.413043	0.535573	3	0	0	1
6	0	0	0	0.0140187	0.934579	0.0514019	1	1	0	0	0	0	0	2	0	0.0030303	0	0	0	0.99697	2	0.0172414	0.00344828	0.00344828	0.0206897	0.00689655	0.948276	2	0	0.948598	0.0514019	1	1	0	0	3	0.0227273	0	0.977273	3	0.0241379	0.0275862	0.948276
5	0.528497	0	0	0.0621762	0.0259067	0.38342	2	0	0	0	0	0	1	2	0	0	0	0	0	1	2	0	0	0	0	0	1	2	0.528497	0.0880829	0.38342	3	0	0	1	3	0.030303	0	0.969697	3	0	0	1
2	0.0175439	0	0.162281	0.140351	0	0.679825	2	0.020202	0.00505051	0.0757576	0	0.0353535	0.863636	2	0	0	0	0	0.0508475	0.949153	2	0	0.00990099	0	0.00990099	0	0.980198	3	0.179825	0.140351	0.679825	3	0.10101	0.0353535	0.863636	3	0.0140056	0.254902	0.731092	3	0.00990099	0.00990099	0.980198
2	0.419512	0	0	0.102439	0.190244	0.287805	2	0.0977918	0.00315457	0.0126183	0.0504732	0	0.835962	3	0.00186916	0.992523	0.00186916	0	0	0.00373832	2	0.0139535	0	0	0.0651163	0.00465116	0.916279	3	0.419512	0.292683	0.287805	3	0.113565	0.0504732	0.835962	3	0.0263158	0.0263158	0.947368	3	0.0139535	0.0697674	0.916279
2	0.3	0	0	0.6875	0.0125	0	2	0.425532	0.0531915	0.138298	0.0106383	0.0212766	0.351064	3	0.00306748	0.0153374	0.0552147	0	0	0.92638	2	0	0	0	0	0	1	3	0.3	0.7	0	3	0.617021	0.0319149	0.351064	3	0.156627	0.0843373	0.759036	3	0	0	1
2	0.0448276	0	0.0172414	0.0137931	0.189655	0.734483	2	0	0	0	0	0	1	3	0	1	0	0	0	0	2	0	0	0	0	0	1	3	0.062069	0.203448	0.734483	3	0	0	1	3	0	0.00502513	0.994975	3	0	0	1
2	0.126126	0.036036	0.018018	0.00900901	0.0990991	0.711712	3	0	1	0	0	0	0	3	0	0.979058	0	0	0	0.0209424	2	0.0344828	0.0394089	0	0	0	0.926108	3	0.18018	0.108108	0.711712	1	1	0	0	3	0	0	1	3	0.0738916	0	0.926108
5	0.788571	0	0.00571429	0.102857	0.0171429	0.0857143	5	0.272727	0.0909091	0.0757576	0.0151515	0.030303	0.515152	3	0	0.960784	0	0.0294118	0	0.00980392	2	0	0	0	0	0	1	2	0.794286	0.12	0.0857143	2	0.439394	0.0454545	0.515152	3	0	0	1	3	0	0	1
2	0.56338	0.028169	0	0.00704225	0.0211268	0.380282	2	0	0	0	0	0	1	3	0	1	0	0	0	0	5	0.00378788	0	0	0.988636	0	0.00757576	3	0.591549	0.028169	0.380282	3	0	0	1	3	0	0	1	2	0.00378788	0.988636	0.00757576
2	0.0233918	0.0116959	0.00292398	0.00877193	0.137427	0.815789	2	0	0	0	0	0.0412371	0.958763	3	0.00833333	0.775	0	0.0333333	0	0.183333	2	0.0127877	0.0153453	0	0.00255754	0	0.969309	3	0.0380117	0.146199	0.815789	3	0	0.0412371	0.958763	3	0	0	1	3	0.028133	0.00255754	0.969309
2	0	0	0	0	0	1	2	0.00293255	0	0	0	0	0.997067	3	0	0.978673	0	0.00236967	0	0.0189573	2	0.0707071	0.010101	0	0.79798	0	0.121212	3	0	0	1	3	0.00293255	0	0.997067	3	0.00232558	0	0.997674	3	0.0808081	0.79798	0.121212
2	0.0661654	0.00300752	0.0120301	0.118797	0.0977444	0.702256	2	0	0.00220751	0	0	0.00441501	0.993377	3	0	0.947368	0	0	0.0175439	0.0350877	2	0.0153846	0.0410256	0.0153846	0.0410256	0.0512821	0.835897	3	0.081203	0.216541	0.702256	3	0.00220751	0.00441501	0.993377	3	0	0.00314465	0.996855	3	0.0717949	0.0923077	0.835897
2	0.0261438	0.0130719	0	0.0130719	0	0.947712	2	0	0	0	0	0	1	3	0.5	0	0	0.0533333	0.393333	0.0533333	2	0	0	0	0.0684474	0.033389	0.898164	3	0.0392157	0.0130719	0.947712	3	0	0	1	3	0	0	1	3	0	0.101836	0.898164
2	0.00967118	0.0348162	0	0.00580271	0.00193424	0.947776	1	0.995025	0	0	0	0	0.00497512	4	0	0	0.969636	0	0	0.0303644	2	0	0.00285714	0.0314286	0.04	0.0828571	0.842857	3	0.0444874	0.00773694	0.947776	1	0.995025	0	0.00497512	3	0	0.04	0.96	3	0.0342857	0.122857	0.842857
6	0.0263158	0.0460526	0.444079	0.253289	0.0493421	0.180921	2	0	0	0	0	0	1	4	0	0	0.865854	0.0097561	0.0097561	0.114634	2	0.0203046	0.147208	0.0304569	0.0456853	0.147208	0.609137	2	0.516447	0.302632	0.180921	3	0	0	1	3	0	0	1	3	0.19797	0.192893	0.609137
2	0.0486111	0.118056	0.0798611	0.03125	0.0173611	0.704861	2	0	0	0	0	0	1	4	0	0	0.937824	0	0	0.0621762	2	0	0.02	0.02	0.02	0.72	0.22	3	0.246528	0.0486111	0.704861	3	0	0	1	3	0.11215	0.00747664	0.880374	3	0.04	0.74	0.22
1	0.868056	0	0	0.00694444	0.118056	0.00694444	2	0	0	0	0	0.0131004	0.9869	4	0.00610998	0	0.959267	0	0	0.0346232	2	0.0595238	0.0758929	0.233631	0.0342262	0.0758929	0.520833	1	0.868056	0.125	0.00694444	3	0	0.0131004	0.9869	3	0	0	1	3	0.369048	0.110119	0.520833
2	0	0	0	0.0217391	0	0.978261	1	1	0	0	0	0	0	4	0.027027	0	0.851351	0	0	0.121622	2	0	0	0.121212	0	0.0151515	0.863636	3	0	0.0217391	0.978261	1	1	0	0	3	0.0034965	0	0.996503	3	0.121212	0.0151515	0.863636
2	0.0357143	0	0.0119048	0	0	0.952381	5	0	0	0	0.933333	0	0.0666667	4	0.00552486	0	0.0441989	0	0	0.950276	2	0.047619	0.0952381	0.238095	0	0	0.619048	3	0.047619	0	0.952381	2	0	0.933333	0.0666667	3	0.046875	0	0.953125	3	0.380952	0	0.619048
1	1	0	0	0	0	0	1	0.958333	0	0	0	0	0.0416667	5	0	0.00537634	0.00537634	0.887097	0	0.102151	2	0	0.00507614	0.0456853	0.0659898	0	0.883249	1	1	0	0	1	0.958333	0	0.0416667	3	0	0	1	3	0.0507614	0.0659898	0.883249
2	0.0769231	0	0	0	0	0.923077	4	0	0	0.964912	0	0	0.0350877	5	0.0357143	0	0	0.714286	0	0.25	5	0	0	0	0.992248	0	0.00775194	3	0.0769231	0	0.923077	1	0.964912	0	0.0350877	3	0.0131579	0	0.986842	2	0	0.992248	0.00775194
2	0.00716846	0.00358423	0	0	0.00358423	0.985663	5	0	0	0	1	0	0	5	0	0	0	0.831325	0	0.168675	2	0	0.0162602	0	0	0	0.98374	3	0.0107527	0.00358423	0.985663	2	0	1	0	3	0.00430108	0.0344086	0.96129	3	0.0162602	0	0.98374
2	0	0	0	0	0.00619835	0.993802	2	0	0	0.0116279	0	0	0.988372	5	0	0.00166667	0	0.945	0.0316667	0.0216667	2	0	0.222222	0	0	0	0.777778	3	0	0.00619835	0.993802	3	0.0116279	0	0.988372	3	0	0	1	3	0.222222	0	0.777778
4	0.00773196	0	0.976804	0.00257732	0.00515464	0.00773196	1	1	0	0	0	0	0	5	0.0517241	0	0	0.224138	0.155172	0.568966	2	0	0	0	0	0	1	1	0.984536	0.00773196	0.00773196	1	1	0	0	3	0	0	1	3	0	0	1
1	1	0	0	0	0	0	2	0.0257611	0	0.00234192	0.00234192	0	0.969555	5	0.0655738	0	0.0491803	0.010929	0	0.874317	2	0	0	0	0	0	1	1	1	0	0	3	0.028103	0.00234192	0.969555	1	0.854015	0.0145985	0.131387	3	0	0	1
2	0	0	0.00925926	0	0.0462963	0.944444	2	0.0625	0	0	0	0	0.9375	5	0.489311	0	0.0118765	0.0570071	0.152019	0.289786	2	0	0	0	0	0	1	3	0.00925926	0.0462963	0.944444	3	0.0625	0	0.9375	3	0	0.00330033	0.9967	3	0	0	1
2	0	0	0	0	1	0	1	1	0	0	0	0	0	5	0	0.00591716	0	0.952663	0	0.0414201	2	0	0	0	0	0	1	3	0	1	0	1	1	0	0	3	0	0	1	3	0	0	1
2	0.191617	0	0.0479042	0.149701	0.0778443	0.532934	2	0	0.0144231	0	0	0	0.985577	5	0	0	0	0.932927	0	0.0670732	2	0	0	0	0	0	1	3	0.239521	0.227545	0.532934	3	0.0144231	0	0.985577	3	0	0.0136986	0.986301	3	0	0	1
4	0.00433526	0	0.992775	0.00144509	0.00144509	0	1	0.99177	0	0	0	0	0.00823045	5	0.010989	0	0	0.87033	0.0043956	0.114286	2	0	0	0	0	0	1	1	0.99711	0.00289017	0	1	0.99177	0	0.00823045	3	0	0	1	3	0	0	1
2	0	0	0	0.031746	0.142857	0.825397	2	0.574468	0.0212766	0	0.0851064	0	0.319149	5	0.00784314	0.0117647	0	0.95098	0	0.0294118	2	0	0	0	0	0	1	3	0	0.174603	0.825397	3	0.595745	0.0851064	0.319149	1	0.388889	0.333333	0.277778	3	0	0	1
2	0.00615385	0.0430769	0	0.0123077	0.0153846	0.923077	2	0.0473373	0	0.0118343	0	0.0946746	0.846154	5	0.00630915	0	0	0.835962	0.00630915	0.15142	2	0	0.0588235	0	0	0	0.941176	3	0.0492308	0.0276923	0.923077	3	0.0591716	0.0946746	0.846154	3	0	0	1	3	0.0588235	0	0.941176
6	0.00819672	0	0	0	0.959016	0.0327869	2	0	0	0	0	0	1	5	0.0213465	0.00164204	0	0.965517	0.00328407	0.00821018	2	0	0.00401606	0	0	0.00803213	0.987952	2	0.00819672	0.959016	0.0327869	3	0	0	1	2	0	0.962617	0.0373832	3	0.00401606	0.00803213	0.987952
2	0.1125	0.15	0	0.0375	0.3	0.4	6	0	0	0	0	0.959016	0.0409836	5	0	0	0	0.95338	0	0.04662	2	0.00827815	0	0.00165563	0.00165563	0.00662252	0.981788	3	0.2625	0.3375	0.4	2	0	0.959016	0.0409836	3	0.00232558	0.00465116	0.993023	3	0.00993377	0.00827815	0.981788
2	0.016129	0	0	0.935484	0	0.0483871	2	0.0143541	0.00956938	0	0	0	0.976077	5	0.0628803	0.0162272	0.0020284	0.296146	0.0223124	0.600406	2	0	0	0	0	0.00302115	0.996979	3	0.016129	0.935484	0.0483871	3	0.0239234	0	0.976077	3	0.00575816	0.00383877	0.990403	3	0	0.00302115	0.996979
1	0.989362	0.00531915	0	0	0	0.00531915	2	0.00178253	0	0.00178253	0	0	0.996435	5	0.595238	0	0	0.0238095	0.0238095	0.357143	2	0	0	0	0	0.00440529	0.995595	1	0.994681	0	0.00531915	3	0.00356506	0	0.996435	3	0.00369004	0.0110701	0.98524	3	0	0.00440529	0.995595
1	1	0	0	0	0	0	2	0	0	0	0	0.00588235	0.994118	5	0.0209302	0.0186047	0.0116279	0.0162791	0.45814	0.474419	2	0.0142857	0	0	0	0.0142857	0.971429	1	1	0	0	3	0	0.00588235	0.994118	3	0.0212766	0	0.978723	3	0.0142857	0.0142857	0.971429
2	0.424242	0	0	0	0.242424	0.333333	2	0.0694444	0.111111	0	0	0	0.819444	5	0.00714286	0	0	0.878571	0	0.114286	2	0.00609756	0	0	0.0243902	0.0243902	0.945122	3	0.424242	0.242424	0.333333	3	0.180556	0	0.819444	3	0	0	1	3	0.00609756	0.0487805	0.945122
2	0.0265487	0.115044	0.00884956	0.00884956	0.0176991	0.823009	2	0	0	0	0	0	1	5	0.00704225	0.00704225	0	0.943662	0	0.0422535	2	0	0	0	0	0	1	3	0.150442	0.0265487	0.823009	3	0	0	1	3	0.00677201	0.00225734	0.990971	3	0	0	1
2	0.213542	0.0104167	0.0989583	0.0208333	0.00520833	0.651042	2	0	0	0	0	0	1	5	0	0	0	0.873239	0	0.126761	2	0	0	0.0235294	0	0	0.976471	3	0.322917	0.0260417	0.651042	3	0	0	1	3	0	0	1	3	0.0235294	0	0.976471
2	0	0	0	0	0	1	2	0.0875912	0	0	0	0.109489	0.80292	5	0	0	0	0.957447	0	0.0425532	2	0	0	0	0	0	1	3	0	0	1	3	0.0875912	0.109489	0.80292	2	0	0.996743	0.00325733	3	0	0	1
2	0	0	0	0	0	1								5	0	0.00186567	0	0.95709	0	0.0410448	2	0	0	0	0	0	1	3	0	0	1					1	0.978673	0.00236967	0.0189573	3	0	0	1
2	0.0254453	0.00254453	0	0	0.00508906	0.966921								5	0	0	0	0.962617	0	0.0373832	2	0.0111111	0.0333333	0	0	0	0.955556	3	0.0279898	0.00508906	0.966921					3	0.0301724	0.00215517	0.967672	3	0.0444444	0	0.955556
2	0.0254237	0	0.00282486	0	0	0.971751								5	0	0	0	0.917313	0	0.0826873	2	0	0.00390625	0.00390625	0	0	0.992188	3	0.0282486	0	0.971751					3	0	0	1	3	0.0078125	0	0.992188
3	0	1	0	0	0	0								5	0	0	0	0.959732	0	0.0402685	2	0.00896861	0	0	0.0044843	0	0.986547	1	1	0	0					2	0	0.917313	0.0826873	3	0.00896861	0.0044843	0.986547
2	0	0	0	0	0	1								6	0.00549451	0	0.00549451	0.00549451	0.972527	0.010989	2	0	0	0.00546448	0	0	0.994536	3	0	0	1					3	0.0030303	0	0.99697	3	0.00546448	0	0.994536
5	0.0985915	0	0	0.591549	0.28169	0.028169								6	0.00377358	0	0.00754717	0	0.883019	0.10566	2	0	0	0	0	0.0197044	0.980296	2	0.0985915	0.873239	0.028169					2	0.00348432	0.973868	0.0226481	3	0	0.0197044	0.980296
5	0.0169492	0	0	0.728814	0.237288	0.0169492								6	0.0943396	0	0	0.00943396	0.00471698	0.891509	2	0	0	0	0	0	1	2	0.0169492	0.966102	0.0169492					3	0	0	1	3	0	0	1
4	0	0.183673	0.612245	0	0	0.204082								6	0.00603622	0	0	0	0.955734	0.0382294	2	0	0	0	0	0	1	1	0.795918	0	0.204082					3	0	0.0508475	0.949153	3	0	0	1
1	0.985366	0	0	0.0146341	0	0								6	0	0	0.0666667	0	0.2	0.733333	2	0	0	0	0	0	1	1	0.985366	0.0146341	0					2	0	0.959732	0.0402685	3	0	0	1
2	0	0	0	0	0	1								6	0	0	0	0	0.996743	0.00325733	2	0	0	0	0	0	1	3	0	0	1					1	0.947368	0.0175439	0.0350877	3	0	0	1
2	0	0	0	0.00169492	0	0.998305								6	0.00348432	0	0	0	0.973868	0.0226481	2	0	0.00245098	0	0	0	0.997549	3	0	0.00169492	0.998305					2	0.0180624	0.944171	0.0377668	3	0.00245098	0	0.997549
2	0.00338983	0.0305085	0	0	0.00338983	0.962712								6	0.0147783	0.00164204	0.00164204	0.0328407	0.91133	0.0377668	2	0.00222222	0	0	0.00222222	0	0.995556	3	0.0338983	0.00338983	0.962712					2	0.013905	0.967555	0.01854	3	0.00222222	0.00222222	0.995556
6	0	0	0	0	1	0								6	0.013905	0	0	0.0115875	0.955968	0.01854	2	0.00617284	0	0	0	0	0.993827	2	0	1	0					2	0.00681199	0.985014	0.00817439	3	0.00617284	0	0.993827
2	0	0	0	0	0	1								6	0.0027248	0.00408719	0	0.0190736	0.96594	0.00817439	2	0.00934579	0.0124611	0	0	0	0.978193	3	0	0	1					2	0.136364	0.636364	0.227273	3	0.0218069	0	0.978193
2	0	0	0	0	0	1								6	0	0.136364	0	0.181818	0.454545	0.227273	2	0	0	0	0	0	1	3	0	0	1					2	0.093731	0.654291	0.251978	3	0	0	1
2	0.0357143	0.142857	0.0357143	0	0.107143	0.678571								6	0.0639075	0.0206939	0.00912964	0.440657	0.213634	0.251978	2	0	0	0	0	0	1	3	0.214286	0.107143	0.678571					1	0.5	0.446667	0.0533333	3	0	0	1
2	0.0416667	0	0	0	0.0277778	0.930556															2	0	0	0	0	0	1	3	0.0416667	0.0277778	0.930556									3	0	0	1
2	0	0.210526	0	0.368421	0.105263	0.315789															2	0	0	0	0	0	1	3	0.210526	0.473684	0.315789									3	0	0	1
2	0.00689655	0	0	0	0	0.993103															2	0	0	0	0	0	1	3	0.00689655	0	0.993103									3	0	0	1
2	0	0	0	0	0	1															2	0	0	0	0	0	1	3	0	0	1									3	0	0	1
2	0.25	0	0	0	0	0.75															2	0	0	0	0	0	1	3	0.25	0	0.75									3	0	0	1
2	0.04	0	0	0	0	0.96															2	0	0	0	0	0	1	3	0.04	0	0.96									3	0	0	1
2	0	0	0	0.409091	0	0.590909															2	0	0	0	0.003003	0	0.996997	3	0	0.409091	0.590909									3	0	0.003003	0.996997
2	0	0	0	0	0	1															2	0	0	0	0	0	1	3	0	0	1									3	0	0	1
2	0.0377358	0	0.141509	0.00471698	0.15566	0.660377															2	0.00967742	0	0	0.00322581	0.0193548	0.967742	3	0.179245	0.160377	0.660377									3	0.00967742	0.0225806	0.967742
2	0	0	0	0	0	1															2	0	0	0	0	0	1	3	0	0	1									3	0	0	1
1	1	0	0	0	0	0															2	0	0	0	0	0	1	1	1	0	0									3	0	0	1
2	0	0.00980392	0	0	0.00980392	0.980392															2	0	0	0	0	0	1	3	0.00980392	0.00980392	0.980392									3	0	0	1
1	0	0	0	0	0	1															2	0.00377358	0.00377358	0	0	0.00377358	0.988679	1	0	0	1									3	0.00754717	0.00377358	0.988679
2	0	0	0	0	0	1															2	0.00529101	0	0	0	0	0.994709	3	0	0	1									3	0.00529101	0	0.994709
1	0.97037	0.0148148	0	0.00740741	0.00740741	0															2	0	0	0	0	0.00469484	0.995305	1	0.985185	0.0148148	0									3	0	0.00469484	0.995305
2	0.0185185	0	0	0	0	0.981481															2	0	0	0	0	0.00395257	0.996047	3	0.0185185	0	0.981481									3	0	0.00395257	0.996047
1	1	0	0	0	0	0															2	0.00217865	0	0	0	0.0130719	0.984749	1	1	0	0									3	0.00217865	0.0130719	0.984749
1	1	0	0	0	0	0															2	0	0	0	0	0	1	1	1	0	0									3	0	0	1
2	0	0.00238663	0.00238663	0	0	0.995227															2	0	0	0	0	0	1	3	0.00477327	0	0.995227									3	0	0	1
2	0.0952381	0	0	0	0	0.904762															2	0	0	0	0	0	1	3	0.0952381	0	0.904762									3	0	0	1
2	0.0789474	0.00657895	0	0	0.00657895	0.907895															2	0	0	0	0	0	1	3	0.0855263	0.00657895	0.907895									3	0	0	1
2	0	0	0	0	0	1															2	0.00508906	0	0.00254453	0.0508906	0.0356234	0.905852	3	0	0	1									3	0.00763359	0.086514	0.905852
2	0.0180723	0	0	0	0	0.981928															2	0.0145985	0.20438	0	0.00729927	0	0.773723	3	0.0180723	0	0.981928									3	0.218978	0.00729927	0.773723
2	0.00344828	0	0	0	0	0.996552																						3	0.00344828	0	0.996552
2	0	0	0	0	0	1																						3	0	0	1
2	0.971698	0	0	0.0283019	0	0																						3	0.971698	0.0283019	0
4	0.157895	0	0.769737	0	0.0197368	0.0526316																						1	0.927632	0.0197368	0.0526316
2	0	0	0.00921659	0	0	0.990783																						3	0.00921659	0	0.990783
2	0	0	0	0	0	1																						3	0	0	1
2	0	0	0	0	0	1																						3	0	0	1
2	0	0	0.00306748	0	0.00920245	0.98773																						3	0.00306748	0.00920245	0.98773
2	0	0.024735	0.00353357	0	0	0.971731																						3	0.0282686	0	0.971731
2	0.0135135	0	0	0	0	0.986486																						3	0.0135135	0	0.986486
2	0	0	0	0	0	1																						3	0	0	1
2	0	0	0	0	0	1																						3	0	0	1
[truncated: 18 more columns]

## Sheet: Figure S5
Figure S5A							Figure S5B							Figure S5C							Figure S5D
Ground Truth	Prediction						Ground Truth	Prediction						Ground Truth	Prediction						Ground Truth	Prediction
	A2	A3	A4	O2	O3	GBM		A2	A3	A4	O2	O3	GBM		A2	A3	A4	O2	O3	GBM		A2	A3	A4	O2	O3	GBM
1	0.000305126	0.0124607	1.96173e-05	0.927345	0.00223016	0.0576394	1	2.18139e-06	6.61546e-07	6.26714e-07	0.000120634	7.49917e-07	0.999875	1	1.4087e-06	7.47135e-07	0.019129	8.90226e-06	7.25978e-06	0.980853	1	6.28521e-11	2.22337e-14	1.21486e-12	1.27144e-07	1.33995e-11	1
1	6.10215e-08	1.69842e-05	9.92835e-07	1.10626e-07	9.95123e-06	0.999972	1	0.000648789	0.00032931	0.000213748	0.0605421	0.265903	0.672363	1	1.32745e-14	6.45249e-17	8.12799e-13	1.95556e-18	2.36643e-17	1	1	0.000121788	1.81446e-06	1.77384e-06	0.999855	1.70826e-05	2.08139e-06
1	0.000116041	6.36532e-06	0.0287935	2.79451e-05	0.000183841	0.970872	3	1.97575e-08	5.76608e-10	1	2.41318e-09	1.99493e-09	1.66769e-08	1	3.62866e-06	4.25587e-06	3.48894e-06	6.41201e-06	5.84332e-09	0.999982	1	6.24306e-08	6.01307e-08	5.19413e-10	8.0352e-10	1.80232e-08	1
1	0.0250228	4.73267e-05	2.33188e-05	8.28131e-05	0.000596473	0.974227	1	4.30004e-05	4.60648e-07	2.32536e-05	3.13846e-05	0.000508423	0.999393	1	0.00152096	2.6185e-05	5.40048e-07	0.02915	3.3661e-05	0.969269	0	0.99673	4.09177e-06	0.00159593	0.000676525	0.000970287	2.2823e-05
2	7.14498e-05	0.999923	2.87917e-06	3.94684e-08	2.88419e-08	2.24853e-06	0	0.996779	1.7912e-06	0.0030667	1.31409e-05	4.03727e-05	9.85439e-05	1	3.03304e-05	7.04099e-07	7.65534e-07	9.87655e-07	3.48001e-07	0.999967	4	2.15269e-07	3.0424e-06	0.00116549	9.52317e-08	0.000183863	0.998647
1	0.197219	0.000185667	9.38678e-05	0.290136	0.0722886	0.440078	1	1.2989e-07	8.90482e-10	6.39735e-08	3.15063e-06	1.03664e-05	0.999986	1	3.94252e-07	6.27908e-05	8.93083e-07	1.42138e-08	1.49261e-10	0.999936	1	0.0324461	0.000486714	0.0281865	0.00232064	0.000215159	0.936345
3	1.7638e-06	5.79505e-08	0.999987	2.54288e-06	8.43803e-06	3.16957e-08	1	0.270649	0.000146462	0.00248846	0.537181	0.0541779	0.135357	2	5.75704e-09	0.999999	1.07446e-08	1.91558e-09	2.78732e-08	7.84838e-07	2	0.000124373	0.999835	3.44219e-06	2.0596e-06	6.21501e-06	2.83195e-05
1	6.99327e-10	5.75063e-09	2.28992e-09	1.17304e-07	2.42561e-08	1	3	4.661e-05	8.42916e-07	0.999945	5.91495e-06	7.65949e-07	7.19995e-07	1	0.00971015	0.0119805	0.000799189	0.00404513	0.217391	0.756074	1	0.000160538	3.6836e-06	1.16325e-05	0.00229096	1.72679e-05	0.997516
1	0.00307992	6.81521e-06	0.00466139	2.10899e-06	0.000185705	0.992064	1	3.95122e-12	3.36792e-11	4.0122e-09	5.67433e-11	3.22976e-08	1	1	0.0047037	0.000807096	6.9734e-06	0.360546	0.00022166	0.633715	3	2.95932e-05	7.57072e-05	0.991128	6.16801e-06	0.000815543	0.0079446
1	1.90753e-06	1.15653e-05	1.06065e-05	7.46992e-05	4.78434e-05	0.999853	1	0.387588	0.00011295	0.0125063	0.00113555	0.000591696	0.598066	1	9.17823e-05	3.05606e-05	0.00165352	0.0117571	2.99382e-05	0.986437	4	2.46005e-06	5.89403e-08	2.77612e-07	0.999989	7.48343e-07	7.30093e-06
1	9.50201e-09	0.000298601	2.10345e-05	1.56514e-07	1.88273e-06	0.999678	1	3.14182e-05	1.90543e-05	0.00814486	1.79595e-05	4.14316e-07	0.991786	1	3.64118e-08	3.58487e-08	2.96867e-10	3.73797e-09	3.36498e-09	1	1	8.22796e-08	1.45595e-08	8.98378e-08	1.04056e-07	1.85391e-08	1
4	5.31029e-05	8.23841e-05	1.36599e-06	0.999617	0.000238686	7.77612e-06	1	0.995255	8.88041e-06	0.00471058	1.05039e-06	3.45478e-07	2.44326e-05	1	3.35581e-06	6.79394e-06	0.000267631	2.04923e-06	1.84841e-07	0.99972	1	2.26416e-06	2.18523e-10	8.47329e-08	1.47652e-09	5.38027e-08	0.999998
4	1.68108e-06	5.83577e-06	4.29079e-08	0.999984	7.89977e-06	5.21456e-07	4	0.000119545	0.000483231	1.3735e-05	0.00515391	0.993879	0.000350832	1	0.00063699	1.60253e-08	0.000371993	3.85747e-06	1.33497e-07	0.998987	1	1.03276e-13	8.52013e-13	1.40627e-05	2.1147e-12	4.30455e-12	0.999986
5	0.0017501	0.000278119	0.000173604	0.371205	0.041023	0.58557	3	5.13527e-07	5.16513e-06	0.999984	8.61169e-06	7.51102e-07	5.05163e-07	1	1.28161e-08	3.40826e-08	8.68205e-07	2.81334e-10	3.29634e-10	0.999999	1	4.49642e-05	5.47935e-07	3.21184e-06	1.5217e-08	1.15664e-09	0.999951
5	8.45018e-09	7.00152e-09	5.86013e-09	6.22635e-09	0.999979	2.05707e-05	5	6.47249e-07	4.4536e-07	1.56039e-05	3.78453e-05	0.999945	3.49173e-07	4	0.140596	0.00310653	0.00999804	0.0219745	0.00937623	0.814949	4	1.59622e-05	6.17708e-05	5.75804e-08	0.999883	1.42984e-05	2.46079e-05
4	0.0489999	2.29069e-06	2.55271e-06	0.950907	6.68612e-05	2.12265e-05	5	0.0592551	0.000553509	0.000768781	0.00636616	0.908329	0.0247271	4	0.00142629	2.11519e-05	4.74397e-07	0.998187	6.15304e-05	0.000303168	4	0.00535745	6.27538e-06	4.28509e-05	0.99458	1.04428e-05	2.85328e-06
0	0.998225	3.42069e-05	0.00158158	2.88516e-05	2.7055e-05	0.000103689	4	0.000317727	5.12575e-06	1.02391e-07	0.99966	1.64028e-05	2.73113e-07	1	0.0264754	9.35233e-07	5.69103e-06	0.000495468	3.0325e-05	0.972992	3	7.58226e-06	4.80083e-05	0.999536	6.9785e-06	8.16091e-05	0.000320132
1	0.00563996	2.99416e-05	9.06462e-06	2.88304e-07	0.000102044	0.994219	0	0.999977	2.69284e-07	1.23464e-08	8.26043e-07	1.56796e-06	2.02688e-05	1	0.0138959	0.0194094	0.000212946	0.0170917	0.000152238	0.949238	4	2.05947e-05	5.46028e-08	2.69494e-07	0.999965	1.00927e-08	1.45557e-05
0	0.810022	0.00128284	4.41326e-05	0.0969973	0.0190355	0.0726184	1	0.00488421	0.0186329	0.0264085	0.121031	0.0254365	0.803607	5	0.00128873	0.00154117	0.00211095	0.0527748	0.000356386	0.941928	5	6.99993e-05	9.59081e-05	4.66764e-05	0.00955325	0.989998	0.000236227
1	4.58181e-07	1.9949e-05	0.000491687	0.00400497	1.22203e-05	0.995471	0	0.999992	4.25159e-07	2.12052e-06	3.01791e-06	2.55707e-06	2.47759e-07	5	1.2694e-09	1.44334e-07	1.02695e-07	8.15327e-07	0.99997	2.90611e-05	5	2.32921e-05	2.78322e-05	9.77544e-05	0.000425615	0.972281	0.0271448
1	0.00268693	1.61013e-06	6.96634e-06	0.000198369	1.18461e-07	0.997106	1	2.86912e-07	3.27669e-07	2.00685e-06	7.69552e-05	5.46517e-08	0.99992	4	0.00448967	0.0564357	0.178373	0.673822	0.0244581	0.0624216	4	0.00411454	2.15514e-05	3.21993e-05	0.994513	0.000931499	0.000387012
1	0.391241	0.000398914	0.601363	0.00545924	0.000981314	0.000557208	1	0.812323	0.00246457	2.40395e-05	0.0186099	0.000288118	0.166291	1	9.07044e-07	1.75898e-08	5.41002e-08	8.16766e-07	8.93832e-08	0.999998	0	0.763582	0.000118912	0.0161787	0.218387	0.00163237	0.00010137
0	0.986298	9.98443e-05	1.64093e-05	0.0106594	2.21488e-05	0.00290402	1	5.16937e-07	1.0784e-08	5.80037e-08	7.76983e-08	1.94488e-07	0.999999	1	0.000110801	5.68806e-05	2.85862e-05	0.000748524	0.00119863	0.997857	1	3.8184e-06	7.99779e-07	4.67512e-07	2.83463e-06	0.0750735	0.924919
0	0.995896	6.6205e-05	6.89405e-06	0.00380625	0.00019166	3.26153e-05	0	0.999989	3.26679e-08	2.86207e-08	1.84458e-07	5.44625e-06	5.64489e-06	1	0.000175545	5.84552e-05	0.0038533	2.96367e-05	0.000362779	0.99552	0	0.1329	0.0024772	0.00154854	0.861243	0.000513119	0.00131825
5	1.32097e-07	6.54886e-06	4.32521e-06	1.84297e-05	0.998739	0.00123119	3	3.36087e-07	5.29683e-10	1	2.23563e-11	1.70387e-11	1.76606e-08	1	0.0299357	0.00012272	0.0347027	0.000263106	0.000354539	0.934621	1	1.1354e-15	5.39959e-10	8.00977e-11	4.55296e-16	1.10584e-11	1
2	8.76207e-06	0.999991	9.67787e-08	3.44863e-08	1.59234e-07	3.08933e-07	0	0.706644	0.000607729	0.000165929	0.00158747	0.000234003	0.290761	1	1.19038e-07	1.106e-07	0.000150361	6.05382e-07	0.000192178	0.999657	1	2.0596e-09	5.4032e-07	8.57701e-06	2.63315e-06	3.06003e-10	0.999988
1	0.000959523	0.193903	0.0675142	0.00346287	0.0019626	0.732197	5	3.77636e-10	1.03585e-11	1.70424e-10	2.3339e-09	1	1.34564e-09	0	0.999997	8.18397e-08	9.86812e-10	6.71155e-07	2.24035e-06	1.74795e-07	1	0.000108357	1.22052e-05	3.40771e-05	3.07052e-05	7.46357e-05	0.99974
1	0.000338101	1.83021e-05	2.33426e-05	9.97259e-05	0.412996	0.586524	3	4.28424e-07	6.34338e-05	0.999925	3.66388e-07	8.7323e-07	9.57485e-06	1	0.596122	0.000277031	0.0734667	0.0236031	0.000653658	0.305878	1	2.00909e-05	0.0305046	0.100092	5.70741e-05	0.86293	0.00639577
1	8.40996e-10	1.2649e-07	1.62072e-05	1.17612e-08	2.55858e-07	0.999983	1	0.184652	0.00284722	0.0257406	0.0212878	0.000292749	0.765179	0	0.999999	5.86845e-09	4.57946e-10	1.10817e-07	1.26243e-06	8.26071e-09	0	0.999998	2.15307e-10	1.03373e-08	2.10995e-08	3.10633e-09	2.26553e-06
3	4.42742e-05	2.54867e-06	0.999895	1.32451e-05	4.22536e-05	2.61295e-06	5	1.79776e-06	1.56373e-06	2.95756e-06	1.91487e-05	0.999948	2.68255e-05	5	0.000757793	0.000911906	0.000125657	0.000456855	0.825799	0.171949	0	0.946238	8.718e-06	5.17926e-08	9.15791e-07	1.63163e-07	0.0537521
4	0.15702	0.00561626	2.08975e-05	0.835694	0.000994305	0.000654586	1	0.0430727	5.95228e-05	0.0241068	0.000349893	0.029359	0.903052	2	7.79107e-07	0.997769	2.47506e-06	4.49024e-06	8.20167e-08	0.00222279	5	3.65427e-05	1.48077e-05	3.14676e-05	7.50486e-05	0.998612	0.00122974
1	0.502362	0.00282446	0.000552201	0.469842	0.00316533	0.0212537	3	5.82685e-07	1.87049e-08	0.999972	2.61611e-08	4.30612e-07	2.71417e-05	1	0.000178739	1.4769e-05	6.55947e-07	1.44965e-05	7.9428e-09	0.999791	2	1.4722e-07	0.999925	3.60014e-06	7.06601e-05	1.25399e-08	1.69159e-07
1	0.000117629	3.78419e-05	0.0675509	4.29294e-05	0.00116808	0.931083	1	1.57535e-07	6.24735e-07	1.63204e-06	1.22814e-07	0.000321191	0.999676	5	0.118491	0.00479211	0.000118531	0.483913	0.340962	0.0517236	1	0.158776	0.00444392	0.000404955	0.816264	0.00216772	0.0179435
4	0.0144773	1.88301e-05	1.67805e-05	0.985219	0.000267863	1.35807e-07	1	1.70745e-09	6.50524e-11	8.64565e-08	9.77438e-14	1.10691e-07	1	1	3.15485e-07	2.0839e-05	1.35544e-08	4.15544e-05	6.05609e-09	0.999937	5	0.0197176	0.000185866	0.027577	0.00646082	0.942837	0.00322149
1	4.10202e-06	2.91374e-06	0.00105056	2.94588e-06	0.000508856	0.998431	0	0.113032	0.0194168	0.000292957	0.859245	0.00754016	0.000473079	1	1.07351e-07	2.34779e-09	1.55608e-08	2.93575e-09	1.14471e-08	1	4	3.80694e-06	5.67268e-08	6.09052e-09	0.998451	0.00030157	0.00124361
4	0.00604523	1.29903e-06	9.74719e-06	0.992406	0.000311721	0.00122623	0	0.996898	7.95421e-06	6.9271e-06	0.00279023	0.000295133	1.9707e-06	1	0.0366112	0.000544593	0.000170118	0.000649405	0.000116233	0.961908	1	8.12641e-05	0.00441446	0.000222663	0.0389513	0.000451114	0.955879
0	0.283569	0.00254842	0.0103002	0.0465673	0.00236317	0.654652	4	0.00011784	2.05333e-06	8.60063e-11	0.999879	2.38319e-08	8.28344e-07	1	2.2459e-09	9.78071e-10	1.65652e-06	2.10458e-08	7.03308e-10	0.999998	4	3.67254e-05	1.57488e-06	7.0207e-05	2.89941e-05	4.69988e-06	0.999858
0	0.999779	8.86012e-07	1.18057e-07	0.000162027	5.8243e-05	1.47324e-07	0	0.0794465	0.0249688	0.104889	0.618295	0.157682	0.0147174	4	7.10369e-05	4.59382e-09	7.1092e-09	0.999313	2.73e-07	0.000615917	1	4.69141e-08	2.10185e-15	1.04211e-12	3.09919e-15	1.1859e-11	1
4	9.62232e-08	3.86097e-08	3.63152e-10	1	4.04865e-09	4.90049e-10	1	0.0694021	7.45213e-06	1.21134e-05	0.000847036	4.68937e-05	0.929684	1	0.00144244	0.00924771	6.94786e-06	0.00717384	1.78095e-05	0.982111	3	0.000355769	2.018e-05	0.7195	0.0190288	0.034317	0.226778
0	0.0509529	0.000217543	7.76363e-05	0.912682	0.0294775	0.00659291	0	0.999153	9.41602e-08	2.09114e-06	2.53401e-06	1.11442e-06	0.000840743	1	1.56156e-06	4.54222e-10	1.15374e-06	5.1392e-09	6.77242e-10	0.999997	4	0.00114424	3.23116e-06	3.27147e-06	0.9238	0.000163419	0.0748857
1	3.22936e-07	2.27289e-08	8.36171e-08	1.07044e-06	6.91198e-08	0.999998	1	0.0334948	0.00199079	0.00321618	0.0717869	0.0958784	0.793633	1	0.992542	8.20544e-06	4.98157e-08	1.61324e-07	1.9877e-08	0.00744947	4	0.000160525	4.62192e-07	1.09041e-07	0.999767	7.18813e-05	6.57631e-08
1	0.81087	2.58141e-05	8.34942e-06	0.187443	0.00107167	0.000581224	0	0.999999	2.75544e-07	1.81983e-09	1.01757e-06	5.72835e-11	7.22028e-09	1	0.00551217	3.91758e-06	2.39124e-06	0.287512	6.98822e-06	0.706963	1	0.00064643	0.178765	0.0128025	0.00663643	0.785032	0.0161178
0	0.887324	3.51439e-06	4.55541e-08	0.112666	5.83124e-06	8.48773e-10	3	1.37814e-05	1.38261e-08	0.999965	1.6206e-05	1.45131e-06	3.0303e-06	4	0.00027206	0.000603333	2.36095e-07	0.99893	1.95317e-05	0.000174792	1	2.47443e-05	1.88726e-06	7.90517e-07	5.53661e-05	1.17236e-06	0.999916
1	0.0167592	1.30083e-05	0.000266438	0.891782	0.000235687	0.0909439	1	0.0225311	0.000991327	0.197068	0.136956	0.105737	0.536717	1	4.94545e-06	9.0668e-06	2.25486e-06	0.26952	4.8776e-05	0.730415	4	0.0012464	7.0033e-06	0.000182664	0.998323	6.15225e-05	0.00017968
1	0.00122072	3.04992e-05	0.00107139	0.000262437	0.0252218	0.972193	1	0.000173407	1.12008e-07	3.70079e-05	5.01571e-06	0.000235635	0.999549	4	0.00686785	4.30338e-06	1.01572e-05	0.318079	1.50453e-05	0.675023	1	1.58644e-05	8.77782e-07	2.62968e-05	1.22851e-06	3.42415e-05	0.999921
1	1.71705e-07	1.137e-08	9.21585e-08	1.17133e-06	2.02478e-08	0.999999	1	6.27825e-06	2.77464e-06	0.00391261	0.00015843	2.27887e-05	0.995897	0	0.963013	0.000280449	3.95621e-06	0.0344682	0.0018678	0.00036628	4	0.00528974	5.40977e-05	1.60972e-06	0.415119	0.000644604	0.578891
1	0.0160459	0.0104892	0.0270491	0.000425834	0.0393431	0.906647	1	6.63672e-07	1.12487e-08	4.66978e-06	2.11455e-06	2.46781e-08	0.999993	1	7.80517e-07	3.11508e-10	0.000317596	1.18314e-09	8.79049e-09	0.999682	0	0.971118	0.00224518	0.000756338	0.00505758	0.000318141	0.0205044
1	1.78166e-05	2.24031e-05	0.00421903	4.24864e-05	7.90054e-07	0.995697	1	0.000341122	2.26509e-06	4.02348e-07	8.07466e-07	1.28391e-05	0.999643	0	0.892822	0.000739061	1.01066e-05	0.0943637	0.000586053	0.0114787	0	0.720182	0.000984639	0.0017528	0.158258	0.0918564	0.026966
0	0.980875	0.000105016	4.90309e-06	0.0170381	0.00190007	7.69195e-05	0	1	1.59628e-08	3.34482e-09	4.12886e-08	8.1949e-08	8.95145e-09	4	0.0207087	0.00618164	0.000377414	0.967318	0.000258224	0.00515658	4	1.23232e-08	1.46334e-06	1.09186e-06	0.999207	8.15642e-07	0.000789384
1	2.00541e-06	2.05239e-08	2.72502e-05	1.44437e-05	0.000299824	0.999656	1	7.6211e-05	2.57446e-05	0.0393512	3.86564e-05	0.0198993	0.940609	0	0.583689	0.00888113	0.0218134	0.0181019	0.00352753	0.363987	0	0.000702985	2.63114e-07	1.03699e-06	0.000399797	0.998894	1.60446e-06
1	7.92098e-07	9.06418e-08	2.45134e-07	4.60933e-07	5.19677e-05	0.999946	1	0.000437562	2.07617e-05	2.15981e-06	0.000272597	9.79911e-06	0.999257	1	5.09e-05	2.59719e-07	5.14882e-06	2.3478e-05	0.0172324	0.982688	1	0.0300336	8.99375e-05	0.0136854	0.00109495	0.000177667	0.954918
0	0.828176	3.78374e-05	2.80116e-05	0.0450533	0.00271215	0.123993	0	0.512233	7.12982e-06	3.76773e-08	0.48702	0.00074014	8.3599e-09	1	4.69493e-05	2.45734e-06	2.06086e-05	0.000268236	0.000302856	0.999359	0	0.999414	2.88107e-06	0.000283516	4.45434e-05	6.63679e-06	0.00024832
1	0.000437444	7.54006e-06	0.00904903	0.0103667	0.000412435	0.979727	1	0.000394018	0.000358955	0.0130328	0.000349068	7.95412e-05	0.985786	1	8.17132e-08	1.83024e-06	9.02934e-09	0.00467628	6.21207e-09	0.995322	4	0.0129184	0.0026066	1.65941e-05	0.884886	0.0955862	0.0039862
1	1.80613e-05	3.70172e-05	0.00879762	0.688848	0.00381364	0.298486	3	2.79038e-05	0.913712	0.0252859	0.000213977	2.98448e-05	0.0607304	1	0.0178953	8.45087e-05	0.000273827	2.6369e-07	3.21645e-05	0.981714	1	3.67614e-07	6.02285e-11	8.36934e-09	4.27991e-11	3.81324e-11	1
0	0.994458	0.000251203	0.000163931	0.00178738	4.35752e-05	0.00329594	1	1.14022e-05	2.3043e-08	3.59286e-06	5.90116e-07	0.00016002	0.999824	1	0.00370571	7.47253e-05	0.00711832	0.000116344	0.000341628	0.988643	0	0.994888	0.00481663	3.75075e-06	0.000156854	4.08535e-06	0.000131167
1	3.30813e-10	1.04574e-08	7.33082e-08	4.74101e-07	0.000286677	0.999713	0	0.99999	9.73174e-09	6.63968e-07	7.67508e-06	4.35614e-08	1.61851e-06	1	0.348458	0.000552995	0.000204506	0.0156766	0.000279248	0.634829	3	0.00319089	0.0943171	0.80689	0.017427	0.0766507	0.00152414
4	0.000373307	2.28853e-07	3.70256e-07	0.999052	0.000222059	0.000351922	1	0.0217927	2.71039e-06	5.00328e-06	1.58062e-06	4.26413e-07	0.978198	1	0.000236158	0.00116616	4.67144e-05	0.00335432	0.000308822	0.994888	1	2.94818e-06	2.40514e-08	1.79407e-09	0.999997	7.15465e-08	3.50989e-09
1	0.0115804	0.0108945	0.0522297	0.0035424	0.0379281	0.883825	4	0.247907	0.000169888	1.01814e-06	0.00209446	0.749646	0.000181819	1	0.0181505	0.00100355	8.1952e-05	0.68491	0.00132498	0.294529	1	0.000237675	0.254968	0.708543	0.000754414	0.00194373	0.0335531
1	1.0447e-08	1.27929e-06	7.28738e-09	7.67394e-05	1.53655e-06	0.99992	1	0.00491471	0.000278433	0.00123454	0.00174806	0.000133049	0.991691	1	0.000432172	0.00230246	0.000390252	0.000998169	0.000122554	0.995754	1	0.0939283	0.0274036	0.00117797	0.00190173	0.0183425	0.857246
1	1.0827e-05	0.00167903	0.000123415	6.53981e-08	7.12704e-06	0.99818	1	1.40371e-09	1.04947e-10	1.43274e-08	1.74912e-08	3.88523e-09	1	5	0.393077	7.82751e-06	2.13115e-06	0.528225	0.0781998	0.000488842	4	0.000164515	5.89867e-05	0.000576329	0.0012733	0.000700658	0.997226
1	0.00875304	3.23349e-07	3.64512e-06	2.00958e-06	2.41735e-05	0.991217	3	1.78072e-12	6.28577e-12	1	4.5696e-11	1.08512e-08	4.17468e-10	1	0.00126249	2.76076e-05	1.47845e-05	1.07753e-05	4.46842e-09	0.998684	1	1.86286e-10	3.77456e-10	1.0694e-11	1.09927e-10	8.38376e-13	1
1	3.99217e-05	1.10104e-05	0.00736321	0.000106773	0.000478449	0.992001	1	7.75497e-08	3.32728e-07	2.44242e-05	2.50822e-06	4.88496e-08	0.999973	1	1.33615e-07	2.46818e-09	0.0048417	2.21795e-06	0.0294974	0.965659	1	3.67635e-08	5.14313e-08	1.61916e-09	6.08602e-11	7.51681e-09	1
0	0.057336	0.000832864	0.000851907	0.894217	0.0306323	0.0161297	0	0.956977	1.92279e-05	0.00232874	0.0403168	2.75089e-05	0.000330496	1	3.28604e-07	6.93129e-06	3.38344e-08	0.000724046	1.88876e-09	0.999269	1	1.86056e-05	0.0656485	0.00413829	0.00128856	2.69431e-05	0.928879
1	3.61944e-07	2.18419e-07	4.17973e-07	3.30333e-07	7.82786e-06	0.999991	1	0.00535648	9.74047e-05	0.00235932	0.00392957	0.000342664	0.987914	1	1.28313e-05	0.000445646	0.00192629	4.49529e-05	0.000148637	0.997422	4	0.0338995	0.000866622	0.000370189	0.916889	0.0282719	0.0197024
3	2.2575e-05	1.79832e-05	0.986219	4.1988e-06	1.14257e-06	0.013735	3	3.85235e-05	0.000234924	0.99971	1.37538e-05	1.10772e-07	2.99374e-06	1	1.20774e-09	1.453e-11	1.63417e-08	2.13039e-09	2.46497e-09	1	0	0.780279	5.89178e-05	0.0239529	0.0066081	0.161534	0.0275675
5	4.42403e-07	4.7767e-06	7.61524e-07	3.20727e-07	0.999862	0.000131542	5	0.183029	0.000461293	2.48893e-06	9.77562e-05	0.815094	0.00131593	0	0.999778	1.88909e-05	5.73536e-08	2.59273e-05	0.00016482	1.17953e-05	0	0.033513	2.08794e-05	2.13139e-06	0.965628	0.000280087	0.000555613
1	0.0678346	0.000128615	5.06013e-05	0.0177763	0.764913	0.149297	1	1.83726e-06	0.0430615	4.7214e-05	0.000145733	3.39583e-07	0.956743	1	7.65655e-08	1.35983e-07	7.70958e-06	6.68555e-07	2.08575e-07	0.999991	1	0.0468582	0.00603087	0.0201539	0.79775	0.000655395	0.128552
1	5.47374e-12	2.78167e-10	2.98758e-08	2.64582e-12	4.19938e-08	1	5	8.27936e-06	5.44285e-05	4.01309e-05	0.000391053	0.992285	0.00722099	1	4.01938e-05	2.97092e-06	3.28143e-06	0.0015146	0.00033728	0.998102	1	0.000449217	4.66749e-07	8.1717e-07	0.00104921	2.49328e-06	0.998498
1	3.07733e-10	4.44632e-08	4.19941e-06	4.48796e-09	1.03385e-06	0.999995	1	0.00621695	0.00194216	0.00715841	0.154974	0.0751613	0.754548	1	0.00747238	9.91645e-05	2.51825e-05	0.00010378	0.000289723	0.99201	0	0.97473	7.49939e-05	0.000333842	0.0235281	1.38038e-05	0.00131944
1	0.000228202	9.65988e-06	0.000237399	6.49601e-05	0.000286464	0.999173	3	0.000408631	3.49541e-05	0.000238978	0.000224484	0.000219129	0.998874	1	1.51044e-09	9.61188e-09	1.39938e-08	2.66908e-08	2.69204e-11	1	1	1.74081e-11	5.44269e-12	1.91348e-07	1.05217e-13	1.22408e-08	1
1	3.17627e-09	1.34066e-07	1.92827e-05	0.000210252	0.0666205	0.93315	1	0.000148547	0.000738593	0.00207329	0.342928	0.490552	0.16356	4	1.31623e-06	3.58331e-08	7.34266e-08	0.999996	1.27439e-06	1.33697e-06	1	6.77595e-08	1.10573e-09	6.29477e-11	1.13216e-10	2.42208e-11	1
1	6.01046e-05	6.15874e-07	3.30248e-06	7.54001e-05	1.9871e-05	0.999841	1	8.8748e-15	1.40914e-11	1.65038e-11	4.7643e-11	2.05229e-08	1	1	0.156008	0.0138319	0.0658003	0.0491337	0.000330902	0.714895	0	0.372942	0.00335898	0.22971	0.36914	0.00356191	0.0212867
1	5.43304e-07	3.93164e-07	1.1959e-06	5.74107e-12	3.16866e-08	0.999998	1	0.0209645	0.00946322	0.000664333	0.0329262	0.000757212	0.935224	1	0.00132536	0.00581069	0.262684	0.00133403	0.00584282	0.723003	4	0.00975846	7.01146e-06	1.3496e-05	0.937412	0.0146123	0.0381969
1	0.00464182	1.3684e-05	5.04989e-06	0.00133698	9.01934e-05	0.993912	1	0.000396929	5.2822e-06	2.14047e-06	7.25971e-06	3.36855e-06	0.999585	1	6.32396e-08	6.91229e-10	0.00042439	3.8246e-11	9.4114e-10	0.999575	1	0.511941	0.00244979	0.000160511	0.00356764	0.00123131	0.48065
4	0.00146582	0.000769596	7.99096e-05	0.985557	0.00918264	0.00294534	1	3.37077e-06	8.02857e-07	0.0531352	9.47507e-06	9.60457e-05	0.946755	1	1.74296e-05	7.91435e-08	6.5508e-07	0.00989417	2.44248e-05	0.990063	4	0.965446	2.55831e-07	1.91203e-07	0.0343044	0.000245974	3.01164e-06
1	0.000169255	1.9931e-06	0.998731	2.95869e-08	9.75228e-07	0.00109677	1	0.00112711	8.0057e-07	9.65553e-06	0.998818	1.09059e-05	3.38441e-05	1	0.00861067	7.53579e-05	1.90273e-06	7.45934e-07	0.000101458	0.99121	1	0.000107321	0.000211651	0.00524478	0.00741636	0.000100312	0.986919
1	0.00051344	7.87362e-05	0.000194533	0.00391264	2.67349e-05	0.995274	4	0.000675505	1.49254e-06	1.09555e-06	0.979153	0.0201675	1.37672e-06	1	1.72407e-07	2.67687e-08	7.92208e-07	1.29272e-07	3.99114e-06	0.999995	1	0.485618	3.95008e-05	2.27783e-05	0.485093	0.0156797	0.0135473
0	0.000608665	1.00889e-05	7.60614e-07	0.997166	9.16138e-05	0.00212259	1	2.20541e-06	4.54604e-08	0.0012417	3.53673e-05	3.56867e-05	0.998685	0	0.907652	6.74671e-07	2.71176e-06	2.08158e-05	1.55243e-05	0.0923081	1	2.70492e-10	2.25331e-06	1.96501e-06	3.38051e-11	2.15063e-11	0.999996
1	6.70549e-05	8.50875e-06	0.0019881	0.000168954	0.00176815	0.995999	1	3.13196e-09	2.95116e-08	2.23558e-08	6.05576e-08	1.48774e-07	1	1	0.00276141	0.000153525	0.00749935	0.000103669	0.00148052	0.988002	1	9.07274e-05	2.3155e-08	7.51677e-06	2.79921e-06	7.59797e-05	0.999823
1	5.58691e-08	0.000207626	6.59243e-06	3.00952e-08	1.41986e-06	0.999784	0	0.979391	0.00400474	0.00952171	0.00585267	6.08319e-05	0.00116959	3	4.68669e-05	1.21473e-05	0.99695	0.00295654	2.25372e-05	1.18949e-05	1	5.08249e-08	4.4623e-07	6.9124e-08	3.9153e-07	0.000405875	0.999593
1	0.00010413	5.88423e-05	0.00393264	6.29253e-05	2.28504e-05	0.995819	1	0.0201534	0.0170501	0.013366	0.0149301	0.0113731	0.923127	5	5.47934e-08	1.29795e-08	3.2683e-08	1.59326e-06	0.99999	8.25694e-06	0	0.390741	0.162984	0.0487292	0.0140966	0.377018	0.0064316
2	4.39397e-11	0.999998	3.23606e-10	3.17497e-10	9.98429e-11	1.71318e-06	3	1.3939e-06	1.15915e-08	0.999991	2.12919e-07	5.25718e-09	7.03425e-06	1	0.187526	0.00018436	2.53365e-05	9.26256e-05	0.00015674	0.812015	1	0.0111146	0.000987984	0.0117024	0.0224672	0.27768	0.676048
0	0.325328	0.00028211	0.00062287	0.112052	0.0077679	0.553948	0	0.0597428	0.00718252	0.912478	0.0180099	0.00134482	0.00124192	1	6.74937e-09	7.73681e-13	2.86015e-08	4.32283e-12	2.12172e-13	1	3	6.67364e-10	8.7914e-07	0.999881	3.27836e-08	5.42431e-06	0.000112301
1	0.000991935	8.89674e-07	2.68504e-05	0.108131	0.841311	0.0495378	1	7.70385e-11	1.33169e-09	1.83898e-08	1.8562e-10	2.78722e-08	1	5	8.01422e-06	1.23003e-08	2.82227e-07	2.08187e-05	0.999783	0.000188136	5	0.39285	1.26684e-05	0.00112274	0.00212685	0.000517117	0.603371
1	0.00729003	0.0214447	0.000925926	0.0359697	0.0021988	0.932171	1	5.92824e-11	5.43985e-10	6.34707e-09	2.44124e-14	4.97214e-11	1	1	0.0005081	8.21998e-06	0.000698767	8.01856e-05	9.07742e-06	0.998696	1	0.00977997	0.000177204	0.000568271	1.60517e-05	0.00112831	0.98833
1	0.0150198	1.67916e-05	0.139994	0.0585465	0.00017562	0.786247	1	2.73864e-05	0.00304907	0.000763155	2.47704e-05	0.00066549	0.99547	1	0.000175081	3.33599e-06	0.0235495	2.10026e-07	6.16394e-06	0.976266	5	3.02057e-05	0.000171412	0.000205651	0.0149299	0.873098	0.111565
1	3.68348e-05	5.21723e-05	0.00399923	1.3732e-07	6.14566e-05	0.99585	1	0.00177284	3.60685e-07	0.000146073	0.000206696	1.89408e-05	0.997855	1	4.79253e-05	0.000164031	3.7283e-07	0.74823	4.92909e-07	0.251558	1	4.48423e-09	1.85797e-11	8.96479e-13	3.62328e-10	5.37148e-10	1
1	7.23633e-06	1.47922e-06	0.0129739	0.000195602	7.92582e-06	0.986814	1	0.000397283	0.000306249	0.014675	0.000326256	8.59335e-05	0.984209	1	7.92715e-07	6.23205e-07	3.19301e-10	2.85748e-08	1.26554e-10	0.999999	1	0.00040728	4.24675e-06	7.48096e-09	8.9242e-08	1.41079e-08	0.999588
1	1.21467e-06	1.05319e-06	0.00926322	1.08171e-08	4.79073e-05	0.990687	1	1.64059e-16	4.79698e-14	2.01082e-10	2.83187e-13	1.50775e-11	1	1	3.99115e-06	9.28324e-06	7.49806e-06	0.00693071	5.6889e-06	0.993043	1	0.036904	0.000324172	0.0016511	0.349393	0.410223	0.201504
1	3.85296e-09	9.97978e-11	6.80561e-07	1.43582e-08	1.38382e-07	0.999999	0	0.999878	1.15201e-07	5.81045e-08	2.08135e-06	1.40381e-07	0.000119959	1	0.00085653	0.000211616	6.48391e-06	4.9208e-06	1.39513e-07	0.99892	1	1.69238e-06	3.9728e-05	0.0167324	0.035277	4.23047e-06	0.947945
1	0.0526587	0.0304723	0.00266196	0.0581657	0.0724229	0.783618	1	0.00139346	0.000141996	4.8478e-06	0.209328	0.000841458	0.78829	1	8.75683e-07	4.15395e-08	0.0100246	2.45125e-06	5.34774e-06	0.989967	1	6.76755e-07	3.2659e-08	8.54521e-06	4.63682e-05	5.07574e-08	0.999944
0	0.999965	1.40795e-05	4.03576e-08	1.33652e-05	3.84094e-07	7.32078e-06	1	4.51596e-09	5.20155e-11	3.81329e-07	4.4805e-12	2.33724e-10	1	1	8.50799e-08	5.38309e-08	1.58568e-05	2.55911e-06	4.43025e-06	0.999977	1	0.00236227	1.13836e-07	1.22078e-07	0.997628	8.70346e-06	4.33044e-07
1	1.01647e-05	8.10847e-07	0.000328738	4.68626e-06	7.71197e-06	0.999648	3	1.64598e-05	4.7545e-07	0.999976	6.20189e-06	6.14304e-07	4.70492e-07	1	4.77202e-05	2.95046e-07	2.31135e-05	1.92058e-05	0.000707232	0.999203	4	0.00137472	1.32569e-07	2.45661e-05	0.998073	1.87256e-05	0.000508926
1	3.23778e-09	9.33623e-08	2.06271e-06	3.00566e-06	0.00197933	0.998016	1	3.24862e-07	1.38826e-07	0.00133901	7.25507e-08	7.3247e-06	0.998653	4	0.0982111	0.000143395	0.00149996	0.000934943	0.000354125	0.898857	1	1.82182e-05	3.29502e-07	1.67423e-05	0.999937	1.85816e-06	2.62197e-05
3	3.13659e-05	4.2009e-06	0.999933	8.50541e-06	2.23979e-05	1.26233e-07	4	1.82164e-05	1.08006e-07	7.33084e-08	0.999979	1.84701e-06	7.59319e-07	1	0.238336	0.000189538	7.23406e-05	0.249778	0.354446	0.157178	1	5.4758e-05	3.61516e-09	3.5718e-07	2.6853e-11	5.22615e-11	0.999945
1	4.31701e-14	1.84084e-13	7.7011e-07	3.82164e-14	9.65839e-13	0.999999	1	5.27342e-08	2.56534e-08	1.17e-06	2.19149e-08	6.8249e-07	0.999998	1	4.66938e-06	2.10804e-06	5.99885e-08	0.0032652	4.25297e-09	0.996728	4	0.00329765	7.4843e-08	2.87628e-07	0.996679	7.13999e-06	1.60443e-05
4	0.00288009	0.000168809	0.000391746	0.95064	0.0195631	0.0263567	1	0.000919992	0.000174644	0.000180244	0.00308398	0.00223013	0.993411	0	0.000106955	4.34266e-06	0.000690636	1.18247e-05	0.00502009	0.994166	1	0.000185671	0.000204096	4.84258e-06	0.000277857	0.000124689	0.999203
1	0.00271173	4.17314e-06	3.70629e-06	0.0043432	0.0901446	0.902793	1	2.88284e-07	2.18988e-08	3.01274e-05	5.94621e-06	3.18903e-07	0.999963	1	0.941687	0.000332436	0.000398343	0.000483253	0.00219033	0.054909	1	1.33289e-07	9.82937e-08	3.52845e-08	2.50013e-09	3.08343e-05	0.999969
1	0.168238	0.000350161	0.0139871	0.0884721	0.672958	0.0559942	1	0.224181	0.00674159	0.000166176	0.734011	9.08603e-06	0.0348918	1	0.000174494	0.0124042	0.000224501	0.000123756	1.13033e-06	0.987072	0	0.00523661	0.00279284	0.00165919	0.989735	0.000230634	0.000345633
1	1.85423e-10	3.00788e-09	1.01684e-08	3.47168e-07	4.71057e-07	0.999999	1	0.000502662	3.74901e-06	1.7864e-05	0.00012409	0.000114021	0.999238	1	0.000231942	2.23378e-10	2.47723e-08	4.08114e-10	6.5169e-10	0.999768	1	6.93833e-06	5.37108e-07	1.40481e-05	0.00774576	0.000609173	0.991624
1	0.0235675	3.52477e-05	9.24072e-05	2.29227e-05	0.00718752	0.969094	1	3.42989e-10	4.38666e-09	3.40706e-07	4.559e-08	3.94407e-09	1	0	0.984064	1.05322e-05	9.75166e-06	0.00113232	0.000254344	0.0145287	1	9.69996e-07	2.74691e-06	2.40207e-06	0.000332074	0.00302563	0.996636
1	0.00335795	0.000120121	0.826072	0.00193433	0.00186268	0.166653	0	1	9.62985e-11	1.24441e-08	2.8559e-08	8.7794e-10	1.76384e-09	1	9.65217e-09	8.83851e-09	2.7713e-06	9.53915e-07	3.47618e-09	0.999996	1	8.08554e-08	1.79295e-09	4.17632e-07	1.08669e-07	2.62554e-08	0.999999
1	1.57483e-08	1.74849e-10	6.4197e-11	3.87845e-07	4.23058e-06	0.999995	1	7.21789e-08	3.49001e-07	1.03407e-05	6.95791e-06	8.55437e-07	0.999981	1	0.00124876	1.09067e-05	0.000274255	0.00139877	5.87941e-05	0.997008	2	0.00633343	0.927923	0.00260593	0.0246903	0.0136669	0.024781
0	0.999994	4.24514e-07	1.27399e-07	1.75303e-06	3.87141e-06	1.12851e-07	5	7.4227e-06	4.78595e-07	4.00699e-08	0.000335591	0.999655	1.51608e-06	1	5.31019e-06	0.000366824	0.0003107	0.0118753	2.12371e-07	0.987442	0	1	1.49899e-10	3.72873e-10	1.69258e-08	2.08706e-09	6.74865e-09
1	0.0536679	0.00116293	0.000112695	0.929966	0.00174105	0.0133495	1	1.23906e-06	1.27057e-05	0.00720395	8.54263e-05	1.23042e-06	0.992695	1	2.13872e-05	5.9697e-07	0.000189689	1.64536e-05	5.07942e-07	0.999771	1	4.75157e-06	4.04082e-08	1.29725e-09	9.23654e-06	1.37282e-08	0.999986
4	0.996371	3.85541e-06	2.69156e-08	0.00361975	5.70412e-06	1.25656e-07	1	7.65712e-06	4.8199e-05	2.2161e-08	5.60648e-06	7.03915e-09	0.999938	1	0.000227248	0.000593283	0.00319168	0.012372	2.44864e-05	0.983591	1	0.000175528	1.94036e-06	0.000356016	7.2404e-05	0.000148627	0.999245
5	0.000270409	7.74642e-07	4.5339e-07	4.72576e-05	0.999675	6.14424e-06	1	6.79063e-07	5.54485e-10	1.63381e-07	3.09064e-07	6.13873e-08	0.999999	1	0.00035432	0.00018684	3.39027e-05	0.0111445	0.00015491	0.988125	4	0.000747947	4.76554e-08	1.90668e-06	0.999191	5.03711e-06	5.45721e-05
1	2.60545e-11	1.67315e-11	2.18979e-09	3.04303e-12	8.21589e-07	0.999999	0	0.930386	1.36107e-05	5.65207e-05	0.00091151	0.0625521	0.00608076	1	0.0198847	9.19248e-05	0.000300904	0.545241	0.00267157	0.43181	1	0.00018436	0.00239134	0.000114265	0.00025957	0.00279964	0.994251
2	0.464633	0.535167	1.49631e-08	0.000195251	4.4635e-06	4.69195e-09	1	5.02527e-05	0.887171	2.33247e-06	0.000258224	3.14476e-06	0.112515	1	7.07277e-05	0.000512851	0.0290621	5.0072e-05	0.000172269	0.970132	1	3.97562e-05	7.88525e-08	6.18831e-07	1.14383e-06	0.000237823	0.999721
2	0.00447777	0.994942	8.471e-06	2.32923e-05	1.46147e-06	0.000546827	1	2.12782e-06	4.19916e-07	0.00161662	3.57671e-07	9.44374e-05	0.998286	1	1.06117e-09	4.28535e-10	5.9626e-08	1.38656e-08	2.53961e-08	1	1	1.90328e-08	3.22636e-13	9.46951e-11	1.16036e-12	1.93568e-13	1
1	1.19875e-11	9.78988e-15	3.07174e-13	6.95948e-15	1.39794e-13	1	1	7.8402e-09	8.98626e-10	3.71516e-06	3.22376e-09	6.71708e-09	0.999996	1	4.49263e-06	1.33627e-05	4.2639e-07	8.35063e-05	0.000215625	0.999683	1	0.00182433	0.000926903	0.00236906	0.0105344	0.00892797	0.975417
1	0.00406596	2.57972e-05	0.000214557	0.198571	0.0468099	0.750313	3	3.51048e-06	2.21846e-08	0.0187964	8.61752e-09	9.99145e-05	0.9811	1	3.91299e-07	4.09649e-07	0.0198383	1.60945e-09	8.88746e-10	0.980161	1	5.17257e-05	2.06772e-05	7.93764e-06	0.00180835	7.73622e-05	0.998034
0	0.994359	3.27455e-06	2.28593e-07	0.00110763	0.00220993	0.0023196	1	0.00364954	0.000950182	0.00155703	0.00304411	0.0127611	0.978038	1	1.5732e-06	2.45157e-08	7.94336e-07	2.02282e-07	6.95107e-07	0.999997	1	0.000415596	0.00498455	0.033833	0.883117	0.00174346	0.0759065
1	0.162451	0.000868299	0.00149565	0.104864	0.692332	0.0379885	1	2.14253e-05	0.0008938	4.70817e-06	0.000104929	5.51044e-06	0.99897	1	0.724509	0.000483748	1.66725e-05	0.0169684	0.000658676	0.257363	0	0.99966	1.63455e-07	2.45611e-07	2.58767e-06	4.97744e-07	0.000336253
1	1.2797e-05	0.0029114	0.000263239	2.39874e-05	0.000141672	0.996647	1	1.86569e-10	1.55565e-07	2.17385e-08	2.74574e-11	2.78207e-09	1	1	0.00210049	0.000411191	0.0543311	0.00618242	0.0419004	0.895074	1	1.44553e-08	1.36181e-09	1.19126e-10	1.93624e-11	4.29548e-13	1
1	2.6886e-05	0.000289644	2.9311e-06	1.26945e-05	0.000166868	0.999501	1	5.82036e-08	4.37408e-08	3.53899e-08	4.02869e-07	4.19546e-07	0.999999	4	0.000299144	1.21398e-05	0.000157243	0.885437	0.000781443	0.113313	1	0.000591421	0.00108275	0.00758807	0.00447292	0.00280902	0.983456
1	0.00648233	1.09973e-05	2.75858e-06	1.54982e-06	1.56032e-07	0.993502	0	0.713878	0.000147537	0.000279992	0.285481	0.000100227	0.000113317	1	6.1025e-08	2.03042e-05	2.60575e-06	3.65695e-05	3.13194e-06	0.999937	1	7.4408e-06	0.0024788	0.00170668	0.000446666	6.32723e-05	0.995297
1	4.58516e-05	8.3679e-06	0.000106119	4.46204e-05	0.000121232	0.999674	5	0.219952	0.000176902	0.00189255	0.00499698	0.482998	0.289983	1	9.77149e-05	8.88637e-05	0.000390452	0.00124432	7.88783e-05	0.9981	3	0.000106355	0.00446394	0.966988	0.00265413	0.0181112	0.00767655
4	0.000161266	0.000486345	5.20012e-05	0.684238	4.70848e-06	0.315057	1	1.22011e-09	4.25836e-10	4.32367e-09	5.91178e-08	2.88647e-06	0.999997	1	2.35389e-07	4.39314e-07	1.06207e-09	1.25927e-07	9.41957e-12	0.999999	1	1.20553e-06	4.03153e-08	0.000260553	0.000152373	5.82643e-07	0.999585
1	0.0133073	5.81468e-05	0.084983	0.107627	7.74877e-05	0.793947	1	1.12378e-06	5.01938e-08	2.65967e-09	0.974471	4.4107e-06	0.0255233	1	0.00138174	0.282001	0.000210332	0.00224368	5.37814e-05	0.71411	4	0.00378396	6.49679e-05	6.83066e-06	0.995818	0.000323579	2.56766e-06
1	0.00111454	0.00258942	0.00377579	0.00104243	0.0209805	0.970497	3	0.00147684	2.10085e-05	0.997901	0.000505572	8.43098e-06	8.7247e-05	1	0.000613632	5.14683e-05	0.0010909	0.758644	0.000324138	0.239276	4	4.5145e-05	1.02244e-05	1.8528e-05	0.999918	2.35713e-06	6.2225e-06
0	0.994462	2.50693e-07	8.00238e-08	0.004412	0.0011245	1.05984e-06	5	2.60927e-10	5.32849e-10	4.22059e-11	1.32009e-07	0.999996	3.4335e-06	1	0.00333956	6.21007e-07	1.16138e-06	0.00139627	6.18092e-06	0.995256	1	2.82221e-07	6.98601e-06	9.17197e-09	1.91966e-08	2.21505e-09	0.999993
5	6.1409e-06	5.84609e-05	1.04871e-06	0.000267646	0.998148	0.00151862	1	2.94377e-06	2.63753e-08	0.000208755	4.11662e-09	6.30878e-09	0.999788	1	0.000515506	3.17436e-05	0.000282376	0.000184408	0.000795397	0.998191	1	0.000119367	1.0028e-08	4.23921e-09	2.95675e-09	4.37586e-10	0.999881
1	0.000170592	0.00310113	4.85759e-06	0.0002106	3.58577e-05	0.996477	1	4.46045e-08	1.77455e-06	4.36525e-06	7.47291e-07	4.54042e-06	0.999988	0	0.998104	1.09875e-05	4.91864e-06	0.00163316	0.0002297	1.68644e-05	1	3.23379e-08	0.0011828	1.3845e-06	6.27996e-08	0.0149162	0.983899
1	0.000424004	4.77329e-05	2.55352e-05	0.0548847	0.000853284	0.943765	1	0.0066358	1.23595e-05	8.34651e-05	0.0268927	0.04708	0.919296	5	0.00139611	4.08521e-05	2.27196e-06	0.00302725	0.99327	0.0022632	1	2.87159e-07	1.40303e-10	5.74028e-08	1.52618e-11	6.28031e-11	1
2	0.00316312	0.996827	3.31289e-08	6.29675e-06	1.7114e-06	1.85236e-06	1	0.00200359	2.1583e-06	5.41819e-06	0.995582	0.00010801	0.00229846	1	1.13767e-06	5.57566e-08	3.75369e-09	2.37225e-07	1.39788e-08	0.999999	0	0.998965	5.39126e-07	2.40629e-06	0.00101321	1.64506e-05	2.65264e-06
1	2.46445e-06	3.5077e-08	3.41613e-05	1.96192e-07	5.10396e-08	0.999963	5	1.29765e-07	2.01343e-06	7.4616e-08	0.0180976	0.981301	0.000599552	4	2.73348e-05	1.15273e-06	2.76882e-07	0.854841	9.0265e-06	0.145121	1	0.994734	2.78072e-05	0.000504967	0.00453687	0.000173518	2.31241e-05
1	0.0225482	1.0387e-06	0.00303474	5.56828e-06	1.27829e-06	0.974409	0	0.999999	1.78717e-08	1.26727e-07	1.47604e-08	1.04653e-06	1.08729e-07	5	0.000112077	1.47185e-05	0.000227037	0.000954152	0.99452	0.004172	1	9.66311e-08	1.25869e-06	1.0678e-05	5.97746e-07	0.00270026	0.997287
1	0.0406975	0.0208076	0.0189952	0.0728496	0.0968606	0.749789	5	2.55377e-07	9.63196e-08	3.84283e-07	4.87457e-07	0.980796	0.0192026	1	0.000804602	0.000422249	0.463305	0.000930912	0.0156166	0.51892	0	0.999979	5.0975e-07	1.48537e-06	1.19908e-05	4.74558e-06	1.93531e-06
1	4.95756e-05	7.66563e-05	9.5805e-05	1.51349e-05	0.000111997	0.999651	0	0.99592	7.28359e-07	4.31116e-06	0.00397144	0.000100671	2.49835e-06	2	0.000128041	0.886064	0.000226065	0.0033719	0.000504866	0.109705	0	0.999897	1.72091e-07	2.34879e-08	0.000100183	2.39171e-06	4.45709e-09
0	0.35749	3.9676e-06	3.32223e-05	0.641737	0.000721973	1.47056e-05	1	4.54608e-05	1.39964e-06	7.92788e-05	3.49682e-05	7.10494e-06	0.999832	1	0.000425971	1.18274e-05	1.20463e-07	0.0093934	1.51437e-07	0.990169	1	0.191703	0.000213978	1.0716e-05	0.000159054	0.00290583	0.805007
0	0.872788	8.82422e-06	0.000743845	0.0940114	0.000212208	0.0322362	1	9.54116e-09	2.09521e-09	0.0419701	2.90049e-10	4.91575e-07	0.958029	1	0.000251281	0.000349394	0.000934585	0.00131752	0.000130132	0.997017	4	0.000482111	1.02661e-06	1.80343e-06	0.999038	0.000477426	1.61133e-08
2	0.0317476	0.967052	9.64202e-06	1.39211e-05	2.23576e-05	0.00115486	1	0.00456517	0.000399529	0.194105	2.69995e-06	2.95496e-06	0.800925	0	0.999732	4.73761e-06	1.64613e-07	0.000186855	3.14643e-05	4.45717e-05	5	0.000358062	4.77431e-06	7.00873e-06	0.00304787	0.99658	2.05896e-06
1	4.21336e-10	6.10513e-08	6.46686e-07	2.93844e-09	3.12338e-05	0.999968	3	4.34069e-07	4.55209e-06	0.999983	1.18323e-05	1.5569e-07	3.16096e-07	1	5.69502e-07	0.000384762	7.71783e-07	9.2884e-07	1.76659e-09	0.999613	1	0.0623749	1.34511e-05	2.27478e-06	0.936749	0.000782218	7.8171e-05
1	2.69737e-08	8.9894e-09	4.47336e-07	5.96778e-08	5.55301e-06	0.999994	4	0.00611046	0.000284835	0.000366	0.976615	0.00396897	0.0126544	1	2.86764e-05	2.6196e-05	0.0393578	0.00022252	0.00214264	0.958222	4	0.0351735	2.74453e-06	8.58325e-06	0.961307	0.00197369	0.0015349
1	2.13971e-05	3.39069e-07	9.21108e-06	0.0016436	3.66391e-08	0.998326	1	0.258846	0.019352	0.00279375	0.0011988	0.00014891	0.71766	1	1.07537e-07	6.53061e-06	0.00239172	9.07848e-08	3.62646e-07	0.997601	2	6.61e-05	2.15097e-07	4.53025e-07	0.000105379	6.21167e-07	0.999827
4	6.30082e-09	6.61155e-06	1.6766e-08	0.999993	2.08735e-08	4.79017e-09	1	4.83302e-06	1.51948e-05	0.000419208	9.58849e-07	3.85174e-05	0.999521	1	3.39054e-10	8.02186e-11	1.30994e-07	8.25507e-09	4.5774e-10	1	2	0.0683661	0.926756	0.000405471	0.000228893	0.00300892	0.00123435
1	0.134549	0.0181618	0.250069	0.00195254	0.00340548	0.591862	1	1.98129e-10	4.48591e-09	0.0316206	2.05715e-09	5.97135e-08	0.968379	1	0.00080894	6.03776e-05	3.22375e-06	0.370055	2.63511e-05	0.629046	1	2.48101e-08	2.13552e-08	0.0265992	1.31063e-08	6.72283e-07	0.9734
1	0.000945497	0.000851734	0.000272922	0.00244632	0.0248636	0.97062	5	0.0133678	9.08318e-05	1.46968e-05	0.51208	0.474186	0.000259967	1	0.000142149	2.46331e-05	9.72848e-05	0.00169918	2.96587e-05	0.998007	1	2.30956e-08	3.01739e-09	1.41873e-10	7.61256e-12	8.68921e-12	1
1	1.10999e-05	1.47022e-06	0.00671124	1.90517e-08	1.37663e-06	0.993275	0	2.7817e-09	4.26458e-10	1.53615e-10	4.47316e-05	1.19303e-06	0.999954	4	0.000120706	5.08412e-07	5.44442e-08	0.275097	1.06876e-07	0.724782	0	0.999975	8.38388e-07	2.63886e-06	1.85555e-05	9.93181e-07	1.98981e-06
0	1	6.43271e-09	1.16167e-08	4.93649e-08	2.34346e-07	2.20995e-07	1	0.00359376	0.000874712	1.05517e-07	5.33762e-06	1.33997e-06	0.995525	1	2.65263e-09	2.5954e-09	6.96753e-08	5.57659e-10	5.86961e-12	1	1	0.960756	0.0046975	7.80412e-05	0.00117558	2.90696e-05	0.0332641
1	4.19941e-06	2.31959e-05	0.00281705	0.000587436	0.98493	0.0116378	0	0.951482	9.39811e-07	2.12733e-08	0.0485091	3.80975e-06	4.15794e-06	1	0.00613103	3.17218e-05	1.11836e-05	0.003189	3.68744e-05	0.9906	1	0.0606877	0.0194155	0.000344549	0.000182374	4.094e-05	0.919329
2	3.5341e-05	0.998432	2.12683e-06	2.17352e-07	6.3758e-06	0.00152439	0	0.999787	7.93851e-06	1.51306e-06	0.000101821	1.98778e-06	9.94914e-05	0	0.00211263	1.18664e-05	8.37433e-06	0.556172	0.0228418	0.418853	1	4.80419e-08	1.69559e-06	0.00580823	2.72508e-05	1.18953e-07	0.994163
0	0.696517	0.000116239	0.00151487	0.00369894	0.287594	0.0105587	5	8.86233e-05	2.84823e-06	5.96168e-06	4.22922e-05	0.998168	0.00169201	5	4.98495e-07	2.19823e-08	5.03439e-07	9.4542e-07	0.999988	1.02817e-05	1	3.14155e-06	1.62067e-07	0.000602716	6.04018e-06	5.64204e-09	0.999388
0	0.141387	0.00153718	0.000137643	0.00250442	1.31582e-05	0.85442	0	0.978277	5.5943e-05	0.000260628	0.0157513	0.00169575	0.00395963	1	5.22917e-06	0.000221909	1.19718e-05	0.000602519	6.96613e-05	0.999089	1	0.0208109	1.27352e-06	2.02919e-05	1.165e-05	0.00286192	0.976294
0	0.99884	8.71002e-06	8.86753e-07	0.000856273	0.000234731	5.98505e-05	3	2.86449e-06	1.8571e-05	0.999931	3.19033e-06	9.80061e-07	4.2926e-05	1	0.00663614	1.40295e-05	8.49779e-05	0.0356122	7.55356e-05	0.957577	1	5.32928e-08	4.44297e-09	3.12486e-07	6.15379e-09	3.5645e-07	0.999999
2	0.000101078	0.986616	1.51887e-05	9.63657e-07	4.681e-06	0.013262	0	0.000300599	3.18351e-06	2.75388e-08	0.0047962	1.12131e-06	0.994899	5	0.0114887	2.5927e-05	2.18811e-06	0.0156463	0.968738	0.00409862	4	0.0036584	8.72786e-05	0.00162855	0.994358	0.000122035	0.000145288
0	0.999886	1.95708e-08	1.92158e-09	0.000112343	2.01249e-06	2.55317e-09	1	0.000851162	1.65697e-06	9.44947e-07	0.00716164	0.000270389	0.991714	1	0.000382334	2.7765e-06	5.39832e-07	0.000883458	8.82054e-05	0.998643	1	3.26661e-05	9.31347e-07	1.41628e-05	1.04222e-06	9.46336e-06	0.999942
1	3.4196e-10	1.50614e-13	5.27569e-12	2.58476e-09	2.37346e-11	1	1	0.00058017	1.46381e-05	0.804243	2.9783e-05	0.00175623	0.193376	5	1.33694e-06	3.92518e-08	1.27308e-08	6.14099e-05	0.999827	0.000109918	1	5.01446e-11	5.93615e-13	6.58369e-08	5.99458e-13	8.2031e-08	1
1	0.00752531	0.00114878	0.0010487	0.0029384	0.0661632	0.921176	1	1.95445e-06	1.97741e-06	1.92981e-07	0.000283526	0.000102682	0.99961	1	7.01348e-07	2.22774e-08	9.14984e-10	2.69118e-06	2.07301e-09	0.999997	0	0.251163	7.1067e-05	0.718318	0.0303737	3.14907e-05	4.27772e-05
1	7.58606e-06	0.0570515	3.34881e-05	0.000294796	0.000576227	0.942036	3	5.63181e-06	4.17934e-09	0.00109195	2.57422e-07	6.78815e-08	0.998902	1	4.22494e-06	7.05016e-06	6.18323e-07	0.0014623	8.94996e-08	0.998526	5	0.499378	3.73649e-05	0.000210724	0.0310715	0.431542	0.0377603
4	0.000274568	3.46744e-07	0.000916343	8.3787e-05	1.15144e-06	0.998724	5	8.99532e-06	3.67884e-09	4.23966e-08	2.97656e-09	0.999991	2.0473e-07	1	1.03679e-05	1.60778e-06	0.00474542	1.34014e-05	1.6564e-05	0.995213	1	9.06274e-08	2.83366e-06	0.000214975	0.000558032	2.03792e-07	0.999224
1	0.000120969	9.752e-06	0.000206811	1.33444e-05	1.08721e-05	0.999638	1	0.000367873	2.8229e-05	3.6694e-05	5.38904e-05	2.30455e-05	0.99949	1	0.000255656	3.18751e-05	4.76327e-06	0.00857968	2.51814e-07	0.991128	1	5.40264e-09	3.2159e-10	6.76143e-11	1	1.55542e-10	8.71634e-11
2	5.75138e-10	0.999997	6.48164e-08	3.81458e-09	1.25239e-09	3.02918e-06	1	0.00186975	5.07821e-05	0.000209529	0.0875022	3.86977e-05	0.910329	1	3.08544e-06	1.09905e-05	2.71206e-06	2.83475e-06	5.03891e-08	0.99998	2	1.39284e-07	8.70356e-12	1.06918e-10	1.69887e-06	6.40387e-10	0.999998
1	0.000329235	0.141101	0.001274	2.21666e-05	0.000312946	0.85696	4	1.22039e-10	1.01032e-08	3.77393e-06	3.1504e-08	0.0108889	0.989107	1	0.000146337	0.000265456	8.87913e-05	5.08255e-05	2.98453e-05	0.999419	5	0.999906	1.89525e-06	4.31101e-05	3.22948e-05	5.77152e-06	1.12003e-05
4	0.629203	9.69646e-06	6.60188e-06	0.00100684	0.0214594	0.348314	3	1.0221e-07	2.1975e-09	0.999992	2.52315e-06	5.73941e-06	4.71178e-08	5	3.99805e-08	7.13159e-09	1.71648e-09	5.94792e-07	0.999848	0.000151175	1	0.000326302	6.27009e-05	3.3679e-05	3.86882e-06	0.000541588	0.999032
4	1.09779e-06	2.35456e-07	1.3454e-07	0.999997	2.16705e-07	7.86353e-07	1	1.72379e-06	4.89638e-06	1.6549e-06	0.000528907	0.000126552	0.999336	0	0.989396	2.51584e-05	1.55931e-06	0.000843957	0.00162435	0.00810864	1	6.58104e-06	3.53082e-11	1.16808e-08	1.18142e-07	6.69933e-09	0.999993
3	4.75811e-08	1.30237e-07	0.999938	6.08583e-05	6.51412e-08	1.35632e-06	1	4.84172e-11	4.81214e-10	0.000173276	6.30607e-09	2.98812e-06	0.999824	5	0.00177681	9.74304e-07	8.48511e-07	0.00373614	0.97672	0.0177652	1	2.89692e-05	8.46658e-06	5.65247e-07	0.000111655	0.000340556	0.99951
1	7.78244e-05	2.20961e-07	1.59506e-06	6.71989e-06	0.0094535	0.99046	1	0.669588	0.000417781	0.0119083	0.00220751	0.0781822	0.237696	1	0.0599085	1.5468e-05	1.46829e-05	0.259618	0.000913854	0.67953	1	0.00132025	0.405394	0.00843208	0.0031292	0.0143404	0.567384
1	0.00027608	6.76872e-05	4.58733e-07	0.00268106	5.45474e-05	0.99692	3	1.98136e-06	0.989733	0.00239822	0.000184062	2.64659e-06	0.00767999	1	1.63122e-06	4.26841e-06	2.01449e-06	3.8107e-07	9.9645e-09	0.999992	0	0.984003	1.53077e-05	1.53094e-07	0.0159749	6.70253e-06	1.88107e-07
1	8.22696e-06	8.61011e-06	4.59436e-07	3.87039e-05	5.59865e-06	0.999938	1	1.61024e-05	1.17632e-11	1.20994e-08	5.76976e-11	2.42889e-12	0.999984	1	7.6768e-06	1.40228e-08	2.32613e-06	9.46658e-08	1.66267e-08	0.99999	5	0.0117783	5.36871e-05	0.0235574	0.0940518	0.010317	0.860242
1	4.41872e-05	1.39729e-05	0.0218279	3.87031e-06	7.97799e-05	0.97803	0	0.24937	3.41066e-05	4.02754e-06	0.75058	1.11741e-05	1.15623e-06	1	6.87528e-05	0.0025604	0.00314158	0.000888377	0.000402754	0.992938	0	0.999998	7.43052e-11	5.46017e-10	1.14292e-08	2.28795e-06	4.34841e-10
0	1	4.89397e-09	6.62973e-10	3.17926e-09	3.98638e-07	1.91934e-08	5	0.998782	1.40829e-05	1.91084e-06	0.00117748	7.19574e-07	2.41318e-05	1	0.165179	0.147018	8.32155e-06	0.00428222	7.93737e-05	0.683433	5	0.98584	0.000981155	7.73774e-05	0.00249959	0.00862019	0.00198137
5	5.80232e-08	1.0986e-06	0.0123586	0.002875	0.000397261	0.984368	1	1.45085e-05	9.1425e-05	0.0163072	0.00530326	0.0222154	0.956068	4	0.067947	0.000136839	5.35448e-05	0.720841	0.120015	0.0910071	4	6.2293e-05	3.10984e-07	6.59294e-06	0.000310312	1.14134e-06	0.999619
1	0.000109303	3.47696e-05	4.46941e-06	2.46994e-06	0.000134284	0.999715	1	7.73538e-09	8.84992e-08	1.63228e-07	3.33956e-09	4.26653e-09	1	1	5.5651e-08	3.05765e-07	3.98568e-06	7.19076e-08	3.12865e-08	0.999996	0	0.941984	0.000361758	0.0115295	0.0405473	0.00339706	0.00218005
1	9.72877e-07	6.27715e-08	2.76077e-06	1.90821e-05	0.000524349	0.999453	1	0.00240089	3.17585e-05	7.94809e-06	0.000104599	9.20967e-06	0.997446	1	5.0089e-07	5.03032e-07	0.000425583	1.93504e-07	4.47842e-05	0.999528	2	2.46001e-05	0.999754	1.67455e-07	7.35304e-07	5.64156e-07	0.000220101
1	1.28132e-06	1.97951e-06	2.10333e-05	3.64503e-05	4.16621e-05	0.999898	3	1.98136e-06	0.989733	0.00239822	0.000184062	2.64659e-06	0.00767999	1	1.19899e-05	1.78747e-06	0.000404552	3.00408e-08	2.29452e-06	0.999579	4	0.078461	2.90683e-05	8.45387e-05	0.921302	7.86091e-05	4.50644e-05
1	0.0111887	0.000310088	4.59417e-05	0.00242404	0.00041071	0.98562	1	0.0322594	0.000273416	1.38163e-05	0.00675617	0.000439594	0.960258	5	1.29937e-05	5.15261e-08	1.39493e-07	1.22016e-05	0.999973	1.90926e-06	1	2.83663e-05	4.54425e-06	8.85365e-05	8.42119e-05	3.13494e-05	0.999763
0	0.604105	3.89867e-05	5.29687e-06	0.394182	0.00165327	1.56403e-05	0	0.971209	2.75846e-05	2.21537e-05	0.0283249	0.000374894	4.16365e-05	1	5.95948e-07	0.517479	1.91202e-06	4.2699e-05	2.22842e-06	0.482474	1	3.83206e-07	1.38959e-05	4.28539e-06	1.93519e-05	6.44301e-06	0.999956
1	0.000495999	2.1939e-05	0.000945538	0.000967238	3.0315e-05	0.997539	1	1.66414e-06	5.47698e-07	1.21566e-06	1.50498e-06	3.8982e-08	0.999995	1	0.00938982	2.77268e-06	0.000182989	1.15369e-06	3.90213e-06	0.990419	4	0.000875395	0.000689987	0.00107507	0.9019	8.04347e-05	0.0953787
0	0.998103	6.20949e-05	1.28581e-05	0.0010092	0.000388854	0.000423561	0	0.999986	5.42476e-07	3.21957e-07	7.11955e-07	1.19714e-06	1.13764e-05	2	2.35794e-08	0.999994	2.39036e-08	6.10152e-08	5.29714e-09	5.64175e-06	1	1.42568e-06	2.54181e-07	1.4874e-06	0.000319101	0.00019265	0.999485
1	3.32464e-07	1.17586e-09	2.22104e-07	5.2381e-08	1.19249e-08	0.999999	1	3.231e-06	1.48332e-05	2.36608e-06	2.34255e-05	0.00500506	0.994951	5	0.000102049	6.814e-08	4.56359e-08	2.91984e-06	0.999864	3.07581e-05	3	0.00792428	0.00327505	0.972623	0.000535931	8.34408e-05	0.0155584
1	4.50996e-06	1.68142e-06	7.45631e-08	0.00130948	0.0972984	0.901386	1	6.16599e-06	4.0891e-06	1.18289e-06	1.43863e-08	3.19239e-06	0.999985	0	0.827479	0.000155823	0.000112528	0.125013	0.00842891	0.0388107	4	0.0115577	0.00323205	0.0036922	0.787058	0.127907	0.066553
0	0.108426	0.0930744	0.0138804	0.263367	0.520646	0.000605861	0	0.0319304	0.0013916	0.958034	0.00826575	0.000143499	0.000234744	5	0.000150617	0.00202472	0.000893563	0.434768	0.46399	0.0981729	1	1.48379e-10	1.14298e-13	1.83456e-09	7.54014e-15	1.37227e-12	1
1	0.000340357	2.58178e-05	0.000162854	8.63736e-05	0.000262652	0.999122	1	5.95268e-06	6.26717e-05	0.000218991	1.97995e-07	5.86218e-06	0.999706	2	7.14072e-10	0.999992	4.64959e-09	1.72151e-06	3.78864e-10	6.06926e-06	1	0.0113677	0.00174419	0.00931033	1.37146e-05	2.46308e-05	0.977539
1	0.286626	0.00143508	7.9135e-05	0.709405	0.00180108	0.000653793	0	0.751704	0.00187301	0.000957124	0.0741909	0.00440474	0.166871	1	4.47807e-05	3.09677e-07	0.0068991	1.2058e-07	8.03398e-08	0.993056	1	0.0284882	3.64075e-06	1.66455e-06	0.969937	0.00149092	7.86293e-05
0	0.744464	3.58152e-05	1.69301e-06	0.00131537	0.000356924	0.253826	5	0.995001	8.7659e-05	2.10443e-06	2.30748e-06	0.0031561	0.00175107	0	0.997342	0.00012149	3.1701e-05	0.00187082	0.000445032	0.00018889	5	0.131018	0.0186517	0.000582891	0.0376169	0.803657	0.0084739
5	3.58961e-09	6.48092e-08	4.77852e-07	4.89807e-09	0.999998	1.06833e-06	1	0.00501684	8.01518e-05	0.00229706	0.00545496	0.000318447	0.986833	1	0.000170621	4.66855e-06	0.000117154	2.19339e-06	7.10565e-07	0.999705	0	7.72258e-12	3.86121e-13	7.36611e-09	4.10698e-11	7.73126e-09	1
1	2.48667e-06	3.81341e-07	0.000884469	1.78988e-05	0.00389947	0.995195	1	8.9321e-07	0.000187061	0.000484251	0.000146593	0.03248	0.966701	1	2.22272e-09	2.00418e-07	1.01028e-06	1.63029e-06	1.03336e-07	0.999997	4	1.46151e-09	1.49743e-11	3.02426e-09	2.19883e-11	1.39084e-08	1
2	1.93966e-05	0.999948	6.30138e-07	1.85752e-08	3.28867e-08	3.18036e-05	5	3.76012e-06	3.43977e-07	4.20156e-07	2.07679e-05	0.999972	2.45049e-06	1	0.262695	0.000390657	0.0262141	0.000514198	9.2052e-05	0.710094	1	0.00460607	0.000523058	4.8275e-05	0.0101356	0.000758652	0.983928
1	0.546083	0.00578274	0.000253613	0.0073904	0.111965	0.328526	1	0.1747	0.654438	0.0475738	0.000703013	1.39873e-05	0.122572	1	1.35427e-06	3.32949e-06	2.393e-07	0.000168353	3.64298e-07	0.999826	2	0.000386139	0.996744	0.000256824	0.000870237	0.000233687	0.00150926
1	6.28769e-06	1.64691e-06	0.00394348	4.79458e-06	4.76779e-05	0.995996	5	3.12672e-06	2.45994e-07	1.40935e-07	6.82022e-05	0.999927	1.35771e-06	1	1.86965e-09	3.93159e-10	2.00506e-10	2.74206e-11	2.14923e-14	1	4	0.0248116	3.98326e-06	2.85089e-06	0.975113	4.00298e-05	2.84606e-05
5	4.09688e-07	2.86148e-07	1.22424e-07	1.22228e-06	0.999992	5.75419e-06	1	0.116017	0.000857248	0.00079577	0.20005	0.000641901	0.681638	5	0.000456905	4.58546e-05	2.70666e-05	0.00357531	0.751752	0.244143	0	0.999101	6.73978e-07	2.77547e-07	0.000817809	2.55725e-06	7.77629e-05
1	3.41626e-05	3.54176e-07	0.000267789	2.30711e-07	1.20009e-08	0.999697	1	0.0203365	0.00682488	3.65449e-05	0.00132105	0.000290786	0.97119	4	4.54201e-05	8.64695e-09	1.78273e-08	0.999741	3.64191e-07	0.000213578	0	0.024745	0.00644769	0.000734599	0.690391	0.0120769	0.265605
5	0.999952	2.30784e-08	1.03822e-08	1.40801e-06	4.66471e-05	6.78441e-11	1	0.000612484	4.83711e-05	0.000109485	0.429436	0.000382445	0.569411	1	0.325134	0.000335497	0.0106467	0.13016	0.000478304	0.533245	5	0.000296001	1.57192e-05	0.0092809	0.00016335	0.989382	0.000862315
1	5.03566e-05	0.000584216	0.00614994	0.00273963	4.32931e-05	0.990433	3	3.19587e-09	1.76964e-11	1	7.92085e-10	1.47861e-08	6.91717e-09	1	6.91126e-10	1.00731e-12	1.36603e-08	4.16836e-13	9.98829e-13	1	0	0.484049	7.30075e-06	6.13525e-06	0.51586	7.77586e-05	1.76044e-07
1	0.980764	0.0151947	6.0739e-06	0.00186855	0.00087586	0.00129114	1	4.76329e-05	0.000143525	2.68131e-06	0.0102363	0.000465361	0.989104	1	0.967955	1.06411e-05	9.91698e-07	0.0304811	6.31033e-06	0.00154638	2	3.39267e-08	0.999999	2.34919e-08	1.67098e-08	1.33183e-07	1.10663e-06
1	1.15104e-06	6.83941e-06	1.26246e-05	9.60882e-07	3.74119e-09	0.999978	1	2.21103e-06	0.00789528	5.71753e-06	6.48022e-06	4.42153e-06	0.992086	1	2.18048e-06	1.66793e-07	2.2975e-10	5.37715e-10	9.15467e-13	0.999998	0	0.276097	0.438418	0.0327795	0.0196386	0.232532	0.000535317
1	4.20327e-05	3.60307e-06	1.50461e-06	0.000881144	3.81167e-06	0.999068	1	2.85601e-05	0.00050805	0.00230669	7.53335e-05	1.58694e-05	0.997065	1	1.71504e-05	4.81151e-06	7.18358e-08	0.0175613	2.81438e-08	0.982417	1	0.00989207	0.00215908	0.0535829	0.0153126	0.0184633	0.90059
1	3.92331e-05	5.47833e-08	1.58076e-06	2.35232e-09	4.49886e-08	0.999959	1	9.1247e-09	3.07252e-07	9.46686e-09	6.66337e-07	2.2683e-08	0.999999	4	0.000108282	5.4022e-06	2.83172e-06	0.998259	6.9705e-05	0.00155447	1	2.41745e-06	8.66657e-10	1.61743e-10	0.999997	4.56338e-10	1.00511e-07
1	6.65514e-11	1.22177e-08	4.52393e-08	3.08553e-08	2.29923e-08	1	3	0.000902516	6.51522e-06	0.00235879	0.000108313	0.000421565	0.996202	1	0.0123662	0.000121027	0.000189023	0.0129374	0.000373845	0.974012	1	0.00400517	0.0022759	0.000186489	0.000595223	0.00979445	0.983143
1	0.000317946	0.00279933	0.000491482	0.00379593	8.28776e-05	0.992512	0	0.99973	8.1318e-06	2.35617e-09	8.65045e-09	7.07159e-09	0.000261956	4	1.11702e-05	1.54829e-05	2.17154e-07	0.997697	5.16846e-07	0.00227598	4	0.0602796	0.002221	0.0426712	0.223103	0.150033	0.521693
0	0.990413	5.26334e-09	1.10531e-08	0.00958694	1.41374e-08	9.51908e-08	1	0.00776186	3.77228e-06	0.000256389	0.00146059	5.80838e-05	0.990459	3	1.56796e-08	1.63079e-10	2.1746e-05	7.49632e-10	2.96796e-10	0.999978	5	0.00224998	0.00445926	0.023708	0.0961015	0.86931	0.00417123
1	0.00159321	0.19191	0.277991	0.0219971	0.0491799	0.457329	1	0.000252139	7.42865e-05	6.77495e-05	3.34799e-05	3.36611e-06	0.999569	1	0.0904852	0.00654764	0.0183436	0.00522445	0.000183152	0.879216	4	0.0702797	0.000363255	0.000357544	0.915718	0.0131561	0.000125043
1	4.81673e-05	2.01565e-06	0.0239989	6.56406e-08	2.70879e-05	0.975924	1	1.76042e-07	5.27837e-09	5.94951e-07	1.10306e-06	4.17823e-05	0.999956	1	1.60485e-05	0.00106049	0.000339492	0.000196076	8.40392e-07	0.998387	1	0.311679	0.000930443	0.000120854	0.00894537	0.324734	0.35359
1	0.00384762	2.29605e-05	0.000143381	0.0674215	7.29226e-06	0.928557	0	0.823885	3.55697e-06	2.50894e-05	0.176015	4.32438e-05	2.79723e-05	1	0.0017707	0.000133056	1.3173e-05	0.00108913	1.54974e-05	0.996979	2	0.000440521	0.997644	1.20852e-06	0.000160711	0.00172916	2.47438e-05
0	0.000218947	0.00163042	0.00136923	0.830163	0.166271	0.000347772	1	1.33482e-05	0.000212596	1.44303e-06	4.21532e-07	3.22771e-07	0.999772	1	0.0614324	0.00771862	0.00026097	0.025711	0.00040857	0.904468	1	0.00694721	2.00142e-05	2.83945e-05	0.00176193	2.67943e-06	0.99124
1	5.69712e-07	1.94752e-05	9.20056e-05	1.7373e-06	2.04202e-07	0.999886	5	0.03434	0.0521081	0.0306561	0.00965792	0.00821224	0.865026	1	1.6704e-05	2.4794e-07	6.58831e-07	0.00019436	5.84035e-06	0.999782	4	0.0220721	3.60275e-05	0.00435346	0.971264	0.00185909	0.000415124
5	0.00960551	4.06775e-05	3.30734e-07	0.00200205	0.706301	0.28205	1	3.52414e-05	0.000286713	0.00274238	0.000141167	0.0747664	0.922028	1	0.0428035	0.00989443	0.00146254	0.0434816	0.333131	0.569226	1	3.73097e-08	0.000171756	1.9869e-06	2.12078e-07	4.74445e-06	0.999821
1	2.76628e-07	1.92768e-05	2.32861e-07	6.23321e-07	1.0146e-08	0.99998	1	0.00026475	2.58133e-06	1.50628e-06	2.51246e-06	8.10232e-06	0.999721	1	0.00202344	0.00143841	0.000711019	0.000762204	0.000234792	0.99483	4	0.00262428	0.00307121	0.0712329	0.839754	0.0781857	0.00513148
1	7.52474e-06	3.16491e-07	4.12662e-07	1.46134e-06	3.1288e-07	0.99999	1	0.00691851	0.00192809	0.0127657	0.00963307	0.011901	0.956854	0	0.999981	1.13045e-07	4.75599e-09	1.60137e-05	2.05017e-06	6.21265e-07	3	0.000469808	0.000140945	0.0324331	0.00305852	0.0656435	0.898254
1	0.00503897	0.00537688	0.00237898	0.0512861	0.000776656	0.935143	3	4.27862e-07	2.49737e-10	0.999999	6.93948e-07	8.63798e-08	4.54171e-08	5	3.06433e-08	6.48301e-10	2.18388e-08	2.15637e-08	1	1.37302e-07	1	1.80003e-05	4.82356e-09	2.57417e-06	0.000338002	3.94273e-06	0.999637
5	6.34302e-06	7.82734e-09	2.84813e-09	0.000288139	0.999705	2.10404e-07	5	0.000164592	7.05049e-05	3.84099e-05	0.000211974	0.998999	0.000515164	1	0.464716	8.04086e-05	7.09246e-05	0.0106121	0.00287502	0.521645	4	0.0899694	6.5412e-05	1.60394e-05	0.90901	0.000923416	1.61077e-05
1	1.97817e-06	1.02003e-08	4.91509e-07	9.07153e-11	1.52223e-06	0.999996	1	3.05844e-06	0.000558983	7.04834e-06	5.37779e-05	0.000327723	0.999049	1	4.17763e-07	3.03306e-06	5.18025e-06	7.94153e-06	5.47149e-08	0.999983	1	7.84979e-05	3.12161e-06	6.74242e-05	0.00105698	0.994992	0.00380218
1	0.749348	0.000105526	0.000121439	0.0204732	0.0017364	0.228216	1	0.60217	0.00022983	0.00336033	0.107783	0.00347261	0.282984	1	2.21764e-07	5.94551e-08	0.000394455	1.39443e-07	5.85313e-06	0.999599	1	0.0208885	0.065489	0.00590166	0.0711294	0.11396	0.722631
1	0.999806	2.02241e-06	7.37452e-05	1.96232e-06	1.65837e-05	9.9542e-05	1	0.00374579	0.00511863	0.938673	0.000197851	0.000704257	0.0515602	1	0.00377209	4.42084e-08	5.70781e-08	1.8583e-09	1.95958e-07	0.996228	1	4.46932e-06	1.9645e-08	7.61217e-05	9.76518e-06	4.17672e-07	0.999909
1	0.0456486	0.000396063	0.00101539	0.000332184	0.00227226	0.950336	1	0.501846	0.000152683	0.150058	0.00658746	0.00158198	0.339774	1	9.21777e-09	5.804e-10	1.3463e-10	0.0005114	2.10745e-10	0.999489	0	1	1.29855e-10	7.72707e-10	2.15996e-07	6.72157e-09	5.24118e-09
1	6.67031e-06	4.07165e-06	9.03428e-05	1.72842e-05	7.0114e-05	0.999812	1	3.0974e-09	2.2077e-07	1.02318e-07	2.29618e-08	3.82261e-06	0.999996	1	0.0089478	0.000259485	0.000612639	0.0032721	0.00101238	0.985896	5	0.0066767	0.000108601	0.000133917	0.00704211	0.985973	6.52105e-05
1	0.681731	0.000793609	0.000288347	0.276205	0.0350591	0.00592241	1	3.08184e-06	2.76644e-05	0.0015421	0.000508222	0.178116	0.819803	0	0.999998	1.03211e-06	5.61419e-09	5.37054e-07	4.62085e-07	8.9967e-09	1	0.000794258	1.85948e-06	5.04058e-06	0.999126	3.92625e-05	3.34371e-05
4	4.30284e-05	4.98449e-07	7.25631e-08	0.99974	2.37209e-06	0.000213869	3	7.97629e-08	7.89873e-10	1	2.36626e-08	7.67878e-09	8.21074e-09	1	1.77925e-07	1.6692e-06	6.68697e-05	6.65123e-07	8.28425e-08	0.999931	1	7.93749e-06	7.89035e-07	1.15944e-07	1.44375e-06	0.0465535	0.953436
0	0.928486	0.0713966	1.6785e-05	6.24561e-06	8.32186e-05	1.11201e-05	0	0.991044	3.98145e-05	6.06215e-06	0.000772703	1.89706e-06	0.00813561	1	0.00401799	0.00157095	7.34172e-05	0.00170264	3.59311e-06	0.992632	1	0.000266871	5.88867e-09	0.000196581	1.35517e-09	1.0445e-07	0.999536
1	0.000177333	1.83595e-05	0.000110894	1.02895e-05	7.46384e-07	0.999682	1	0.128886	0.129242	0.000195158	0.0200584	0.0110582	0.710561	1	0.0164096	0.00036995	0.0123166	0.000912052	8.72612e-06	0.969983	1	1.3693e-05	0.00936333	0.00803252	7.18388e-07	6.73546e-06	0.982583
1	0.00335661	0.00203978	0.0279735	5.39873e-05	0.000545866	0.96603	1	8.6807e-06	3.44307e-05	2.28188e-05	7.8493e-05	0.148534	0.851322	0	0.400848	0.162564	0.00350128	0.00239166	0.00077976	0.429915	0	1	4.95226e-08	4.0429e-08	6.00297e-09	3.19281e-09	3.75435e-07
1	4.99054e-05	0.00577296	0.000390012	4.00064e-05	0.0252081	0.968539	1	2.00378e-06	3.95174e-08	5.50894e-05	2.29464e-07	0.000661938	0.999281	1	0.046855	0.000402214	9.63764e-06	0.852782	0.00515092	0.0948004	1	1.97264e-05	5.84499e-05	0.000162961	7.6773e-05	1.20773e-06	0.999681
1	1.2606e-06	0.000597787	3.29528e-05	1.6181e-05	0.00124702	0.998105	3	0.000175552	3.86941e-05	0.995712	6.47307e-06	0.000294559	0.00377275	1	0.00156809	0.000934806	1.55805e-05	5.71941e-05	1.75813e-07	0.997424	0	0.999992	4.32589e-08	1.71689e-08	1.77609e-07	2.63384e-07	7.67375e-06
3	0.930486	1.21218e-05	1.75311e-06	0.0592771	0.0101146	0.000108215	0	1	2.78463e-11	1.27032e-13	9.34725e-08	8.27376e-11	1.20909e-13	1	8.5215e-08	1.37407e-08	6.57512e-05	9.94953e-10	2.91003e-08	0.999934	1	8.23935e-05	0.887503	0.00547544	0.000356215	3.50524e-05	0.106548
0	0.999999	1.61193e-08	3.70028e-08	3.86104e-07	3.27183e-07	1.13222e-08	3	4.38607e-06	0.890681	0.00781333	0.000226433	1.46176e-06	0.101273	1	5.27115e-05	1.72129e-07	1.74172e-05	9.68161e-05	3.30866e-05	0.9998	1	3.58286e-09	8.82588e-12	7.45958e-10	1.45809e-08	3.54393e-08	1
1	0.982729	0.000387194	4.71744e-05	0.00736406	0.000466342	0.00900577	3	6.79063e-07	6.29995e-06	0.999987	1.51785e-06	4.1406e-07	4.02813e-06	1	0.00093686	6.75713e-07	2.93039e-05	0.00389442	0.00146882	0.99367	0	0.999766	1.33454e-05	1.29798e-05	8.67102e-05	0.000113703	7.22342e-06
1	0.418917	8.177e-05	0.00616887	0.0158827	0.00164443	0.557305	1	4.14972e-05	1.43317e-06	0.000280922	3.50447e-07	1.81103e-09	0.999676	1	5.52062e-06	0.000133115	2.06476e-06	4.66609e-06	9.13094e-09	0.999855	1	1.49865e-09	1.28699e-12	7.43512e-08	6.3831e-12	1.18744e-05	0.999988
1	2.50948e-07	5.9304e-05	4.15596e-05	3.97594e-05	0.0047276	0.995132	1	0.000174401	7.45425e-06	8.72732e-05	0.000103228	0.0914894	0.908138	5	1.18594e-09	3.39324e-09	6.31187e-10	2.04878e-08	0.999989	1.08199e-05	1	4.47553e-05	4.34454e-06	5.58491e-05	0.000276819	0.000593052	0.999025
1	0.000966054	0.000770046	8.8458e-05	0.000479681	3.43647e-05	0.997661	5	4.33971e-07	5.16894e-07	8.74145e-09	0.000114569	0.999747	0.000137045	1	2.08243e-05	3.50736e-09	2.6617e-07	6.57061e-07	0.000632446	0.999346	1	6.32293e-07	3.67109e-07	1.44804e-06	4.22971e-09	2.18034e-05	0.999976
4	0.006983	1.06452e-06	2.70974e-06	0.992965	3.14668e-05	1.68945e-05	1	0.0306176	1.52626e-05	1.62778e-05	0.000250666	0.002396	0.966704	1	0.105208	0.00380417	0.149188	0.00280949	0.0120331	0.726957	0	8.50451e-05	0.999898	2.21438e-06	3.5023e-06	1.19248e-07	1.1463e-05
1	0.0617079	0.0110524	0.00247897	0.0754051	0.0169955	0.83236	1	3.60894e-07	2.85972e-10	7.64442e-08	2.12856e-07	1.07247e-09	0.999999	2	0.0112202	0.840787	0.000293424	0.0469796	0.00249944	0.0982205	5	0.802958	9.67302e-06	8.48969e-05	0.00142452	0.194434	0.00108911
1	4.66253e-06	4.05163e-06	0.000143503	9.54261e-06	0.000231259	0.999607	4	0.00171865	3.53858e-08	1.03664e-08	0.998279	2.47644e-06	1.74254e-09	1	3.49283e-05	3.95529e-07	5.09873e-05	3.33458e-05	3.15846e-06	0.999877	1	5.85207e-07	0.000154339	8.88372e-07	2.77113e-06	8.53523e-05	0.999756
1	1.14853e-05	4.04786e-06	3.56384e-06	0.00140612	0.0313546	0.96722	1	0.013008	0.000125108	0.100794	4.64936e-05	3.78865e-05	0.885988	1	0.0267035	0.0185632	0.000146793	0.235561	0.00417566	0.71485	2	0.000126443	0.912456	2.25898e-06	0.0873346	7.4166e-05	6.67127e-06
3	2.35638e-08	3.11077e-08	0.999988	2.40731e-07	1.05574e-05	1.32194e-06	1	3.16055e-06	2.61989e-12	1.23534e-14	4.73928e-12	2.98799e-14	0.999997	1	0.0101945	8.64876e-06	7.99432e-06	0.0234695	3.0511e-05	0.966289	1	1.81044e-07	5.53301e-09	2.59796e-07	6.14957e-06	1.80192e-08	0.999993
1	0.00026728	0.000781862	6.42337e-05	0.00121988	0.000265438	0.997401	1	0.000435134	1.40215e-05	0.979708	0.00036449	0.00166412	0.017814	1	0.000225393	3.83516e-05	0.000373465	0.000245739	0.000686567	0.99843	1	5.27591e-08	2.09491e-14	6.12198e-15	2.81098e-13	2.34807e-18	1
1	8.41134e-08	6.21104e-07	4.01285e-07	4.28829e-05	0.000194402	0.999762	3	5.3184e-08	9.61872e-10	0.999999	4.09198e-08	7.4218e-07	3.88377e-08	5	0.00542577	0.000102081	0.0013961	0.0172488	0.921225	0.0546025	1	0.00287813	0.000648901	0.000478204	0.825119	0.0125525	0.158323
2	7.56424e-08	0.999997	1.10212e-07	4.71934e-07	9.64623e-07	1.82513e-06	1	1.26683e-07	9.6912e-09	6.25422e-06	8.11265e-06	0.000205026	0.999781	1	6.92168e-05	0.000226217	2.15693e-06	0.000507	8.29648e-07	0.999195	1	1.41164e-05	0.000190501	2.06205e-07	1.60828e-06	3.75585e-09	0.999794
0	0.999975	6.39285e-09	1.92339e-08	1.85216e-05	3.02574e-07	6.40397e-06	1	0.00219263	3.68123e-07	0.000238205	0.00120758	6.36827e-06	0.996355	5	2.20264e-05	0.000534739	3.22558e-06	0.000187303	3.36433e-07	0.999252	5	0.00132287	5.12573e-07	1.3285e-06	0.00233144	0.996269	7.45038e-05
1	1.42617e-09	6.74661e-12	3.94144e-12	2.71566e-12	7.22066e-09	1	5	2.84938e-08	5.27957e-07	7.99773e-08	4.29611e-06	0.999923	7.18079e-05	1	0.044823	0.00239216	0.000259753	0.467136	0.000747008	0.484642	1	7.24691e-08	7.51996e-10	4.86426e-05	1.18989e-10	6.61864e-06	0.999945
4	0.00769662	8.71362e-06	6.58459e-06	0.991013	0.000146284	0.00112903	5	8.39432e-08	1.91271e-07	2.0435e-07	5.97342e-05	0.999847	9.2683e-05	1	0.00405683	1.72583e-05	1.32498e-05	0.00180374	3.29794e-05	0.994076	5	0.0165293	0.000225266	0.00137311	0.464605	0.51723	3.77396e-05
2	1.13245e-07	1	3.12743e-08	2.97393e-07	5.25692e-09	3.42954e-08	0	1	1.13146e-11	4.82105e-13	1.86673e-09	5.42792e-09	1.16929e-15	1	2.98503e-07	1.63798e-08	2.29135e-05	4.60551e-06	9.79652e-08	0.999972	1	8.11324e-05	4.13208e-05	0.0234715	0.0243524	0.000305325	0.951748
0	0.984756	1.85496e-07	5.8328e-07	0.0126494	0.000110829	0.00248297	1	0.00276355	0.000748256	0.263525	0.000190665	0.00138956	0.731383	1	1.18712e-08	1.00009e-07	2.37989e-09	3.24544e-10	3.52161e-13	1	1	2.46399e-06	5.90593e-06	1.12959e-07	1.6778e-08	2.61068e-08	0.999992
4	0.00247276	6.20039e-06	8.26171e-07	0.997472	8.96722e-06	3.94642e-05	3	1.82464e-06	5.52546e-08	0.999992	5.63555e-07	8.48371e-07	5.07039e-06	1	0.517355	3.78342e-07	1.89158e-05	7.73194e-06	1.36802e-05	0.482604	2	3.02945e-06	0.999993	3.23702e-08	1.40482e-06	4.09788e-07	2.19258e-06
3	0.000271067	0.000424236	0.958799	0.000161326	0.000136893	0.0402074	2	2.27255e-06	0.999996	1.55819e-08	3.70739e-07	1.02943e-06	2.31838e-09	1	3.01233e-08	4.25446e-07	1.41098e-08	7.51775e-08	7.33294e-09	1	1	9.15485e-05	6.69721e-09	2.30032e-08	1.12972e-05	1.27546e-07	0.999897
3	4.13754e-07	5.91402e-11	0.999999	6.39385e-11	1.38803e-10	2.28022e-07	0	0.999988	2.01298e-06	6.18327e-06	2.08437e-06	1.13783e-06	4.68691e-07	1	0.00579912	3.15482e-05	0.000168988	0.0393923	5.2448e-05	0.954556	1	4.41666e-07	1.16506e-07	8.6746e-08	0.999936	6.40042e-06	5.71017e-05
1	0.00145996	9.13221e-07	2.5777e-05	0.000465645	0.000979473	0.997068	3	2.03104e-06	1.69504e-07	0.999985	1.73567e-06	9.75859e-06	1.25059e-06	1	0.0680036	0.030201	0.000289506	0.00868693	5.4835e-05	0.892764	1	2.11895e-10	5.01655e-09	4.55475e-07	1.22879e-09	4.72849e-12	1
1	0.0106938	3.79729e-06	0.000145333	0.00338033	0.00237438	0.983402	4	0.00029612	2.84444e-07	4.85267e-09	0.999682	4.48501e-07	2.13504e-05	0	0.934421	5.91997e-05	3.41419e-06	0.0148769	5.73555e-06	0.0506338	1	7.2182e-07	9.51557e-09	1.00873e-08	8.16677e-08	3.50801e-07	0.999999
1	2.62361e-07	8.95331e-08	9.01242e-08	4.07871e-07	0.000316597	0.999683	3	7.2068e-06	1.29975e-06	0.999934	1.97187e-05	3.61336e-05	1.86229e-06	1	4.65875e-06	1.83941e-07	0.00027711	1.05891e-06	9.09312e-06	0.999708	1	4.37721e-10	4.53042e-08	7.90498e-09	4.96529e-09	4.42033e-11	1
4	7.07791e-05	0.00169481	0.0288599	0.927535	0.00420123	0.037638	3	3.27456e-06	1.05697e-08	0.999996	1.92607e-08	7.97087e-07	1.95113e-07	1	0.554874	0.00010704	4.68452e-06	0.0497762	0.000133973	0.395104	0	0.999971	1.50165e-05	7.08147e-07	4.79486e-06	8.15424e-06	4.73552e-08
5	2.05002e-07	9.78452e-07	1.94261e-08	3.0938e-06	0.999984	1.19317e-05	1	6.65212e-05	3.82687e-05	6.47116e-05	4.61917e-05	0.000932407	0.998852	1	4.86406e-05	3.25888e-06	5.24206e-09	1.19725e-06	1.68107e-09	0.999947	1	5.41263e-05	0.0108095	0.00186708	0.89374	0.00786629	0.085663
1	2.88729e-08	1.30332e-06	0.000120008	1.80076e-10	1.36201e-07	0.999879	1	4.69353e-05	0.000482267	2.46436e-06	6.92271e-05	2.09734e-05	0.999378	1	6.41283e-05	3.6071e-06	0.00515113	4.44398e-06	4.10509e-07	0.994776	1	3.55821e-06	8.85066e-06	3.7966e-06	8.40488e-05	4.12042e-07	0.999899
1	8.71443e-07	1.40617e-06	1.9458e-05	1.89693e-06	0.0138331	0.986143	1	0.00514556	8.36671e-09	6.05715e-09	2.74705e-05	9.91467e-08	0.994827	1	6.76893e-09	6.37339e-10	1.67683e-08	5.33859e-11	5.60796e-09	1	1	0.0251307	0.152606	0.000822283	0.0146863	0.00208224	0.804673
1	0.754459	0.000414471	0.00203792	0.00731718	1.03052e-06	0.23577	4	1.72864e-05	0.000724867	1.12593e-05	0.996992	0.000259522	0.00199524	1	1.34225e-07	4.15042e-07	1.68889e-05	1.79051e-06	2.20371e-06	0.999979	0	0.0318314	0.956092	0.000457048	0.00268664	0.00888168	5.17018e-05
4	3.0551e-05	0.000126308	1.02142e-05	0.973279	0.000241183	0.0263128	5	4.05264e-09	4.76272e-08	8.60389e-08	3.66377e-08	0.999981	1.83084e-05	0	1.82052e-05	3.40151e-06	3.18524e-05	0.00157162	0.473943	0.524432	1	9.33065e-09	1.06847e-08	4.1227e-07	3.62198e-07	9.72611e-07	0.999998
1	2.37316e-07	8.65157e-07	3.91998e-09	3.62917e-07	8.03149e-08	0.999998	1	0.000140053	1.39294e-05	2.37176e-06	0.00807664	0.000199038	0.991568	1	0.0148313	2.48843e-07	2.70286e-07	2.61446e-08	1.79888e-07	0.985168	5	0.000998464	2.53751e-05	6.81639e-06	3.71445e-05	0.998926	6.31415e-06
2	0.000186276	0.999743	5.70251e-07	1.77287e-05	4.02692e-05	1.21475e-05	1	1.07895e-09	5.19298e-07	4.73496e-08	3.84764e-09	2.74285e-10	1	5	7.92672e-09	4.16091e-08	6.62143e-08	3.28959e-07	0.999994	5.57647e-06	1	5.0847e-05	2.03379e-07	3.38726e-06	1.6236e-06	0.221768	0.778175
1	9.44961e-07	0.000454251	4.92272e-08	3.67537e-07	2.70132e-05	0.999517	3	1.24946e-05	2.46733e-07	0.999968	1.77213e-05	1.27522e-06	3.36207e-08	1	7.57482e-06	4.60985e-06	7.35031e-05	3.48432e-07	3.24627e-06	0.999911	1	3.00114e-08	2.34807e-07	9.70753e-11	3.4434e-09	2.69674e-11	1
1	8.4723e-05	2.90821e-06	8.05979e-06	3.0951e-05	3.67254e-06	0.99987	1	2.0335e-09	2.51267e-09	6.03457e-09	6.0206e-11	4.818e-06	0.999995	1	1.26502e-12	3.88814e-10	1.60002e-07	7.30874e-10	2.95395e-12	1	1	4.80763e-06	1.54015e-06	8.63359e-06	5.45955e-05	2.43999e-07	0.99993
1	0.00611966	2.33486e-05	0.000415895	0.000125751	0.0106562	0.982659	2	3.01003e-05	0.999946	1.24714e-08	2.34665e-05	1.40527e-07	4.93056e-09	1	0.000136372	2.4414e-07	1.2175e-05	0.000379213	2.17405e-05	0.99945	5	3.70602e-06	6.35887e-07	0.000109618	1.22765e-07	0.999885	9.05127e-07
4	0.00893217	3.85425e-05	0.00062249	0.988497	0.00174266	0.000167351	1	8.67357e-06	1.69011e-07	0.00141717	6.67313e-07	8.02871e-05	0.998493	1	0.00453507	0.000119804	3.51806e-05	0.0467532	2.89744e-05	0.948528	1	4.96438e-07	1.00988e-08	3.13596e-07	1.39297e-07	1.1137e-07	0.999999
1	0.000242969	0.00496122	0.000320679	0.893358	0.00464088	0.0964759	1	0.0472863	0.924143	0.00316045	0.0228183	0.00119699	0.00139514	5	0.000458047	0.174226	0.0306661	0.0469818	0.595239	0.152429	1	0.0110231	0.00175404	0.000106319	0.075259	0.889513	0.0223442
4	0.797414	0.00182781	0.000140834	0.149325	0.0172102	0.0340817	1	0.0338987	0.0270342	0.00156734	9.97514e-05	0.275787	0.661613	1	2.02974e-05	2.9395e-06	0.000177075	1.42756e-05	0.00154215	0.998243	4	0.0310135	6.29307e-05	0.0230515	0.640653	0.302476	0.00274381
0	0.989026	1.23651e-05	2.84998e-06	0.0108054	0.00014228	1.1125e-05	4	0.00981117	2.6337e-05	9.62008e-06	0.988107	0.00204467	1.1191e-06	1	5.14707e-06	0.00148245	0.000147523	2.63673e-07	9.50974e-07	0.998364	1	1.68431e-05	4.19104e-05	0.0364563	1.71588e-06	0.935982	0.027501
2	3.02061e-08	1	1.76748e-08	3.25151e-08	5.70492e-09	3.04843e-10	1	0.883221	2.74557e-05	6.63495e-06	2.25453e-06	3.89955e-05	0.116704	1	3.63252e-05	1.20611e-06	7.95141e-08	2.37366e-06	6.57337e-09	0.99996	1	0.244289	0.0128076	0.726416	0.00169154	0.0106065	0.00418931
4	0.001761	6.84961e-06	1.47393e-05	0.771007	0.227084	0.00012625	0	0.998125	6.43425e-07	1.08427e-05	0.00185796	2.29812e-06	3.62388e-06	1	0.128124	0.00739909	0.00790015	0.00241835	0.0359932	0.818166	1	2.93838e-10	8.36705e-12	5.14747e-13	2.03608e-06	2.19477e-12	0.999998
1	0.3307	0.000284782	0.00477617	0.0475311	0.00152596	0.615182	4	0.439083	0.0176962	0.00357599	0.440223	0.078513	0.0209091	1	0.00059065	3.37151e-05	3.27625e-05	5.41074e-05	7.55129e-07	0.999288	1	0.0108997	0.00176908	2.17144e-06	0.969636	0.0114128	0.00628047
1	2.54987e-06	6.91135e-07	2.54243e-06	1.08941e-08	2.13515e-06	0.999992	1	8.33278e-06	8.63642e-07	9.97907e-06	0.000147903	1.96825e-07	0.999833	1	3.92048e-05	0.00236838	0.115637	0.000447182	0.181953	0.699555	4	0.0229226	0.023184	0.00294619	0.86392	0.00972054	0.0773063
4	0.00215449	2.98746e-06	2.4509e-07	0.997638	0.000204049	6.85073e-08	1	1.13479e-07	2.84661e-06	2.42026e-07	2.94733e-05	0.000244273	0.999723	4	1.61566e-05	7.10452e-06	3.5864e-06	0.000561275	1.57457e-06	0.99941	0	0.950713	0.0176396	0.000176633	0.000602706	0.000535865	0.030332
1	7.59991e-05	3.19603e-07	9.10787e-07	8.37675e-06	0.000592002	0.999322	1	1.82156e-05	1.13686e-06	4.6544e-06	0.0275591	1.94277e-05	0.972397	1	3.85056e-06	2.21603e-06	5.01816e-08	1.01562e-06	1.4493e-08	0.999993	1	2.34135e-08	6.02403e-07	0.000690792	7.60724e-11	1.44215e-05	0.999294
1	1.05508e-08	5.37189e-08	2.37884e-10	4.66165e-05	4.71053e-05	0.999906	1	0.00100329	0.000260832	0.00698569	0.11392	0.00360435	0.874226	1	6.01283e-10	1.16084e-08	5.92529e-08	2.53408e-05	1.4694e-10	0.999975	1	4.75287e-08	1.71238e-12	2.89321e-12	3.19784e-14	2.52538e-14	1
2	1.03083e-05	0.999984	1.24415e-06	1.84829e-08	9.68695e-08	4.00427e-06	0	0.999942	1.36359e-07	1.92168e-08	4.1046e-06	3.95715e-05	1.38569e-05	1	9.90009e-05	1.2246e-05	1.85676e-05	0.00431941	2.0001e-05	0.995531	1	1.23935e-05	6.57638e-06	0.00432867	9.43361e-08	3.71232e-06	0.995649
0	0.988237	0.000530948	0.000370795	0.00738944	0.000625295	0.00284656	3	0.00135574	1.54345e-06	0.268303	0.00234756	0.000125729	0.727867	1	3.62829e-06	6.98152e-09	1.52601e-07	8.90861e-11	5.04536e-10	0.999996	1	0.00483109	2.19771e-05	0.671049	0.000435616	0.0028646	0.320798
4	0.163888	6.278e-06	1.60167e-06	0.83094	4.47156e-06	0.00515942	1	0.0016799	0.000235148	0.000293293	0.00281683	0.0084615	0.986513	3	1.20762e-05	5.67044e-06	0.973267	1.15288e-05	0.000717725	0.0259857	3	5.9995e-06	1.15851e-05	0.99727	0.00129233	0.000930078	0.000490422
1	0.00381195	0.00242028	0.000289053	0.00805066	0.0423731	0.943055	1	0.0143215	8.84447e-06	0.0280824	0.000677529	0.000132868	0.956777	0	0.974494	1.25937e-06	9.29548e-06	8.20597e-06	0.000276375	0.0252105	0	0.999996	1.05871e-08	1.55866e-08	2.86736e-06	7.61576e-07	5.42516e-09
1	2.85809e-05	1.25503e-06	8.95281e-07	2.18991e-06	5.94201e-07	0.999966	1	2.75363e-07	3.2313e-09	5.30799e-08	4.45099e-05	0.449628	0.550327	1	0.0002558	5.09177e-06	4.55618e-07	2.04845e-05	6.27975e-08	0.999718	3	5.02215e-07	2.83961e-08	0.999952	2.05077e-05	3.97023e-07	2.64296e-05
1	0.000166692	3.41409e-06	1.31909e-06	1.28716e-05	6.25428e-07	0.999815	1	0.0545319	0.000123035	0.0148929	0.000187505	0.000776812	0.929488	1	2.00862e-06	4.09408e-06	0.00741319	2.40915e-07	0.00377168	0.988809	1	8.69557e-05	4.58899e-07	4.44135e-08	1.6372e-06	1.24442e-07	0.999911
1	0.000105043	0.0409612	0.0133139	0.123819	0.781648	0.0401537	5	1.46174e-06	2.15907e-07	4.69512e-08	6.07107e-06	0.999992	3.81018e-07	1	2.6468e-08	2.01189e-08	1.89511e-07	0.00016687	6.20914e-09	0.999833	1	1.76983e-06	8.03298e-06	5.52532e-10	1.08342e-09	3.10502e-12	0.99999
5	4.22029e-05	1.82286e-06	5.51532e-07	0.000118986	0.999826	1.04381e-05	4	0.0965653	0.000602252	0.00060972	0.107312	0.793593	0.00131802	5	4.79297e-08	2.03473e-08	6.97808e-07	6.20772e-07	0.999975	2.35996e-05	5	0.297219	0.00593108	0.050377	0.177625	0.0401799	0.428669
4	0.00517047	1.37814e-06	7.16492e-07	0.994607	4.18073e-05	0.000178468	1	1.82071e-05	1.21006e-05	0.00235854	1.40497e-07	2.4701e-07	0.997611	1	0.00127792	2.47519e-05	0.000423621	0.00016643	2.63573e-05	0.998081	1	9.77108e-05	2.56293e-05	0.00130388	0.000114366	0.000118768	0.99834
1	7.3666e-08	7.85953e-06	0.000122636	7.3359e-06	0.00555951	0.994303	1	0.0185915	1.77369e-05	7.13435e-06	0.000297525	4.36422e-05	0.981043	1	0.000307496	0.0031145	0.0223579	0.00117173	0.000253638	0.972795	1	0.00068284	1.10473e-08	2.21675e-06	1.11965e-07	0.000239517	0.999075
1	1.94352e-05	3.67854e-06	2.43824e-05	5.61339e-05	0.00580008	0.994096	1	0.153236	5.87443e-06	5.95055e-07	8.70302e-05	4.98921e-05	0.84662	4	0.00121841	3.16802e-06	8.65884e-08	0.998774	9.32134e-07	2.90268e-06	4	0.00101533	3.81691e-06	7.48233e-07	0.99896	6.06861e-07	1.97234e-05
1	0.000150366	3.3477e-06	0.000116062	3.45298e-05	2.16479e-06	0.999694	5	0.0099416	0.00324436	5.86773e-05	0.00348105	0.982656	0.000618214	1	7.74466e-05	4.03299e-05	9.34524e-08	8.88847e-06	8.30645e-06	0.999865	1	8.48472e-06	2.96774e-09	1.56767e-07	7.42908e-09	1.8641e-08	0.999991
4	1.65055e-05	9.31624e-09	7.19593e-09	0.999979	1.29581e-07	4.50204e-06	2	0.000350059	0.999647	5.66805e-08	8.81229e-07	3.7445e-07	1.51187e-06	1	5.60269e-06	1.02982e-05	0.000117477	6.85505e-06	0.00190319	0.997957	1	7.54196e-07	8.80498e-10	2.08623e-11	3.51065e-12	2.74527e-09	0.999999
5	8.50643e-06	2.00024e-06	5.31214e-07	2.95706e-05	0.999606	0.000353536	1	0.00526504	4.51188e-05	1.40337e-05	0.0169454	0.00195234	0.975778	1	0.0168585	4.95776e-05	0.007216	1.54826e-05	0.000222713	0.975638	1	8.53167e-07	1.95357e-10	1.9414e-12	0.999999	6.77408e-09	4.29864e-12
2	2.02252e-08	0.999999	3.03262e-09	1.48362e-08	8.69282e-08	1.09065e-06	1	0.00286093	0.00105834	0.000399376	0.00046572	0.00265782	0.992558	1	0.0208658	0.0330112	0.00152583	0.0112522	0.00522875	0.928116	3	2.20139e-05	5.28213e-05	0.00310683	3.45746e-07	5.71027e-07	0.996817
1	9.29363e-09	8.37942e-10	4.75386e-10	5.58374e-11	1.56998e-08	1	1	0.12827	0.00110068	0.00158041	0.0274781	0.0222511	0.819319	3	0.0171559	1.55952e-05	0.940966	2.1303e-05	0.000232339	0.0416088	4	0.00389642	1.02032e-05	6.60407e-05	0.994944	0.000354348	0.000729242
1	0.176141	0.00020505	0.0268824	0.758801	0.0100746	0.0278955	2	2.79219e-07	0.999927	6.01368e-07	4.42204e-06	5.92966e-08	6.76834e-05	1	0.000870972	0.000405626	2.14933e-05	0.95439	0.00258012	0.0417318	1	0.000109464	0.00902326	0.0463292	0.010046	0.0003814	0.934111
4	0.999251	3.02442e-05	0.000422634	0.000124936	0.000144141	2.73349e-05	3	2.39606e-07	1.19366e-08	0.999998	1.38803e-07	2.96323e-08	1.56846e-06	5	0.000710483	0.0114459	5.842e-06	6.33507e-05	0.0040737	0.983701	1	4.75581e-08	1.74356e-13	2.59686e-09	2.49447e-16	2.48252e-15	1
1	1.26648e-08	7.96966e-07	6.39181e-05	4.14085e-08	1.21817e-07	0.999935	0	0.975758	0.00579045	0.0164487	0.000483696	1.08572e-06	0.00151795	1	9.18224e-06	4.00398e-09	3.20268e-05	2.25832e-08	2.44516e-08	0.999959	2	0.000645313	0.999001	3.05733e-06	6.52184e-06	4.80421e-05	0.00029616
2	4.84759e-06	0.999993	1.02461e-08	1.38836e-06	1.48903e-08	4.26945e-07	1	3.59397e-06	1.11235e-05	1.49761e-06	2.23397e-06	0.000478769	0.999503	1	0.000126925	4.7884e-05	1.38987e-06	0.0101474	0.000316868	0.989359	4	0.00471332	9.29178e-07	2.87016e-07	0.995241	2.27859e-05	2.1714e-05
0	0.0914467	0.00219303	0.000274418	0.862976	0.0427321	0.000378116	4	4.18839e-05	1.77827e-05	5.77549e-10	0.999939	1.10001e-07	1.18362e-06	1	1.75604e-06	5.27457e-05	2.19288e-05	0.00109978	1.56351e-07	0.998824	0	0.978502	8.50772e-07	2.47165e-08	0.0214966	6.71871e-07	3.73564e-08
1	6.36053e-05	3.07273e-09	1.5875e-07	8.66616e-09	6.15793e-12	0.999936	1	1.7841e-05	1.94572e-06	3.63183e-07	3.22489e-07	0.00138174	0.998598	5	3.1485e-05	1.33083e-08	1.02559e-06	5.3056e-05	0.999858	5.59236e-05	5	0.000421983	0.0231591	0.000695047	0.0126207	0.000895584	0.962208
4	0.00119185	2.00316e-05	5.36021e-06	0.982988	6.00742e-05	0.0157348	1	1.00564e-06	9.34005e-06	3.18124e-06	5.56984e-08	1.67233e-07	0.999986	1	1.18411e-06	5.16151e-05	0.0244837	1.97815e-06	1.02257e-06	0.97546	1	0.00540045	2.75963e-07	5.83653e-08	9.05471e-05	0.000213181	0.994296
1	0.00023835	6.21644e-06	0.00250087	1.91965e-05	0.00669077	0.990545	0	0.999927	1.04486e-07	1.07644e-05	1.60218e-06	3.89939e-06	5.70409e-05	5	0.000221436	3.12516e-07	1.21248e-06	0.000326269	0.99945	9.53644e-07	5	0.000162975	2.34727e-05	5.72178e-05	0.00370156	0.00136865	0.994686
1	0.0315625	4.10384e-05	0.00418277	1.34709e-06	1.73123e-06	0.964211	1	0.00287795	0.00217173	0.00137322	0.0101738	0.00212655	0.981277	0	0.872687	0.00131935	3.17957e-06	0.125596	6.3552e-05	0.000331788	0	0.999999	1.82068e-08	3.6808e-09	1.12914e-06	4.81978e-08	6.79022e-08
0	0.941151	0.000920768	2.39199e-05	8.39453e-05	0.0562757	0.00154495	1	0.022119	0.000567736	0.000547675	0.00983725	0.0251182	0.94181	1	1.11221e-11	3.14359e-10	1.82693e-09	3.30353e-08	4.57468e-09	1	1	4.28668e-07	3.02195e-09	6.18865e-07	1.07699e-10	1.17251e-08	0.999999
1	0.00379889	4.27749e-06	0.000124435	0.000194341	0.000742226	0.995136	0	0.999998	4.1867e-08	2.20379e-08	1.66572e-06	2.50185e-08	1.01406e-10	4	0.000981983	1.44681e-05	9.47575e-06	0.911251	0.00109964	0.0866439	4	2.69762e-06	4.1502e-09	2.49179e-09	0.999997	1.31255e-07	2.78042e-07
1	0.010581	0.780433	0.000568912	0.119117	0.0116636	0.0776361	1	2.61138e-06	0.00127622	0.00531536	0.00462992	0.00550899	0.983267	2	5.87649e-08	1	6.89783e-08	5.35786e-08	1.63715e-09	1.60803e-07	4	2.56791e-06	2.9722e-05	0.000383307	0.99957	5.96092e-06	8.80653e-06
0	0.195462	7.85957e-05	4.79266e-05	0.773152	0.00371001	0.0275496	1	0.000123233	0.00759248	0.160766	0.000247043	0.0100895	0.821182	1	3.84462e-06	2.99866e-07	2.93805e-05	3.08911e-06	2.79944e-06	0.999961	2	0.00149895	0.905746	0.001309	0.00149994	0.00136342	0.0885831
1	0.000372064	2.98054e-06	6.58979e-06	1.20093e-05	1.25906e-06	0.999605	3	0.0088698	1.13816e-06	0.991023	1.51205e-05	5.70175e-05	3.4202e-05	0	0.977193	6.56671e-08	1.18619e-07	4.77412e-06	2.05623e-06	0.0228003	0	0.999981	6.87258e-08	2.17562e-08	1.59845e-05	1.35234e-06	1.15998e-06
1	1.85119e-05	4.52249e-05	6.65652e-07	1.20248e-06	0.000145342	0.999789	1	7.27511e-05	8.11865e-05	0.000293623	1.78017e-05	1.21846e-05	0.999523	1	2.84196e-13	3.46508e-09	5.96073e-07	1.67677e-13	3.93373e-12	0.999999	0	0.999738	9.84815e-07	1.46356e-08	0.000259793	1.37309e-06	7.83326e-08
1	4.47562e-08	2.35803e-09	2.61738e-08	6.25659e-06	4.36028e-06	0.999989	1	0.9999	3.62277e-07	1.18526e-07	2.52597e-05	3.6837e-07	7.36383e-05	1	0.0487544	1.84033e-06	4.89883e-06	0.00219778	0.000160333	0.948881	4	0.00650044	9.87163e-06	4.33328e-06	0.990139	0.00195029	0.001396
1	0.000936615	0.000145465	0.0005976	0.00848234	0.00197626	0.987862	3	3.28772e-06	2.44811e-08	0.999996	2.52731e-09	3.51071e-08	3.22373e-07	4	0.00070758	0.000156181	2.33158e-05	0.956423	0.0392111	0.00347903	3	0.000118082	0.00543412	0.992845	2.87816e-05	0.000757064	0.000816768
1	0.00142247	2.54144e-05	1.7021e-05	7.16995e-05	0.00821891	0.990245	1	7.98631e-10	3.99655e-12	5.26744e-06	4.55079e-11	1.75627e-10	0.999995	3	4.07227e-06	2.91126e-06	0.949264	4.58707e-06	2.38303e-06	0.050722	4	0.00601766	0.185448	0.00548769	0.160694	0.629828	0.0125244
2	0.0544293	0.241499	1.33997e-05	0.000751529	0.000234743	0.703072	0	0.852063	1.32244e-05	9.04545e-07	0.000687968	4.48845e-06	0.14723	3	1.4687e-05	8.43699e-05	0.996278	5.29667e-05	0.00012868	0.00344129	0	0.998429	0.000259191	0.000519246	0.000260764	0.000310089	0.000221845
0	0.970004	4.29645e-06	8.45755e-07	0.0299652	2.34242e-05	2.60946e-06	1	2.90107e-07	2.52317e-05	5.22821e-06	1.96429e-05	2.56634e-05	0.999924	1	0.0125993	0.00163282	0.00574192	0.00738401	0.00232508	0.970317	4	1.0812e-05	2.38324e-07	2.53314e-08	0.999811	4.10331e-06	0.000173807
1	0.00134359	7.38159e-05	0.000809576	0.000109243	0.000235119	0.997429	2	0.000201032	0.998714	7.39108e-06	8.91825e-06	3.44118e-06	0.00106552	1	2.4235e-07	7.44192e-09	1.32547e-07	1.51404e-08	2.22196e-07	0.999999	3	0.00598971	3.33345e-06	0.993758	4.53427e-05	2.63533e-05	0.000177133
2	6.43024e-06	0.999963	3.55204e-09	2.22409e-06	2.75813e-05	9.36849e-07	5	2.49259e-06	3.49742e-06	1.01557e-05	0.0019561	0.98817	0.00985793	1	2.41704e-07	5.57995e-06	0.142384	9.92144e-09	2.32099e-06	0.857608	3	0.000476382	0.00682434	0.93236	0.000193113	0.0568264	0.00332037
5	3.33711e-06	2.46722e-08	1.73247e-08	8.94699e-06	0.999962	2.59244e-05	4	0.000351054	0.000291206	0.000136246	0.873015	0.0353836	0.0908231	1	9.64527e-09	2.15066e-11	7.45216e-13	1.49981e-11	3.55273e-11	1	1	0.000340817	0.000167527	9.28105e-05	0.00263656	0.000830199	0.995932
4	0.00314777	1.31631e-05	3.02829e-05	0.996686	2.99173e-05	9.26404e-05	1	0.00213183	0.000149434	0.115899	0.166344	0.000174755	0.715302	4	0.00444294	0.00015363	2.92642e-06	0.995043	0.000258852	9.83501e-05	1	0.443554	0.201028	0.000442745	0.00234132	0.00122959	0.351404
1	5.1101e-05	4.70542e-05	3.81319e-05	0.000330701	0.0400931	0.95944	5	0.0018112	0.000856974	0.000727561	0.000278861	0.979625	0.0167004	5	0.0719296	0.00115599	0.000109975	0.00495342	0.91388	0.00797092	4	0.00169037	4.73965e-05	0.000110082	0.996339	2.23434e-05	0.00179072
4	8.7819e-06	8.15693e-06	3.68713e-07	0.999858	4.88346e-05	7.58075e-05	0	0.145144	0.00266931	0.000134208	0.773027	0.000803882	0.0782215	1	5.61934e-05	2.03517e-08	1.2108e-07	0.000127403	0.00228053	0.997536	1	2.15552e-07	0.000602635	6.73057e-06	6.08673e-08	1.27395e-07	0.99939
0	0.999999	3.18403e-08	2.1953e-09	5.90879e-07	5.14096e-08	6.02599e-12	0	1	7.73924e-09	2.08467e-07	1.80724e-07	1.75781e-08	2.80604e-08	1	1.44727e-08	1.89798e-06	1.07147e-07	0.000118003	1.05861e-09	0.99988	1	1.51105e-06	2.50707e-09	7.0618e-08	1.98057e-08	1.0843e-08	0.999998
0	0.999945	8.31481e-11	1.65597e-10	5.51664e-05	2.37136e-09	1.57574e-12	1	1.18546e-05	1.29581e-06	2.58124e-06	2.62808e-07	1.5571e-05	0.999968	1	3.65307e-06	6.59684e-06	0.00039825	6.87359e-05	1.20317e-06	0.999522	4	7.16731e-05	8.05664e-06	1.16311e-05	0.999767	0.000137617	4.32225e-06
1	0.244176	0.000762991	0.308809	0.432284	0.00851118	0.00545772	4	0.000679652	1.54668e-06	4.03165e-06	0.999273	1.39704e-05	2.73707e-05	1	3.39498e-05	5.66275e-07	2.4441e-08	0.00160646	5.15156e-08	0.998359	5	2.69543e-06	1.9446e-07	4.82719e-08	2.58219e-05	0.99997	1.55681e-06
4	0.00152753	0.000132932	2.1444e-05	0.992727	0.00550702	8.3763e-05	3	0.00347227	1.48072e-07	0.996485	1.05843e-05	7.90757e-06	2.41635e-05	4	3.53093e-08	1.77381e-06	4.56456e-09	0.999938	1.77482e-08	6.01216e-05	1	3.30105e-07	7.85432e-08	2.30135e-07	5.29252e-07	2.19442e-06	0.999997
4	1.39498e-07	3.37189e-07	8.05168e-10	0.999999	5.73693e-08	5.13574e-09	0	0.106068	0.170315	0.000237217	0.230639	0.268048	0.224694	1	0.00421881	2.3097e-05	0.0673563	0.00166041	0.00247617	0.924265	1	0.000306452	2.1637e-06	1.3706e-08	2.51383e-05	2.25834e-07	0.999666
3	0.0116956	0.000243668	0.98403	0.00165629	2.07982e-05	0.00235388	1	0.00100572	4.92492e-06	1.29521e-07	5.28301e-06	5.68411e-06	0.998978	1	0.00378656	1.51775e-07	0.000551677	6.94668e-07	2.99681e-06	0.995658	1	4.42588e-05	5.06197e-07	1.74991e-05	1.41528e-06	0.00353958	0.996397
0	0.0783286	2.62244e-05	0.0178874	0.00245309	0.893721	0.00758378	1	7.11958e-06	6.33837e-06	9.08657e-07	0.000263629	4.41005e-05	0.999678	2	3.32378e-07	0.168769	0.00303999	1.2962e-06	1.46555e-05	0.828175	3	0.000732714	3.43842e-05	0.997418	0.0016208	9.19342e-06	0.000185022
1	2.26466e-10	2.42016e-08	0.000189097	1.10809e-10	2.21372e-07	0.999811	1	0.0241135	0.000918861	7.28457e-05	0.00262603	0.00268817	0.969581	1	0.000567877	0.0146426	0.0241482	0.000251767	0.00136273	0.959027	4	0.00216495	3.51858e-07	4.49543e-08	0.997826	7.60873e-07	8.50628e-06
1	5.49649e-10	1.19767e-07	9.53722e-07	2.08156e-07	2.5827e-06	0.999996	3	5.46778e-05	2.96974e-08	0.999913	9.60101e-07	3.13386e-05	1.45851e-08	1	3.4587e-05	5.37777e-07	5.4389e-05	2.32747e-06	0.00112115	0.998787	1	1.31127e-08	1.50349e-11	1.0426e-11	5.25332e-07	4.16606e-11	0.999999
1	6.49456e-05	9.25978e-06	0.00106081	0.0321745	4.33479e-06	0.966686	3	2.44725e-05	1.06317e-06	0.999919	9.32946e-06	8.95171e-07	4.52936e-05	1	2.04882e-09	1.83086e-09	5.19776e-11	2.97842e-07	4.87019e-13	1	2	0.00105686	0.983017	0.0100829	0.00305653	0.000118799	0.00266827
3	6.75989e-05	3.51015e-06	0.999926	1.42121e-06	2.82814e-08	1.43344e-06	1	0.00119128	0.0102019	0.00762107	0.0133666	0.0435615	0.924058	1	0.0117131	1.61394e-06	6.04852e-06	1.20618e-05	0.000155994	0.988111	1	6.3154e-06	6.02924e-07	0.000901859	0.00446709	2.97346e-06	0.994621
1	7.72382e-11	4.74763e-12	7.89241e-08	1.76522e-11	8.12473e-07	0.999999	1	1.18552e-07	3.14703e-08	8.10425e-07	4.36106e-08	5.5729e-06	0.999993	1	0.0379518	0.000457639	2.32312e-06	0.0377323	2.99463e-05	0.923826	1	7.62962e-08	9.90282e-07	1.18998e-07	1.58306e-08	5.70746e-08	0.999999
1	0.0191168	0.00725936	6.73874e-05	0.00893128	0.0129509	0.951674	1	1.15731e-07	1.03993e-08	2.01343e-06	6.03648e-07	1.73509e-08	0.999997	4	0.543225	1.20788e-05	1.92383e-05	0.000485435	0.320849	0.135409	1	2.81817e-10	2.25009e-11	1.25313e-09	3.64077e-13	6.83438e-08	1
1	0.0183279	2.41997e-05	5.09449e-05	0.000139688	0.00171215	0.979745	1	0.0360867	7.50989e-05	1.55173e-05	0.0435078	9.08901e-05	0.920224	1	0.0297015	0.00301045	0.114296	0.0594218	0.0620752	0.731495	1	6.36281e-05	0.000147663	0.00833192	0.00641339	0.0263859	0.958658
1	1.58819e-07	2.5183e-07	0.00218806	1.01137e-05	3.85114e-08	0.997801	0	0.00145011	0.00106116	7.0581e-06	0.119319	0.00074667	0.877416	1	1.41418e-11	9.90131e-15	6.34585e-11	7.11041e-11	2.31211e-13	1	1	1.07947e-07	3.65016e-07	3.68374e-08	2.26843e-07	1.15518e-07	0.999999
0	0.624576	5.62884e-05	1.4666e-07	0.0159879	0.00041808	0.358962	1	0.0448459	0.000264157	0.121784	0.00141631	0.000234487	0.831455	1	8.76279e-08	0.0565602	5.64682e-07	1.39295e-06	1.43551e-06	0.943436	4	2.86129e-05	7.36048e-06	9.62868e-07	0.999957	4.81721e-06	7.48013e-07
1	8.34343e-06	4.32046e-06	6.03706e-05	0.0380466	0.605226	0.356654	5	0.948418	0.00142728	0.00036044	0.0105284	0.0298403	0.00942544	4	5.90662e-08	3.16408e-07	3.23976e-07	0.999968	9.28598e-07	3.06273e-05	1	1.0192e-06	0.000232674	0.000285013	6.88487e-07	7.63885e-06	0.999473
5	1.98397e-05	0.000153778	3.46941e-05	0.000426311	0.999014	0.000351611	0	0.99803	2.95599e-07	4.87842e-07	3.85506e-05	2.01294e-05	0.00191035	4	0.00106256	2.74008e-05	2.78295e-06	0.998849	4.76919e-05	1.05766e-05	4	0.0334577	0.00128594	0.00100165	0.839508	0.000134392	0.124612
4	1.99195e-07	1.40923e-07	5.96801e-09	0.999948	3.04418e-09	5.17536e-05	1	0.000899277	0.000191597	0.00059785	0.000138163	0.395862	0.602312	1	1.98996e-05	6.96667e-05	1.48435e-07	3.6123e-05	5.86349e-08	0.999874	4	7.639e-08	1.4078e-08	9.82876e-09	0.999961	3.03919e-06	3.5544e-05
0	0.999994	1.00831e-07	5.69457e-09	9.40025e-07	1.1429e-07	4.66593e-06	3	4.2869e-08	2.98646e-08	0.999988	1.92051e-07	1.11027e-05	4.15684e-07	1	1.21193e-06	1.4937e-10	3.35455e-08	9.07842e-13	1.99174e-10	0.999999	0	0.999822	2.61119e-06	5.2446e-06	1.49218e-05	2.85598e-05	0.000126293
1	0.117277	0.202715	0.0103104	0.0852893	0.00964093	0.574767	4	0.00133241	1.97836e-05	6.89933e-06	0.00220779	0.996261	0.000171893	1	7.91814e-05	4.01308e-06	0.000374373	6.24404e-07	4.59784e-07	0.999541	2	0.000332549	0.999232	6.96283e-07	0.000262837	4.84131e-05	0.000123798
3	4.27777e-05	1.07532e-06	0.999954	2.53557e-07	1.07685e-06	1.29724e-06	1	5.41741e-05	1.71254e-07	1.50862e-07	6.28673e-06	1.12062e-05	0.999928	4	0.000827334	1.27887e-05	4.91873e-07	0.999137	2.87301e-06	1.93452e-05	4	0.618716	0.000134649	0.00316912	0.377647	7.01667e-05	0.000263819
2	1.54851e-07	0.999981	2.72012e-06	1.80764e-06	7.57667e-09	1.44608e-05	1	0.00464743	4.60716e-06	0.979646	5.57128e-05	3.27682e-05	0.0156132	1	9.98619e-07	3.74677e-06	1.29949e-07	0.00214607	4.69438e-09	0.997849	1	0.00164028	0.000439391	0.000288215	0.977181	0.000647804	0.0198031
4	7.93907e-06	3.38613e-09	8.52683e-08	0.99998	5.51545e-06	6.69042e-06	1	3.63989e-14	1.35892e-08	1.53892e-09	2.73373e-11	1.23961e-11	1	1	4.37497e-05	0.00620723	5.63587e-05	0.000105517	1.35438e-06	0.993586	1	4.48597e-11	8.73157e-13	6.45963e-10	3.71645e-12	3.75563e-12	1
1	0.916225	4.46485e-07	0.000137947	3.87514e-06	1.42474e-05	0.0836181	1	3.77843e-07	2.28395e-08	8.33451e-05	2.31987e-06	1.16693e-07	0.999914	5	1.64979e-05	1.12064e-05	8.29443e-06	0.956204	0.0139019	0.0298582	4	0.715186	0.000405095	0.0156867	0.266676	0.00170387	0.000341847
1	2.11448e-08	3.25656e-09	9.37537e-08	1.92005e-06	2.0181e-07	0.999998	0	0.999716	1.32994e-08	3.40355e-09	0.000284142	2.30267e-09	1.86139e-09	1	3.23145e-05	2.65182e-05	2.17012e-07	4.25668e-06	1.95432e-07	0.999936	1	3.57299e-08	2.47593e-06	7.35523e-08	4.17045e-07	3.80374e-06	0.999993
1	0.000569554	1.03192e-05	6.41319e-05	0.000256161	9.51722e-06	0.99909	4	1.14377e-07	6.27216e-08	1.67267e-07	0.999998	1.81888e-07	1.53509e-06	1	0.000408667	0.000589221	0.000158397	0.00815095	0.0114737	0.979219	1	0.000432399	1.64998e-07	3.35317e-06	0.999146	0.000410787	7.6522e-06
1	0.00676806	0.00242032	2.84806e-05	0.0195025	0.000334579	0.970946	1	0.000202129	4.0652e-06	4.77259e-05	0.406678	0.000459316	0.592609	1	0.000502245	9.15421e-09	2.36095e-07	5.27556e-07	1.86066e-11	0.999497	1	0.0720065	0.000235345	0.000442923	0.462651	0.00247251	0.462192
0	0.999983	8.02838e-07	5.1829e-08	9.28648e-06	2.47908e-06	4.41442e-06	5	0.00353944	0.022634	0.0107958	0.431817	0.211543	0.31967	2	0.582841	0.00555743	0.000419735	0.0199912	0.304762	0.0864293	1	4.16963e-12	6.02438e-14	9.73163e-11	2.01004e-11	2.92694e-13	1
1	0.00177373	1.83005e-05	0.138708	6.04405e-06	0.000521851	0.858972	0	0.983711	0.000188382	0.00321665	0.00291631	0.00072181	0.00924612	1	0.00179998	0.23811	0.0109136	0.00425165	0.000214459	0.744711	2	5.85598e-06	0.929483	0.00404968	4.83251e-05	0.000140407	0.0662725
4	3.39977e-08	1.1669e-07	2.99388e-08	0.999989	6.50678e-07	1.05403e-05	1	1.87903e-05	1.63563e-06	4.40689e-07	1.05853e-06	0.000713794	0.999264	4	1.79065e-09	4.49464e-10	1.45733e-09	0.999905	1.36731e-07	9.53184e-05	0	0.99502	3.97907e-07	2.69052e-07	1.88634e-05	0.00018374	0.0047764
1	0.38267	0.0292221	0.00103624	0.0181361	0.0432688	0.525666	0	0.999787	7.49844e-06	1.41709e-06	8.02908e-05	3.84726e-06	0.000120083	1	0.00227768	0.0169503	0.00329192	0.000242122	0.00117159	0.976066	4	0.000305262	6.94464e-06	6.24183e-06	0.999632	4.70301e-06	4.45289e-05
0	0.999997	4.01115e-08	6.50246e-09	1.14896e-07	2.79569e-06	4.37426e-07	0	0.0209526	5.53667e-05	0.000531284	0.0231395	0.000189361	0.955132	1	2.87727e-07	7.54655e-09	7.87094e-09	1.53131e-10	1.08922e-08	1	4	0.0117807	2.09484e-05	0.000445751	0.958671	0.0217247	0.00735677
1	0.00026495	4.36191e-06	1.93046e-05	6.96898e-06	0.000936716	0.998768	1	6.70114e-05	1.28704e-06	3.11647e-05	1.75261e-08	2.58994e-06	0.999898	1	0.000532179	4.05067e-08	1.66549e-06	0.00544463	1.15665e-06	0.99402	1	0.354556	6.38967e-06	2.95126e-05	0.000881032	5.39557e-05	0.644473
1	0.00131689	0.000514672	4.67392e-05	0.000570583	0.000115113	0.997436	1	1.36384e-08	1.5362e-06	0.00517016	3.60732e-09	8.7942e-08	0.994828	1	3.14515e-09	5.98257e-09	0.0128205	4.30185e-10	1.04162e-09	0.987179	1	0.000102148	3.67431e-06	0.00284002	9.18381e-05	2.55519e-05	0.996937
0	0.999997	1.27928e-06	1.72829e-10	2.42913e-07	7.11847e-09	1.1186e-06	3	1.72251e-05	0.473709	0.000694906	0.000253938	9.85567e-05	0.525226	5	0.137099	1.97703e-05	9.15994e-06	0.535612	0.324962	0.00229829	1	2.47281e-07	1.49933e-10	1.05613e-07	8.20906e-09	1.28002e-08	1
0	0.886343	0.000156235	0.0018941	0.0010079	9.2538e-05	0.110506	0	0.999958	1.53161e-06	1.22355e-06	1.14792e-05	2.7477e-06	2.5169e-05	1	4.67701e-06	2.77897e-06	7.42096e-05	0.000243161	3.74681e-05	0.999638	1	6.59713e-07	2.64723e-13	2.95695e-08	1.13497e-12	5.58705e-11	0.999999
1	3.97415e-12	3.96438e-11	1.45437e-09	1.22893e-08	1.1133e-08	1	1	0.00172545	0.000131031	8.69741e-05	0.000416987	0.00689466	0.990745	1	0.032161	0.0171213	0.0652587	0.111298	0.0017501	0.772411	1	0.474121	1.2083e-05	0.000117297	0.0397913	0.174808	0.311151
1	0.0055058	0.0173777	0.497289	0.00592439	0.390863	0.0830403	1	0.927168	7.32257e-05	1.34173e-05	0.000103348	2.7676e-05	0.0726141	1	6.27982e-06	4.74981e-10	4.3489e-06	9.10389e-09	2.32669e-09	0.999989	5	0.00129424	0.00103294	0.00755595	0.0144144	0.864848	0.110855
0	0.998887	1.11887e-08	2.87206e-09	0.00111236	5.45811e-07	1.31866e-07	0	0.894004	1.21035e-05	6.51897e-05	0.105231	0.000524986	0.000162526	5	0.000292101	9.34271e-05	0.000330148	0.0771377	0.919046	0.00310049	4	0.000347271	0.00134938	3.13606e-05	0.00318536	7.8854e-05	0.995008
1	0.92974	0.0342556	0.000211109	0.0247781	0.000537904	0.0104776	1	0.00225131	0.0099381	0.00168504	0.000213128	0.00547597	0.980437	4	0.000922562	6.2112e-07	1.58585e-05	0.998982	4.52537e-05	3.38542e-05	1	0.100095	0.0199436	0.00978403	0.000104337	0.00558843	0.864485
1	1.06421e-09	1.77309e-11	2.41394e-10	2.07346e-07	3.83199e-10	1	2	0.0100493	0.967127	0.000400176	0.020002	3.63503e-05	0.00238542	1	9.9871e-07	2.45059e-08	8.54915e-07	6.47816e-08	2.99758e-08	0.999998	1	0.000129203	8.45103e-05	1.06415e-05	1.16421e-06	0.000141075	0.999633
0	0.998216	2.31916e-05	1.45292e-06	0.00129335	0.000455517	1.01068e-05	3	1.53278e-08	5.39771e-09	1	3.61001e-09	7.963e-09	4.37323e-08	1	0.00306338	0.069968	8.69565e-05	0.00140464	0.000107384	0.92537	1	0.0194929	0.275657	0.670285	0.0170391	0.00792011	0.00960628
1	0.199233	0.00385542	0.000252873	0.752318	0.00457969	0.0397619	1	4.29297e-06	5.50855e-05	9.19898e-05	0.000147431	0.00027731	0.999424	1	1.93453e-10	9.29664e-10	1.32228e-11	2.87095e-10	8.37444e-13	1	1	2.74946e-06	0.00219443	0.00777474	0.0104658	0.000280304	0.979282
2	2.30289e-06	0.999994	1.1332e-07	3.04718e-06	7.29743e-08	3.58818e-08	3	2.86937e-06	7.32633e-07	0.999968	2.27261e-06	3.05436e-07	2.54966e-05	1	1.25677e-07	6.60485e-08	5.93618e-05	1.97514e-06	4.62401e-07	0.999938	4	0.031337	0.00118525	8.45695e-05	0.925096	0.0416138	0.000683524
3	4.18262e-05	1.25598e-06	0.999948	5.8233e-07	4.16668e-06	3.939e-06	1	0.850704	4.73163e-05	0.000196154	0.149006	7.29175e-06	3.92296e-05	1	8.85256e-07	2.34228e-07	7.01594e-06	3.21693e-06	3.07129e-08	0.999989	4	1.75409e-05	2.60104e-08	3.19552e-08	0.99997	1.19542e-05	2.37727e-07
1	1.407e-09	1.79183e-10	5.11242e-10	4.25616e-11	1.82719e-10	1	1	0.00064231	0.000427228	0.00330785	0.0165705	0.00270735	0.976345	4	8.74231e-09	2.58116e-09	3.96067e-10	1	6.36622e-10	1.15004e-08	5	0.930725	0.00379548	0.0166328	0.000796281	0.0408484	0.00720211
3	1.04179e-07	2.34201e-08	0.99972	2.64084e-08	1.26428e-06	0.000278313	0	0.999997	5.82968e-09	2.98789e-09	1.728e-07	1.74991e-07	2.99753e-06	5	4.0503e-06	0.000121178	0.000842023	0.0106332	0.959559	0.0288407	2	0.00297701	0.946976	0.000443014	0.012184	9.15587e-05	0.037328
1	2.37256e-10	1.2103e-08	2.49825e-10	2.95146e-10	1.01259e-08	1	5	0.0129805	0.00287797	0.000487135	0.00379807	0.958833	0.021023	2	3.48685e-06	0.00014346	9.67968e-05	9.63115e-08	3.85613e-07	0.999756	0	0.0549002	3.88398e-06	7.38809e-06	0.943988	0.000118953	0.000981268
1	3.32842e-10	8.61868e-11	1.05496e-06	1.43109e-11	9.12057e-11	0.999999	1	0.021685	0.000108975	0.000160266	0.0356123	0.000271628	0.942162	1	1.18414e-07	3.78256e-10	1.06423e-07	2.03079e-10	1.72527e-06	0.999998	1	0.000491098	3.80841e-07	7.3514e-06	9.00278e-05	7.04286e-06	0.999404
0	0.999973	1.31956e-06	9.66394e-08	1.50802e-05	1.42547e-06	9.45056e-06	2	0.0035906	0.000265753	0.179701	0.00412926	0.0163861	0.795927	1	4.58031e-08	1.26476e-06	2.0474e-05	1.23617e-09	7.22947e-11	0.999978	1	0.0068825	0.556787	0.0588866	0.0690129	0.00434808	0.304083
5	5.24743e-07	2.38971e-06	4.27652e-06	0.00013256	0.999805	5.52476e-05	1	0.0956887	0.0988575	0.000125005	0.00183405	0.000680918	0.802814	1	0.000206593	0.000786701	0.00165207	2.81007e-05	7.04434e-05	0.997256	4	0.162807	0.0205805	0.0317793	0.000814995	0.0181686	0.76585
1	0.00265299	0.0037763	0.000261125	0.000218675	0.0012078	0.991883	1	0.0109812	0.0011373	0.000415055	0.00258548	0.171245	0.813636	4	9.5272e-05	5.92742e-08	2.97497e-08	0.998033	1.19703e-08	0.00187168	4	0.0195257	3.08159e-06	3.36305e-06	0.980101	4.48529e-05	0.000321974
2	0.0035906	0.000265753	0.179701	0.00412926	0.0163861	0.795927	1	4.9541e-07	0.000147184	1.63361e-05	5.30846e-09	7.49764e-07	0.999835	1	0.00089002	0.00410337	3.66844e-05	0.00801767	0.00793534	0.979017	1	0.000193984	5.47125e-08	0.00013438	4.40428e-06	0.000459683	0.999208
1	4.7367e-05	4.44724e-08	8.80382e-09	2.86158e-05	2.67476e-05	0.999897	0	0.999311	2.43499e-08	7.47442e-08	0.000689285	2.37545e-08	5.78457e-08	1	0.000774753	6.02006e-05	6.84547e-07	0.0192419	9.12894e-05	0.979831	1	3.59066e-07	1.01838e-10	2.41184e-08	8.39913e-10	2.04923e-11	1
1	8.31834e-07	5.8507e-07	0.00463167	1.74195e-05	0.995289	6.00901e-05	0	0.999704	6.8137e-07	2.19862e-06	4.85964e-05	6.19954e-05	0.000182784	2	2.79219e-07	0.999927	6.01368e-07	4.42204e-06	5.92966e-08	6.76834e-05	2	0.970373	5.5465e-07	1.48902e-05	0.0281635	0.00143301	1.499e-05
1	7.31611e-05	0.00274512	0.000598622	0.000835918	0.00257325	0.993174	2	7.67507e-05	0.999922	1.68856e-08	5.09602e-07	3.45191e-08	3.13547e-07	0	1.36823e-06	3.33945e-06	4.96362e-06	2.34016e-05	0.92701	0.0729568	0	0.000155878	0.000135472	0.951487	0.00300452	0.0438089	0.00140837
4	6.32013e-06	4.21493e-06	3.42162e-08	0.999982	6.13068e-06	1.45157e-06	1	2.65629e-08	1.05792e-10	2.77338e-06	8.30396e-11	6.48701e-07	0.999997	1	7.11564e-07	1.75594e-05	8.0442e-07	0.0552532	3.9889e-06	0.944724	1	8.75917e-09	5.14247e-10	4.56856e-06	4.34496e-09	2.77444e-09	0.999995
0	0.680272	0.000833616	0.00190835	0.297611	0.00514917	0.0142265	0	0.999957	8.52075e-08	1.38146e-08	4.25718e-05	3.12703e-08	6.14156e-08	1	4.45687e-13	2.02755e-08	7.87722e-09	7.97681e-10	5.48162e-08	1	1	8.47746e-06	0.00278522	2.9459e-06	1.25692e-05	3.73513e-05	0.997153
0	0.715645	2.81173e-05	0.000253181	0.282616	0.00143205	2.53414e-05	1	6.8613e-05	3.92608e-06	2.41026e-05	0.000337117	2.23674e-05	0.999544	5	0.0127286	0.000121667	1.41001e-05	0.00144735	0.973776	0.0119124	4	3.24028e-05	5.60296e-06	1.54299e-06	0.999099	0.000694714	0.000167012
2	4.703e-05	0.994053	7.84536e-05	6.03806e-06	0.000625404	0.00519052	4	0.00024902	0.000229939	8.6558e-06	0.933413	0.011786	0.0543131	4	0.000736065	0.000300548	3.82025e-06	0.981841	4.89504e-05	0.0170698	1	2.19182e-07	2.96126e-13	7.18019e-09	2.61052e-11	3.39965e-10	1
1	0.00278851	0.00128862	0.000526354	0.00326228	0.060978	0.931156	1	1.85749e-05	1.15018e-06	3.25089e-08	0.00955019	8.96501e-06	0.990421	1	2.41948e-06	4.27052e-08	0.000201454	2.51671e-08	7.39616e-05	0.999722	4	0.00598229	0.00183176	0.66588	0.291956	0.000755402	0.0335944
0	0.999993	1.02379e-08	4.69501e-09	2.32935e-07	3.95927e-08	6.64637e-06	1	3.02556e-09	3.63882e-10	7.9332e-06	3.19175e-11	1.66154e-09	0.999992	1	0.00021073	6.97745e-06	0.00101772	0.00137135	0.00965011	0.987743	1	1.20059e-07	2.40667e-08	1.60024e-06	6.22107e-07	5.64428e-07	0.999997
1	0.0610574	0.000102601	0.0313285	2.46219e-05	0.0017768	0.90571	0	0.210739	0.00109147	1.25897e-06	0.7801	0.00806881	2.77185e-07	1	0.999966	2.37006e-05	2.39883e-09	2.16672e-08	2.60744e-09	1.00621e-05	0	0.930762	7.76781e-05	0.000480913	0.0031853	0.0615164	0.00397777
1	3.45522e-07	9.95882e-08	2.97287e-08	3.77928e-06	2.24814e-06	0.999994	1	1.17307e-09	6.41135e-07	3.45125e-07	1.7999e-07	2.1987e-06	0.999997	1	6.60184e-06	6.19305e-09	7.65466e-07	3.49035e-06	6.69495e-09	0.999989	1	3.7904e-05	7.699e-08	2.32882e-05	3.38822e-05	1.73676e-08	0.999905
4	2.33263e-06	6.01605e-08	8.20709e-07	0.987398	0.0119838	0.000615117	0	0.334816	0.000874279	0.000838193	0.473274	0.0616256	0.128572	1	0.569346	0.377556	0.000207829	0.000303038	9.16624e-07	0.0525861	1	8.72214e-05	4.28301e-07	1.15406e-06	4.10908e-06	4.76526e-07	0.999907
1	0.798587	0.000321585	0.000175985	0.0313232	0.000748726	0.168844	0	0.750998	0.000359231	0.00344169	0.000291886	0.000198408	0.244711	1	0.000531606	5.821e-07	7.33348e-06	1.04645e-05	1.15687e-05	0.999438	0	0.995333	0.00191413	3.48985e-06	0.00250472	0.000124118	0.000120483
1	1.64151e-09	4.74564e-08	6.37209e-06	3.95135e-10	6.60571e-10	0.999994	3	5.79126e-07	4.53168e-06	0.999987	2.5803e-08	6.64846e-08	7.62428e-06	1	0.00278138	0.000284636	0.000438905	7.87896e-05	7.44571e-05	0.996342	1	6.82337e-09	3.07513e-09	1.63567e-06	5.03056e-07	5.24799e-07	0.999997
0	0.99997	2.23595e-07	1.07274e-07	7.7311e-07	6.35581e-08	2.91417e-05	1	0.000590088	0.000128289	1.08258e-06	1.3005e-06	1.21717e-05	0.999267	1	4.69897e-06	0.00694719	1.86385e-06	0.000114291	2.29105e-05	0.992909	1	4.70616e-08	8.3562e-09	6.64395e-09	3.25114e-07	2.30562e-08	1
1	0.00661005	0.000729122	7.35241e-05	0.00125614	0.000329538	0.991002	0	0.974034	1.86068e-05	0.0258378	5.0252e-05	1.90828e-05	3.98513e-05	1	7.29238e-10	3.38106e-12	2.5014e-08	1.4837e-11	8.90321e-09	1	1	0.00648168	0.000328249	0.00451923	0.00517965	0.00223343	0.981258
0	0.999958	3.66135e-05	1.0871e-07	3.13322e-06	2.27209e-06	1.34256e-08	0	1	2.05674e-11	2.59795e-13	4.85695e-08	1.98343e-10	1.39005e-13	1	3.11107e-06	2.44541e-05	0.0309513	5.7343e-06	1.77154e-06	0.969014	4	0.000108265	2.17223e-05	0.000115892	0.000727448	3.80195e-07	0.999026
0	0.694644	0.000237185	8.99667e-06	0.000114708	0.000369837	0.304625	5	0.204488	2.03537e-05	2.44342e-05	1.02791e-06	0.000836295	0.79463	1	3.44597e-08	1.12151e-07	0.000269883	1.49348e-05	2.17062e-06	0.999713	1	0.00021513	0.0447534	0.00208192	0.00499442	0.00126443	0.946691
1	0.000870773	0.000872158	4.90375e-06	9.36651e-05	4.84812e-05	0.99811	1	1.71339e-05	1.65015e-07	6.00712e-05	1.844e-06	1.20159e-06	0.99992	1	0.00431239	2.9818e-06	0.00132605	1.58684e-06	0.0101313	0.984226	0	0.300836	3.93493e-05	4.21065e-05	0.6977	0.000112331	0.00127005
0	0.999654	6.28391e-07	1.94745e-06	5.12113e-05	1.82025e-06	0.000290605	1	8.69273e-06	5.22674e-07	9.67477e-06	3.34143e-05	1.85507e-06	0.999946	1	9.70778e-05	1.89366e-05	0.00173027	1.55697e-07	2.5877e-07	0.998153	1	2.23629e-07	2.02613e-07	1.50512e-09	4.33451e-11	7.02224e-09	1
0	1	6.56649e-10	2.70626e-09	7.69523e-09	2.04297e-08	5.28861e-10	1	2.17557e-05	0.313113	1.42275e-06	6.00606e-05	2.2863e-06	0.686802	1	9.85618e-08	1.52502e-08	4.44212e-08	9.70798e-06	6.45826e-05	0.999926	1	6.55881e-05	0.626693	0.00593187	0.00264528	0.0010405	0.363624
5	1.79231e-09	2.38372e-08	1.55436e-08	8.66266e-10	1	8.18078e-08	0	0.999964	3.59176e-09	4.30043e-09	4.48363e-06	3.18724e-05	9.64113e-08	1	3.68525e-05	0.00010773	0.000284173	0.00171243	4.93435e-06	0.997854	3	4.0981e-05	0.0542025	0.9454	1.75295e-05	1.43597e-05	0.000324839
1	1.8416e-08	8.86236e-10	2.56226e-09	6.91484e-09	1.11497e-09	1	1	0.0022471	0.000110298	6.91416e-06	3.74796e-05	4.3576e-06	0.997594	5	0.000375471	2.53868e-08	5.6787e-08	0.999621	2.90521e-06	2.90929e-07	1	0.0537343	0.00381402	0.00107436	0.0103571	0.00140581	0.929614
1	0.000633452	1.99127e-07	2.35044e-06	4.56107e-08	2.07409e-06	0.999362	1	7.16106e-05	0.000523934	0.00102416	0.000802522	3.18287e-05	0.997546	1	6.44884e-07	0.000308273	0.00283098	8.14487e-06	6.00024e-08	0.996852	2	0.000555412	0.999143	4.24785e-05	3.76261e-06	0.000129095	0.000125788
2	0.0030184	0.996848	9.4305e-06	2.04973e-07	9.26396e-07	0.000122859	0	0.99692	2.86838e-05	0.000943862	0.00175609	5.11387e-06	0.00034609	2	0.146368	0.00167294	0.00177389	0.130521	0.526429	0.193235	0	0.00468031	0.0002237	0.000808803	5.98555e-05	0.993329	0.000898768
1	0.00587957	0.000829246	0.00664184	0.000347633	0.973796	0.0125061	1	0.000636053	2.96655e-06	0.00260529	0.000183721	8.73081e-06	0.996563	1	0.000211472	1.18542e-06	0.000279456	2.05431e-06	2.14805e-06	0.999504	1	8.00261e-11	1.02525e-07	8.71535e-09	1.02402e-08	5.84114e-08	1
0	0.999994	3.59593e-06	1.91505e-10	1.83604e-07	2.44041e-07	1.80388e-06	1	0.0166249	0.00146851	0.169946	0.000328654	0.000580327	0.811052	0	0.993774	6.77708e-08	5.40309e-07	4.13851e-07	9.60447e-07	0.00622388	2	0.000541727	0.994497	0.00437643	0.000246386	6.05138e-05	0.000277581
1	2.1823e-07	2.00953e-08	0.00669233	4.73462e-07	1.85778e-07	0.993307	1	3.01408e-06	5.54567e-09	9.93712e-09	1.34267e-06	0.000287864	0.999708	1	3.91511e-09	8.64686e-10	6.41514e-09	4.49e-09	5.76209e-10	1	5	1.44836e-05	0.000400534	0.00244488	2.44355e-06	0.990382	0.00675521
2	0.000156153	0.999794	5.3807e-06	1.66307e-06	1.24353e-06	4.12081e-05	1	0.00757491	0.032821	0.150997	0.153285	0.00447808	0.650844	2	5.3959e-06	0.000460861	8.69544e-06	2.36459e-07	8.14552e-08	0.999525	4	6.8629e-05	1.72262e-06	3.8617e-06	0.999901	2.40166e-05	5.65333e-07
1	2.69491e-06	1.02026e-06	6.89692e-06	0.000893925	8.08674e-06	0.999087	0	0.999012	4.01624e-07	4.61681e-08	1.21333e-06	2.02659e-07	0.000986496	5	5.04284e-07	3.37024e-08	2.07312e-07	7.87354e-07	0.998539	0.00145989	1	1.41311e-07	1.07119e-11	1.96071e-07	5.95995e-09	1.53214e-09	1
4	2.95367e-05	2.87018e-06	8.80252e-07	0.996804	0.00316291	2.8387e-07	1	0.000653814	4.131e-09	6.74035e-07	4.55874e-05	1.38529e-05	0.999286	4	0.00163172	5.67057e-06	1.77287e-06	0.992961	4.76261e-05	0.0053521	5	2.311e-07	3.0559e-07	4.93373e-05	0.000257965	0.991096	0.00859568
0	0.997673	1.93242e-06	5.50675e-06	1.57079e-05	8.38562e-07	0.00230255	5	0.963245	8.45543e-06	2.83534e-06	0.0365446	1.68775e-05	0.00018184	1	4.13455e-08	1.15854e-09	4.2438e-07	1.02183e-09	2.2574e-10	1	4	2.32804e-06	2.9464e-06	1.27345e-08	0.999965	2.48349e-06	2.70325e-05
1	0.550062	0.0211876	0.00103981	0.170056	0.0984451	0.15921	1	9.00037e-08	5.0779e-05	0.000160727	7.6116e-05	4.0615e-07	0.999712	5	4.56555e-06	6.12075e-07	1.47774e-05	0.000748309	0.999132	9.98758e-05	4	0.120071	0.0321227	0.000122879	0.80736	0.0146775	0.0256455
1	0.000634199	1.54769e-05	0.84735	7.90432e-07	2.33594e-05	0.151976	2	1.27104e-08	0.999922	7.99302e-06	8.77682e-06	2.41456e-05	3.67681e-05	4	0.0754943	0.0014021	0.00699429	0.162503	0.0171471	0.736459	0	3.51043e-10	7.54234e-12	8.37098e-09	2.89377e-08	5.08995e-08	1
1	1.25759e-05	2.27599e-06	4.99632e-06	9.34444e-06	0.0380842	0.961887	1	2.48751e-06	1.24972e-06	1.89994e-06	0.00019469	0.00063561	0.999164	0	0.840548	0.106255	1.75407e-05	0.0505633	0.0024198	0.000195738	0	0.899397	4.87185e-06	3.4102e-05	0.0997987	2.17767e-06	0.000762862
1	0.473879	0.00442137	0.000122088	0.000131447	0.000865297	0.520581	5	0.972195	0.00131189	2.68463e-06	0.0250354	0.00107969	0.000375738	1	3.81478e-05	6.41094e-05	0.000109916	0.02632	3.14116e-05	0.973436	1	2.78992e-07	5.0933e-07	1.61836e-09	3.07484e-09	4.96281e-10	0.999999
0	0.996981	8.4846e-09	6.38207e-08	0.00301881	1.45806e-07	9.84603e-09	0	0.99997	1.21061e-06	1.59655e-07	3.18113e-06	7.33545e-07	2.49711e-05	1	0.00545508	0.000256597	0.000267728	0.0110788	0.00788957	0.975052	1	0.307559	0.0440017	0.000387963	0.585952	0.0111894	0.0509105
1	0.0085404	0.00211336	0.199267	0.0877786	0.000995153	0.701306	0	0.999997	3.72357e-08	1.70611e-07	4.58414e-08	3.76141e-07	2.04534e-06	4	5.6316e-07	0.000144239	5.1159e-07	0.994226	1.6008e-06	0.00562682	4	7.15555e-05	0.000105111	0.000206526	0.975454	0.000273313	0.0238895
5	8.64341e-05	0.00350279	0.938709	0.0104817	3.54436e-05	0.0471842	1	2.21955e-05	0.000219843	3.50128e-05	1.61286e-06	0.000165978	0.999555	4	0.0168616	0.00710301	3.37884e-05	0.972375	0.00183441	0.00179273	4	0.00159179	1.29031e-05	0.000126796	0.997622	0.000448575	0.000198235
1	0.000350896	0.000527428	0.00574378	2.63991e-07	0.000190397	0.993187	1	2.08052e-07	8.25327e-08	5.16242e-07	0.000904261	8.95349e-09	0.999095	3	1.10226e-05	0.000629613	0.901955	2.18201e-06	0.000121351	0.0972805	4	0.000122636	1.51214e-08	1.88984e-07	0.999872	3.82705e-06	1.02664e-06
2	4.50411e-05	0.00023684	0.147704	6.27479e-05	0.00889472	0.843056	3	0.00112144	4.74866e-05	0.303409	7.60812e-05	5.16261e-07	0.695345	5	0.0191903	6.09126e-05	9.00356e-05	0.97641	0.000139883	0.00410886	3	2.83217e-06	1.93924e-06	0.999961	2.91742e-05	1.92257e-07	4.76164e-06
1	0.00122923	1.99474e-05	0.000300961	0.029755	0.00193494	0.96676	1	1.23538e-07	2.38651e-08	1.3111e-06	4.52021e-08	2.18196e-06	0.999996	1	2.41891e-05	2.29379e-06	2.59978e-06	0.271924	9.1047e-05	0.727956	0	0.00935409	1.90919e-05	0.00085564	0.000278499	0.00115976	0.988333
5	2.31411e-08	1.82205e-08	9.87777e-07	2.11461e-08	0.999991	7.70213e-06	1	0.00473837	3.31793e-05	0.000290939	0.638106	0.000888365	0.355944	1	1.60374e-08	2.21443e-08	1.9449e-09	9.0621e-05	8.92915e-11	0.999909	1	1.54288e-12	3.07776e-15	2.15918e-13	6.76466e-16	2.15126e-12	1
0	0.999993	2.60343e-06	8.68933e-10	3.29927e-06	8.47948e-09	1.08166e-06	5	1.28958e-10	1.96666e-08	2.0757e-06	1.37155e-07	0.99935	0.000648123	1	9.35688e-07	0.000253401	0.000506101	1.01026e-06	1.61103e-06	0.999237	1	5.81922e-07	0.00110339	4.38391e-07	4.2777e-06	5.74024e-07	0.998891
0	0.999622	0.000157726	1.72421e-07	0.000216488	1.38606e-06	1.8848e-06	5	0.000425785	1.53028e-05	1.40008e-05	0.0443221	0.954185	0.0010379	3	0.106372	0.0788552	0.480685	0.0961605	0.00379079	0.234136	1	0.64795	0.0755906	0.000544544	0.107989	0.0225742	0.145352
1	3.58241e-06	1.03767e-06	3.3522e-06	4.16661e-06	0.000112625	0.999875	1	0.000873047	9.12995e-05	0.000650486	0.00186511	0.964246	0.0322737	1	1.71189e-07	7.44576e-09	4.49644e-07	3.50676e-08	5.80727e-06	0.999993	3	0.00875939	0.000577455	0.99008	0.000425884	2.51882e-05	0.000132
1	5.96169e-05	6.53325e-07	2.36695e-05	5.02081e-05	5.07023e-05	0.999815	0	0.999971	1.07496e-06	2.08201e-05	4.91785e-06	1.52378e-06	7.26389e-07	1	0.448779	0.222984	0.0037492	0.00947698	0.000920979	0.31409	1	0.0181059	0.0209481	0.00128549	0.00804329	0.00201314	0.949604
1	8.85611e-08	2.7074e-06	4.43118e-07	1.82423e-05	1.00308e-09	0.999979	4	0.555805	0.00159626	1.0546e-05	0.436071	0.00438533	0.00213196	1	4.35764e-06	0.0913351	2.68786e-05	0.000120041	4.06119e-06	0.90851	1	4.09366e-05	0.00011286	0.00113519	6.68258e-06	0.00148304	0.997221
4	0.00354333	2.78571e-06	1.19101e-06	0.974305	5.77599e-05	0.0220896	1	2.46481e-09	1.20973e-07	1.39148e-12	1.07399e-12	2.23593e-11	1	1	0.00130302	8.23309e-05	5.64382e-05	0.0175916	0.00245268	0.978514	1	5.79352e-05	1.48437e-05	0.000104044	4.27044e-06	1.09313e-06	0.999818
4	0.204285	1.70918e-05	3.24164e-06	0.795665	2.84778e-05	1.14995e-06	1	0.0313071	4.33273e-05	1.03832e-06	2.25561e-05	0.00050066	0.968125	1	7.37698e-06	0.00201734	3.92292e-06	1.94627e-05	9.93563e-06	0.997942	1	1.35778e-05	3.06164e-07	0.000500474	1.03464e-06	0.000114684	0.99937
1	0.0192611	0.000249845	1.19179e-07	2.5014e-06	1.32138e-06	0.980485	1	4.96167e-06	3.3729e-06	7.41812e-06	5.627e-06	0.00107575	0.998903	1	1.65462e-07	1.01142e-09	0.000190563	1.30038e-09	7.3719e-07	0.999809	0	0.0357204	0.0101138	0.00112757	0.919698	0.00450743	0.0288325
5	1.94187e-06	9.31075e-07	2.02333e-05	0.000159225	0.998544	0.00127419	0	0.999992	2.23236e-07	1.21437e-06	6.20222e-06	2.06999e-08	5.5509e-08	5	7.92501e-07	1.14734e-07	5.48852e-08	1.13817e-05	0.999983	5.11791e-06	1	3.98268e-13	1.27866e-16	3.82904e-12	2.63372e-15	4.59021e-13	1
1	0.0351806	0.00123858	0.00262263	0.00659917	0.01771	0.936649	4	0.232238	0.000584559	0.000128581	0.743852	0.0231875	9.32929e-06	4	3.11175e-05	0.00019815	8.27296e-07	7.60729e-07	7.31087e-06	0.999762	5	1.34157e-05	2.83281e-06	1.79518e-06	0.0038622	0.995355	0.000764701
0	0.967501	0.000461966	0.000132742	0.0310918	0.000353743	0.00045887	1	1.45475e-06	7.9927e-09	0.99988	7.32537e-10	4.70055e-07	0.000118062	1	7.89319e-06	7.01207e-08	5.5658e-06	4.46474e-06	1.77899e-08	0.999982	4	3.61901e-06	0.0181134	5.40089e-06	0.981869	6.24883e-06	2.19736e-06
4	1.64707e-06	1.89347e-07	1.49077e-08	0.999991	7.14504e-06	1.85295e-07	1	5.5704e-09	1.4289e-09	5.60564e-06	6.59125e-10	1.62103e-10	0.999994	1	1.71439e-08	4.20797e-09	1.81189e-06	2.1133e-08	1.9478e-07	0.999998	4	0.0010489	0.000342134	1.05783e-06	0.998149	0.000190642	0.000268102
1	0.991788	0.000169343	5.49334e-06	0.00503003	0.00115311	0.00185452	1	0.000151301	0.000513277	1.01187e-06	1.64103e-05	0.00016041	0.999158	3	0.002277	3.42168e-06	0.994189	0.000104289	0.000840644	0.00258617	0	0.999246	1.70405e-07	3.10743e-06	3.31666e-05	1.54422e-06	0.000716007
1	0.00188048	3.19686e-07	7.35324e-06	3.03967e-06	3.33005e-07	0.998108	3	8.98172e-08	0.00659841	0.0185481	1.02736e-06	3.12846e-07	0.974852	2	3.38293e-10	1	1.15728e-10	3.83623e-11	6.45573e-14	5.9523e-09	4	0.00519837	8.40129e-08	1.89997e-07	0.994689	5.67987e-06	0.000106673
1	0.866202	2.61364e-05	0.000694811	0.130615	0.000893189	0.00156842	1	0.00228539	3.82046e-06	1.41403e-07	0.128284	2.95356e-08	0.869427	4	3.52144e-05	5.01085e-08	1.99191e-08	0.999965	1.44369e-07	8.0137e-09	1	0.0030972	0.00147679	0.00405376	0.0468429	0.00114284	0.943386
1	0.00361592	0.000166459	0.000196149	0.000593731	3.72964e-07	0.995427	1	0.0034847	0.000642149	0.00669281	0.0329913	0.409037	0.547152	1	0.00297086	7.54037e-05	0.00862774	0.00186052	1.94026e-05	0.986446	3	0.000190958	2.33318e-05	7.1504e-05	0.998439	3.62516e-06	0.00127177
0	0.377283	0.084017	0.00412389	0.420922	0.0182308	0.0954226	1	1.09238e-06	2.62623e-08	2.18077e-07	0.000102518	1.82179e-06	0.999894	1	4.077e-05	6.73529e-07	0.00163202	5.41438e-07	2.70889e-06	0.998323	2	0.000160626	0.899039	4.77529e-05	0.100351	2.35885e-05	0.000377494
4	5.94734e-06	2.61157e-05	1.27543e-07	0.999946	2.17822e-05	1.86683e-07	0	0.00156505	0.000333175	0.0219879	0.914139	0.0121456	0.049829	1	0.000134332	0.000139834	0.168195	0.00349843	2.47748e-05	0.828008	4	0.0549999	0.0031683	0.426284	0.356483	0.0619069	0.0971582
1	0.999092	0.000395283	1.1242e-07	6.42764e-06	0.000144057	0.000362089	0	1	1.03194e-10	1.281e-13	3.26406e-07	2.35394e-10	1.95165e-16	1	1.62088e-05	5.3192e-06	6.25439e-05	0.000482398	2.01808e-05	0.999413	1	1.4482e-06	1.54573e-08	6.45092e-08	1.48197e-06	8.77168e-08	0.999997
1	3.99115e-06	5.60419e-07	1.3848e-05	0.00114752	8.43257e-05	0.99875	4	4.51179e-05	3.2914e-09	2.45518e-08	0.999955	6.9975e-08	5.76623e-08	1	1.67749e-05	2.01934e-05	0.000249742	1.05152e-05	4.50703e-06	0.999698	1	2.52062e-05	4.06434e-07	8.1606e-07	1.01416e-08	4.612e-08	0.999974
1	1.37202e-05	0.000236495	3.66418e-06	1.44542e-05	0.00237297	0.997359	1	0.00149678	0.000107769	0.00113171	0.000596112	0.000104239	0.996563	4	0.00197396	5.46619e-05	1.65034e-06	0.997777	0.000192095	9.7827e-08	1	1.16075e-06	1.61106e-05	1.3852e-05	2.25679e-08	8.77383e-06	0.99996
1	5.34809e-06	9.15868e-08	2.70342e-07	6.90233e-09	6.31124e-08	0.999994	3	2.20472e-05	2.7821e-06	0.999648	2.23957e-05	1.52755e-05	0.000289544	1	1.17371e-06	2.44335e-08	0.000455329	2.34354e-08	1.63341e-07	0.999543	1	7.70652e-05	1.79296e-06	7.69771e-06	3.41604e-05	0.000106793	0.999772
1	0.0790276	0.000243998	0.00159924	0.00498069	0.00013191	0.914017	1	0.0510668	6.43565e-05	0.0290949	0.000639616	0.34512	0.574014	1	7.99081e-16	2.80437e-13	2.59643e-12	1.61187e-15	1.40449e-19	1	0	0.999659	4.74658e-07	5.89815e-05	0.000246168	3.48948e-05	5.65326e-07
1	7.70702e-07	2.45741e-06	0.00350898	7.28561e-07	5.09353e-08	0.996487	3	1.63766e-05	2.65559e-05	0.999928	1.58806e-05	1.15007e-05	1.69932e-06	1	8.50051e-05	0.00199078	0.000752143	0.00303052	0.00279851	0.991343	1	3.96902e-09	3.69068e-05	1.15181e-06	4.68159e-10	1.32666e-07	0.999962
0	0.999999	5.2993e-08	2.76287e-09	9.86512e-07	1.19271e-07	4.26407e-11	1	0.00361457	0.00283027	0.000903999	0.0238744	0.0430742	0.925703	5	0.000221255	1.08641e-07	1.34049e-06	0.000374196	0.999387	1.62722e-05	4	0.00870044	5.86006e-05	1.43737e-05	0.989958	0.000279806	0.000988909
0	0.999997	4.8674e-10	2.907e-09	2.00111e-06	1.41555e-07	3.05688e-07	1	2.46586e-07	7.27418e-08	0.00021628	4.93484e-08	1.18289e-07	0.999783	0	9.41614e-06	2.62947e-05	0.00139728	0.0285325	7.02873e-06	0.970028	1	2.73209e-05	2.02396e-08	3.95539e-11	9.72251e-08	7.07634e-10	0.999973
4	0.458841	1.63556e-05	1.73919e-06	0.540752	0.000388954	1.13228e-07	5	1.0504e-05	0.000330111	0.000345345	0.061109	0.938121	8.4051e-05	1	0.00252322	0.000143511	2.41541e-05	0.0252295	3.90502e-07	0.972079	1	8.12028e-07	5.83735e-07	1.27152e-08	0.999997	1.01067e-07	1.64927e-06
4	4.76423e-06	1.25014e-07	4.11324e-11	0.999994	9.67354e-07	1.78136e-09	0	0.967017	3.95667e-05	8.4923e-07	0.0329143	1.27468e-06	2.73057e-05	1	0.000128713	8.46702e-07	7.39176e-06	2.94724e-08	2.78676e-08	0.999863	5	0.998669	4.81064e-06	6.53777e-05	0.00123569	2.16316e-05	3.48917e-06
1	0.0100442	0.000159733	0.000358549	0.000266808	4.84657e-06	0.989166	1	0.0112836	0.000542147	0.0757061	0.00740278	0.0182952	0.88677	1	7.80658e-06	0.00162723	0.0220289	1.24951e-06	0.000175091	0.97616	0	0.999992	4.38134e-07	3.32628e-06	1.08236e-06	2.85848e-06	7.60838e-08
1	0.000681895	0.00028374	2.43714e-07	4.98804e-08	4.81965e-07	0.999034	4	0.000754074	4.01951e-05	4.87875e-05	0.997704	0.000139613	0.00131323	1	1.61075e-06	1.34968e-05	0.00366751	9.49544e-07	1.89111e-06	0.996315	1	7.28988e-10	6.86186e-09	2.52889e-09	5.72081e-09	4.7465e-11	1
1	0.000235932	8.57222e-06	4.39992e-07	0.125607	0.00424438	0.869904	3	5.04254e-06	2.4144e-10	0.999994	5.59074e-08	4.33719e-07	1.07853e-08	0	0.999998	7.07749e-10	2.29304e-10	1.49295e-06	6.28815e-09	5.91961e-11	1	7.19211e-06	1.85763e-07	9.80898e-07	0.714747	2.65608e-05	0.285218
3	1.77907e-06	1.84685e-07	0.993884	0.00018698	1.44332e-05	0.00591282	0	0.999569	3.08458e-07	1.60364e-07	2.20621e-06	5.9387e-08	0.000428639	0	0.999788	6.50148e-06	1.14078e-06	0.000131222	2.75983e-05	4.52991e-05	0	0.999996	7.22362e-10	4.22516e-09	2.60014e-07	3.66886e-06	1.98954e-09
1	9.54731e-06	0.000147037	2.10912e-06	5.76874e-05	0.000511434	0.999272	4	0.00401968	0.00406831	0.000201312	0.543708	0.000679279	0.447323	1	5.47544e-05	2.11757e-05	0.119796	1.96391e-07	4.66124e-06	0.880123	0	0.99837	2.35342e-05	2.4461e-06	0.001547	1.21965e-05	4.51929e-05
1	2.60392e-08	4.84604e-07	1.25384e-05	0.00059786	0.000242671	0.999146	1	3.14511e-07	8.5202e-07	1.15988e-07	1.25823e-06	1.02281e-07	0.999997	1	0.00060489	6.13096e-07	2.75466e-06	0.991982	9.0979e-06	0.00740072	0	0.997288	4.70679e-05	0.00054408	0.00160031	0.000114903	0.000406139
0	0.168171	0.258061	0.0608792	0.00618109	0.000400329	0.506308	3	6.2623e-07	0.999718	6.47902e-05	3.83916e-06	2.9436e-06	0.000209395	1	6.96037e-07	4.34745e-05	1.76077e-06	1.59428e-05	2.35997e-06	0.999936	1	1.44892e-06	4.1025e-07	4.82066e-07	9.80433e-07	1.36279e-05	0.999983
1	0.0303932	0.0355193	0.0389747	0.00885105	0.00274172	0.88352	1	3.88874e-05	9.10877e-07	0.0333896	9.85137e-07	4.10008e-07	0.966569	0	0.999999	5.05295e-09	4.02339e-10	2.72236e-08	5.83255e-07	1.07246e-08	1	2.49784e-05	5.43542e-07	2.47517e-05	0.00702309	0.000484181	0.992442
4	3.6351e-07	1.0836e-06	2.71638e-06	0.99999	3.79534e-06	2.38273e-06	4	0.0523404	0.0014203	0.0140383	0.0130413	0.0353044	0.883855	1	0.000123978	5.33406e-06	7.06054e-06	1.42032e-05	1.14122e-05	0.999838	0	0.370954	0.000258252	9.77365e-05	0.13734	5.4253e-05	0.491296
3	5.16751e-08	6.42303e-08	0.999868	1.40618e-07	1.96098e-07	0.000131127	0	0.41075	0.214414	0.000203458	0.30542	0.0637608	0.00545177	1	7.16204e-10	1.45751e-06	5.15595e-10	1.01189e-09	1.10165e-12	0.999999	1	1.02189e-09	2.93314e-14	2.03436e-12	2.29553e-12	7.36891e-13	1
0	2.80569e-06	2.85901e-05	0.0184694	8.14396e-05	0.000588912	0.980829	1	0.0136124	0.0259936	0.00888823	0.012232	0.0140601	0.925214	1	4.35481e-10	7.23549e-11	6.20348e-07	3.99428e-11	3.64087e-08	0.999999	1	3.01229e-06	4.12811e-06	2.55503e-06	3.54527e-05	1.99078e-07	0.999955
4	0.769493	0.000146302	9.49636e-05	0.177919	0.00103285	0.0513133	2	3.77989e-07	0.999833	5.3437e-06	1.21147e-06	0.00015958	5.72691e-08	1	2.43381e-09	8.54627e-09	3.18426e-11	6.16856e-07	4.29335e-12	0.999999	1	1.07519e-06	1.04051e-06	4.12395e-09	4.96969e-06	2.73687e-07	0.999993
1	0.642178	0.0227624	0.00904529	0.210054	0.0152877	0.100672	1	0.000112895	4.23548e-08	3.25338e-07	0.00257596	2.96151e-06	0.997308	1	2.67928e-05	7.10358e-06	4.30156e-06	2.37957e-05	0.000420146	0.999518	1	4.37496e-11	9.79162e-11	9.50787e-09	5.12907e-10	3.28073e-10	1
1	0.321305	0.0056596	0.0121564	0.00270958	0.00836532	0.649804	0	0.711428	0.00254558	0.000196907	0.00242916	0.000484172	0.282916	1	0.000154349	9.40729e-07	1.42293e-05	6.76411e-05	3.03613e-08	0.999763	4	0.0154451	0.00015793	2.07435e-05	0.970924	0.00175208	0.0116997
2	5.00068e-06	0.999712	1.0859e-07	5.68961e-08	1.30299e-09	0.000282571	0	0.988766	0.000191935	0.000791208	0.0030333	0.0011377	0.00607953	1	5.70162e-05	1.87902e-05	0.000239191	0.00038975	3.2288e-05	0.999263	0	0.00863962	0.000228237	0.000335622	0.000237181	0.0204495	0.97011
4	3.41117e-05	5.84993e-06	1.85781e-05	0.948586	0.0512748	8.11403e-05	2	1.63957e-05	0.999983	1.65062e-09	3.42324e-07	4.66332e-09	1.63803e-08	1	1.06945e-05	1.73852e-09	8.49192e-08	0.000106048	2.15688e-05	0.999862	1	0.00722128	0.000754969	0.105166	0.00112468	0.331727	0.554006
0	0.159054	0.0113879	3.96123e-05	0.272648	0.000207005	0.556664	2	0.234194	0.708091	0.000540119	0.0528082	0.00377717	0.000589321	1	1.45421e-05	2.01156e-07	2.11296e-06	1.57506e-07	4.55139e-08	0.999983	2	0.00014796	0.984506	0.000531599	0.0134206	0.00028809	0.00110568
1	3.01109e-13	1.1506e-11	2.37098e-11	2.7781e-13	1.28506e-15	1	3	1.52513e-05	1.11568e-05	0.135115	1.00607e-06	9.44224e-05	0.864763	1	0.000484042	0.000453909	2.56814e-05	0.00817866	0.0395076	0.95135	3	0.995801	8.33123e-06	1.94268e-06	8.32648e-05	0.00410425	1.1961e-06
2	5.22367e-10	1	3.05149e-09	1.06014e-09	2.9491e-11	1.13612e-08	1	3.86642e-05	0.000358265	2.38513e-05	0.000800736	0.00381344	0.994965	0	0.699093	0.000319849	0.000146979	0.289717	8.83673e-05	0.0106351	1	3.46397e-05	0.00120081	0.314324	0.000370221	0.324456	0.359613
1	8.82981e-05	0.000691044	0.00775108	0.000517233	0.024118	0.966834	3	1.02175e-06	2.12174e-07	0.999992	6.5578e-06	5.61029e-08	3.83438e-08	1	1.86751e-08	2.03399e-06	2.83524e-05	1.68538e-06	1.30402e-05	0.999955	3	2.22525e-07	2.94693e-10	0.999998	1.68795e-08	4.94462e-08	1.31684e-06
0	0.991182	0.00793348	1.69376e-06	0.000879852	3.9259e-07	2.65386e-06	3	3.37408e-07	5.36124e-07	0.999995	4.40445e-06	2.85769e-08	5.53397e-08	2	2.53012e-06	0.00173176	0.5501	0.0827233	0.00276989	0.362673	1	0.00123768	4.82858e-05	0.000474198	0.00270303	0.00068877	0.994848
0	0.979142	0.000385336	1.36217e-05	0.0156656	0.000163812	0.00462916	1	0.0107474	2.87224e-05	0.00300626	0.000131303	0.000183576	0.985903	3	0.00221258	0.00144443	0.988063	0.00194619	0.000775453	0.0055581	1	0.000655015	5.49787e-07	0.0063932	7.90716e-05	2.31677e-05	0.992849
2	1.60084e-05	0.999977	2.01985e-06	3.19253e-06	9.32667e-07	5.52921e-07	2	0.747563	0.00101586	0.0170351	0.023002	0.039086	0.172298	1	0.000128537	0.000649836	0.632744	0.000358177	0.0270339	0.339086	1	3.704e-09	2.46473e-14	1.23042e-08	1.33848e-15	6.8258e-12	1
2	0.0210185	0.126554	0.0113978	0.646062	0.00124376	0.193723	3	0.000454664	1.19616e-07	0.996512	2.03062e-07	9.18171e-07	0.00303201	3	1.44954e-05	2.2201e-05	0.991646	5.12274e-05	0.00221941	0.00604616	0	0.914197	0.000440711	0.0427491	0.0253833	0.00156606	0.0156634
1	1.68608e-07	3.91819e-07	1.27887e-07	7.82361e-07	0.000384618	0.999614	1	0.104049	0.0576265	0.791785	0.0071336	0.00844182	0.030964	1	0.384694	0.00906795	0.0581446	0.00109995	0.000112114	0.546882	5	8.04092e-07	4.26204e-07	1.22672e-05	9.24233e-08	0.999982	3.96205e-06
2	0.00339407	0.994317	1.09607e-05	0.000240188	9.05535e-05	0.00194704	3	2.29126e-08	8.9971e-08	0.999998	6.67898e-09	5.7202e-07	1.45046e-06	5	7.96349e-05	0.000369796	0.000278601	0.0578407	0.719118	0.222313	1	6.08244e-06	6.89445e-06	1.33995e-06	1.62774e-06	6.76054e-05	0.999916
4	1.22193e-06	2.32709e-06	3.43566e-06	0.999366	1.48577e-05	0.000612362	1	6.4654e-05	1.45768e-06	7.60509e-06	0.00150359	0.000121334	0.998301	1	0.0193153	2.94129e-06	0.971736	2.43979e-05	2.95083e-06	0.0089187	4	3.84413e-06	2.92216e-10	4.63456e-10	0.999996	2.94454e-07	1.24926e-08
1	0.00952664	8.35884e-07	4.45044e-05	0.000121306	0.0395219	0.950785	1	0.0227605	0.963749	0.000231928	0.012979	0.000279599	1.33628e-07	1	0.000255122	3.144e-10	2.19163e-08	1.50022e-07	1.07127e-08	0.999745	0	0.999295	0.000296812	4.62809e-07	0.000274243	4.77711e-05	8.53064e-05
2	0.747563	0.00101586	0.0170351	0.023002	0.039086	0.172298	1	7.82128e-06	0.00159291	0.350053	3.07135e-07	4.51059e-06	0.648341	5	0.00610519	1.8745e-05	3.56379e-06	0.000961675	0.992765	0.000146017	1	0.000199793	5.19598e-06	9.90481e-07	3.79357e-05	1.87744e-05	0.999737
1	6.46617e-07	2.27038e-05	2.0965e-05	1.07935e-06	0.00223388	0.997721	0	0.999096	1.32106e-05	5.54743e-06	0.00017485	7.51791e-05	0.000635143	1	0.00507256	0.000100145	0.0317954	0.00234979	0.00277723	0.957905	0	0.999858	3.8301e-06	1.28798e-06	3.84836e-05	1.06524e-05	8.72644e-05
3	0.00125585	8.4032e-05	0.952298	0.00083983	0.000594358	0.0449279	4	0.000307112	1.87565e-07	3.0068e-06	0.9986	0.00108926	4.18604e-08	1	7.53112e-09	2.44464e-10	9.60856e-10	1.07371e-10	1.49931e-12	1	2	0.00636114	0.990386	1.32745e-05	0.000313303	7.57267e-05	0.0028501
1	1.13193e-05	2.56265e-06	0.00119033	1.05989e-05	2.58871e-06	0.998783	1	0.000927028	4.47282e-06	0.0016158	0.00035727	0.00392629	0.993169	2	0.0035906	0.000265753	0.179701	0.00412926	0.0163861	0.795927	1	0.000938606	0.000170089	0.00262987	0.00591916	4.63627e-05	0.990296
1	0.000286707	0.000494107	3.88452e-05	0.00020882	0.00183376	0.997138	1	0.0764906	0.000138074	2.84706e-05	0.000800669	0.0092029	0.913339	1	5.2807e-05	2.1305e-05	0.000218538	0.856376	0.136303	0.00702903	1	2.18443e-05	3.64913e-06	0.00174956	1.14563e-05	6.24841e-06	0.998207
1	0.0356074	0.00204808	0.00620606	0.00937445	0.87051	0.0762537	1	4.81415e-06	0.000909755	0.00296055	0.000320844	0.000324563	0.995479	1	0.0632877	0.00883105	0.00392923	0.0287094	0.0209887	0.874254	1	0.0036106	9.93549e-06	0.000574854	3.63501e-05	0.000398091	0.99537
0	0.853062	0.00074543	0.000574085	0.111755	0.0315395	0.00232339	1	0.00382134	1.69242e-05	3.26944e-06	0.000921283	0.00016045	0.995077	1	0.000386531	0.00052903	1.56879e-05	0.00592208	2.50372e-05	0.993122	4	4.6079e-07	1.2123e-09	2.53771e-10	1	2.38593e-08	3.00045e-09
4	1.34545e-06	2.94344e-06	7.85742e-08	0.995674	0.00370476	0.000616385	1	0.00143521	3.39169e-06	1.89767e-07	2.121e-06	9.16817e-07	0.998558	1	5.52622e-06	0.793822	0.000123402	0.00459641	1.24911e-05	0.20144	0	0.325168	0.00390583	0.136958	0.446217	0.0427951	0.0449555
1	0.417059	0.186716	0.0664733	0.0155718	0.0204525	0.293727	1	1.8887e-05	9.47721e-08	1.0351e-07	5.67456e-06	3.13714e-06	0.999972	4	5.83464e-08	2.63811e-09	7.67838e-10	0.999973	4.75249e-08	2.72418e-05	0	0.999867	1.81612e-07	1.38953e-06	8.8181e-06	4.9426e-07	0.000122123
1	5.87055e-07	2.19531e-09	0.000318154	1.79413e-09	6.4189e-06	0.999675	4	0.00060471	0.00102665	8.18814e-08	0.998271	2.60867e-05	7.1206e-05	0	0.999105	0.000226977	8.0132e-08	0.000653259	1.43953e-05	9.65786e-08	2	0.0160347	0.980445	0.000335546	8.83691e-05	0.000245643	0.00285121
1	0.0105641	0.00102813	8.35918e-05	0.00527992	0.000196167	0.982848	2	0.156828	0.700923	2.9486e-05	0.12991	0.0122853	2.53603e-05	2	3.57686e-05	0.0993171	0.000855566	4.26669e-06	2.21756e-06	0.899785	1	7.14315e-06	0.000119568	3.17664e-08	4.98224e-07	7.56762e-08	0.999873
1	9.93765e-08	4.71744e-09	6.93417e-09	4.44758e-11	1.46259e-07	1	4	0.000533637	5.3997e-05	2.7156e-07	5.47335e-06	0.999406	6.38465e-07	1	0.0182034	8.10546e-06	2.06791e-06	0.798403	5.63417e-05	0.183327	0	0.945036	2.16671e-05	0.000116263	0.0537983	0.000458181	0.000569243
1	0.358156	0.0819726	0.00149759	0.477058	0.00272473	0.0785906	1	9.03749e-06	1.56483e-05	0.000285558	0.018245	0.000533961	0.980911	1	1.05693e-07	5.8222e-09	6.37957e-08	1.86677e-08	4.94179e-08	1	1	1.87185e-08	9.96679e-06	2.62625e-06	2.24713e-09	3.05765e-07	0.999987
4	0.00753076	8.70104e-05	7.10248e-06	0.991417	0.000410545	0.000547516	1	4.52205e-08	5.57138e-09	0.000153573	5.61261e-10	2.31474e-09	0.999846	1	0.000227483	1.25644e-08	0.00256907	1.64598e-08	6.53495e-07	0.997203	1	0.000568546	3.44125e-05	3.00653e-05	0.0464467	0.00010166	0.952819
1	0.00201797	0.000127636	0.000269313	7.97266e-05	0.0001647	0.997341	5	0.000185568	1.73425e-07	4.60108e-06	2.29313e-05	0.999786	4.12339e-07	1	3.53589e-08	3.01788e-11	2.91785e-06	1.02219e-09	6.50356e-10	0.999997	4	0.00283455	4.83691e-05	0.000995572	0.995489	0.000457595	0.000174557
1	0.00331619	0.0300647	0.000926826	6.98172e-06	0.000449934	0.965235	1	3.2944e-05	8.19516e-09	5.62548e-08	1.82296e-05	1.1152e-08	0.999949	4	1.19944e-07	0.000187128	8.54296e-10	0.999813	6.73202e-08	8.24915e-09	1	0.0978861	0.00586444	0.00528323	0.0523922	0.000853166	0.837721
4	1.84019e-05	5.89925e-07	2.25736e-08	0.999981	2.90616e-08	1.7124e-08	1	0.00438225	1.6678e-05	0.000183676	3.83235e-06	6.63078e-05	0.995347	1	1.68265e-07	1.2428e-08	1.51966e-05	1.07966e-12	5.52958e-12	0.999985	1	1.43837e-05	4.23268e-10	4.43353e-10	1.07616e-07	7.85213e-10	0.999985
2	6.94229e-05	0.999926	7.44607e-09	1.85303e-06	2.67068e-06	7.96329e-09	1	0.0678764	7.40443e-05	9.93202e-06	0.00146534	0.0381804	0.892394	1	4.76628e-05	4.58948e-05	0.000996873	2.98378e-05	1.82001e-05	0.998862	0	0.411415	0.307314	4.0541e-05	0.161348	2.95639e-05	0.119853
4	0.00015456	2.18658e-06	2.43817e-07	0.999745	7.76953e-05	2.0116e-05	0	0.930576	0.00166489	0.011169	0.0524156	0.00377923	0.000395711	1	1.02912e-05	1.41958e-07	2.43241e-09	2.85525e-05	3.29412e-11	0.999961	1	2.26873e-05	6.75978e-05	0.0133266	4.20603e-05	0.00154166	0.984999
1	0.00630125	1.50177e-05	0.000110596	0.000422918	1.98789e-05	0.99313	1	0.0174717	0.104432	0.0914635	0.000665585	0.000511786	0.785456	0	0.999997	2.14434e-08	1.69505e-10	2.88387e-06	9.10119e-08	1.2503e-09	0	1.45003e-05	5.28517e-05	2.12936e-05	0.000663971	0.00355981	0.995688
1	0.0100666	0.641344	0.0125985	0.0482733	0.0556617	0.232056	1	1.08804e-09	3.19048e-10	1.00575e-08	1.04602e-07	1.08579e-06	0.999999	1	3.02189e-05	0.000169193	0.000872583	0.13869	0.0372824	0.822956	0	0.983975	0.000375927	0.000719751	0.0129212	0.00117729	0.000830489
5	0.730236	0.0149888	0.000141996	0.20316	0.00939855	0.0420747	1	0.00191987	3.53319e-07	2.02592e-07	0.00033932	2.44213e-05	0.997716	1	0.0615448	0.00763362	0.0140665	0.00101942	0.028219	0.887517	3	6.11269e-07	3.95754e-06	0.999891	8.46509e-06	1.53921e-07	9.60983e-05
1	0.0454389	2.88196e-05	0.000352199	0.00020137	0.0179358	0.936043	5	8.56293e-05	0.0092754	8.1787e-06	6.76831e-05	0.974454	0.0161089	0	0.00104794	0.000729694	5.78061e-05	0.001301	3.87984e-06	0.99686	1	2.94973e-12	8.31548e-14	3.40167e-08	3.69682e-16	8.40714e-13	1
1	0.000994368	2.09937e-05	0.000110811	0.00274436	7.65214e-05	0.996053	0	0.0240425	2.82534e-07	4.62023e-08	0.975953	2.88306e-06	8.90001e-07	0	0.999214	2.23091e-07	4.08139e-07	4.00103e-07	0.000171245	0.000613933	0	0.999994	2.55918e-08	9.38673e-09	8.69789e-07	6.09929e-07	4.84465e-06
1	6.01624e-06	3.64616e-06	4.15382e-05	0.040251	0.00252019	0.957178	3	0.0136774	1.11008e-05	0.040791	0.00457469	0.000101051	0.940845	1	2.87149e-05	0.000650906	3.20023e-05	2.49972e-05	5.1367e-08	0.999263	0	0.966183	0.000491729	0.00208697	0.0259689	0.00470245	0.000567244
0	0.943303	0.00273617	0.0167618	0.0079816	0.0199043	0.00931327	1	0.819032	5.41482e-05	0.00877294	0.0450524	0.00899203	0.118096	5	2.92401e-05	0.00291538	0.000493873	0.0211296	0.329123	0.646309	5	0.903087	3.22234e-07	4.82951e-06	0.0414853	0.0553071	0.000114846
1	2.54698e-07	4.43777e-07	6.0732e-09	3.67261e-05	4.39881e-07	0.999962	0	0.0996133	0.0830179	0.000701334	0.0829206	0.673201	0.0605459	1	1.17175e-06	3.26408e-06	2.06189e-06	0.000215797	6.46844e-06	0.999771	4	0.000950999	3.28601e-07	9.99212e-07	0.999045	5.7051e-07	1.88326e-06
1	1.23741e-07	0.000173011	6.10807e-07	4.33474e-05	0.000152236	0.999631	1	6.06786e-06	4.41029e-07	1.85657e-06	0.000108745	3.36319e-07	0.999882	1	3.22353e-07	7.6602e-13	2.12067e-09	1.49941e-10	5.60986e-11	1	1	0.00169935	0.1482	0.0212978	0.000351453	0.000682452	0.827769
1	0.0447881	5.1667e-05	0.00144774	0.00973003	0.0136628	0.93032	1	0.00104491	0.455108	0.000123439	1.38888e-05	6.76511e-05	0.543642	1	5.61951e-09	1.38773e-08	5.34969e-09	1.47409e-05	2.83411e-08	0.999985	1	2.79501e-08	1.98793e-08	1.44935e-06	1.40644e-08	0.000106069	0.999892
0	0.999991	2.15519e-09	1.19099e-09	8.50968e-09	2.20697e-08	8.79601e-06	4	0.746556	0.0190399	6.77737e-05	0.00281549	0.00872894	0.222792	0	0.691625	1.31674e-05	3.50979e-06	0.307569	2.14836e-05	0.000767871	2	2.88843e-05	0.999803	2.64246e-05	3.0492e-06	3.10759e-08	0.000138966
1	2.58454e-05	0.12459	0.00170548	8.3722e-05	0.00538604	0.868209	1	7.08715e-05	0.00138289	7.78426e-06	1.61156e-07	2.24842e-06	0.998536	1	0.014463	0.00309008	1.81349e-05	0.00203209	1.96109e-05	0.980377	1	0.0013227	0.00262197	0.526066	0.000383792	0.000236224	0.469369
0	0.0998177	0.000471372	3.43934e-06	0.067358	0.0685993	0.76375	1	7.53279e-05	2.80706e-06	0.0034436	0.00167357	0.000556627	0.994248	2	0.150533	0.0229499	0.00014274	0.00344814	0.334878	0.488049	0	0.999996	8.51305e-10	7.8504e-09	1.30152e-07	2.0208e-08	4.06693e-06
1	0.000700846	0.00158754	5.14768e-06	0.00136328	2.07784e-05	0.996323	1	0.00248404	0.000369644	0.754249	0.0509138	0.00145016	0.190533	1	0.000989289	3.95566e-05	7.05051e-07	0.000340527	1.99964e-05	0.99861	1	0.0074809	2.31015e-05	1.90977e-06	0.0845714	0.902335	0.00558799
2	0.000967657	0.999031	5.47472e-08	1.29609e-07	2.16903e-07	7.65193e-07	1	0.137322	0.212196	0.0337942	0.0160321	0.0481598	0.552497	1	4.08729e-05	0.00906283	0.168142	0.000781078	0.000382622	0.82159	4	0.000193481	2.83856e-05	0.612483	0.383341	0.000184787	0.00376874
1	0.00204426	0.00381297	0.012315	0.000578446	0.0802231	0.901026	0	0.999873	1.52575e-06	1.78868e-07	2.02737e-08	3.40913e-09	0.000125687	4	2.28153e-05	2.71963e-08	3.34619e-09	0.999963	4.88191e-08	1.40333e-05	2	2.10339e-05	0.997033	4.14584e-05	3.74051e-07	0.000348019	0.0025561
4	0.0149924	5.75293e-07	3.40575e-08	0.984084	6.31438e-06	0.000916669	1	0.133517	0.00454648	0.0229057	0.00872801	0.00808079	0.822222	0	0.889365	0.01929	2.38664e-05	0.00689108	0.00635816	0.078072	1	0.00339055	0.00277967	0.0111583	0.00831576	9.83859e-05	0.974257
1	0.269478	0.0147912	0.00675221	0.0261848	0.561566	0.121228	1	0.43762	0.0196026	9.03441e-05	9.81522e-05	0.000101727	0.542488	1	0.000174011	0.0117482	6.41056e-05	0.00167699	0.00716738	0.979169	4	0.145293	0.000873394	0.000554867	0.852876	0.000140264	0.000262165
1	0.46786	0.00258029	0.0329283	0.000352237	0.00023188	0.496048	1	0.00236857	0.0023912	0.000194817	0.0122776	0.0099901	0.972778	1	6.72532e-08	2.05845e-07	1.55297e-08	1.83175e-08	1.93247e-08	1	0	0.999999	2.43507e-09	1.33013e-09	2.02638e-09	4.14956e-08	6.39256e-07
1	6.36866e-06	1.301e-05	8.99273e-05	5.39505e-05	7.31209e-06	0.99983	1	7.77011e-06	1.29046e-06	2.15895e-06	0.000288257	1.16787e-05	0.999689	1	1.57915e-05	5.40516e-06	3.22719e-07	2.45855e-05	1.2755e-07	0.999954	4	0.000750816	0.000103058	0.000243092	0.00219044	0.000708241	0.996004
1	7.31788e-11	1.79066e-10	5.55423e-11	6.15117e-09	8.23771e-11	1	1	1.04424e-06	8.09202e-08	1.3524e-06	7.41437e-06	3.85073e-06	0.999986	1	0.000148147	0.141504	0.000591481	0.000210506	2.84657e-05	0.857517	1	0.747265	0.00101445	0.223776	0.0015493	0.0263881	7.25697e-06
0	0.993548	9.15328e-06	0.000137769	0.00625382	3.90955e-05	1.25555e-05	0	0.369375	0.00410276	0.000724675	0.623865	0.000113979	0.00181799	0	0.976305	0.000356478	4.00863e-06	0.00578138	4.01749e-05	0.0175132	4	0.00865415	5.60483e-10	1.46069e-09	0.991344	3.65291e-07	1.09301e-06
1	0.000268102	0.00340313	0.902274	0.011778	0.0700312	0.0122457	1	9.22366e-14	6.69717e-10	1.32214e-12	1.65005e-12	2.30336e-11	1	1	7.09815e-05	0.00213848	0.00135508	1.86945e-05	1.62559e-06	0.996415	1	1.35555e-08	1.93111e-08	1.19764e-08	7.09192e-11	3.60469e-11	1
1	1.39868e-05	2.93852e-07	8.60328e-05	2.80301e-06	0.000182302	0.999715	1	0.00183402	1.02624e-06	0.00103758	3.23351e-05	0.00143552	0.995659	5	1.05769e-05	1.95668e-06	1.70998e-05	4.17994e-06	0.999914	5.2348e-05	1	0.0248258	0.00265103	0.00422549	0.0164373	0.00228167	0.949579
1	0.00211033	5.43561e-05	0.294179	0.000107605	7.76808e-05	0.703471	3	0.000564538	5.03593e-06	0.998439	0.00064089	0.000217816	0.00013231	1	3.0672e-10	3.09064e-08	2.31509e-12	1.33492e-09	7.09032e-11	1	1	2.87461e-05	8.38194e-05	0.00430383	0.000128207	0.699889	0.295566
1	0.000924416	0.000440701	0.000228855	0.00265806	0.00752156	0.988226	0	0.999984	2.47948e-08	1.81233e-09	3.36866e-09	4.7881e-09	1.58564e-05	2	4.12057e-07	0.996806	3.10395e-06	0.00283594	1.0196e-06	0.000353724	0	0.998897	1.26033e-05	3.70458e-07	0.000501759	2.98871e-05	0.000558245
1	0.000274902	0.000991525	0.00345133	0.0015777	0.00192493	0.99178	1	0.0578373	3.068e-05	5.4317e-09	7.24334e-08	2.32405e-08	0.942132	1	6.37389e-06	1.65738e-05	0.164905	1.02743e-06	8.57406e-06	0.835062	1	0.000109286	0.000321702	0.00156497	0.0045059	0.000180231	0.993318
0	0.974284	2.76271e-07	6.34276e-08	0.025696	4.2135e-06	1.57666e-05	5	5.41462e-06	2.05444e-06	4.03396e-08	9.55018e-07	0.999981	1.03243e-05	1	0.551547	5.58708e-05	0.000140429	0.00182692	0.117463	0.328966	5	0.998722	9.32981e-06	1.37287e-05	0.000422949	0.000797021	3.52057e-05
1	7.25021e-07	1.57812e-06	0.0031402	0.000166553	1.64189e-07	0.996691	1	6.44375e-06	0.000301213	4.22714e-06	1.07963e-06	1.36351e-05	0.999673	5	2.7902e-07	2.91243e-07	0.000137239	8.40483e-08	0.998936	0.000926415	1	4.31819e-07	9.55702e-08	1.04909e-07	3.27706e-08	1.77275e-06	0.999997
1	0.159742	0.000930136	0.000125728	0.0547173	0.000937246	0.783547	5	0.00942074	0.0078668	0.00176853	0.0606748	0.876628	0.0436407	0	1	3.7161e-09	1.25816e-09	1.15147e-07	1.58811e-07	1.2499e-08	2	1.46219e-05	0.99872	3.99834e-06	0.00119004	2.35251e-05	4.83387e-05
0	1	1.29602e-11	7.78023e-13	4.0959e-11	2.40884e-10	7.79711e-11	1	1.63672e-08	5.9333e-08	1.02809e-07	5.66228e-08	1.06618e-08	1	1	6.21994e-07	3.52455e-09	8.75932e-07	2.66887e-07	3.34925e-08	0.999998	4	0.0163723	0.000261927	0.00011014	0.416383	0.00111134	0.565761
1	0.0068761	8.92848e-05	0.00149364	0.968788	0.0163643	0.00638916	0	0.105232	0.00793984	0.774751	0.108861	0.00267483	0.000541102	1	4.98928e-05	6.41078e-08	6.16971e-09	0.0242615	1.32546e-07	0.975688	1	0.000598019	0.097865	0.0173915	7.31361e-05	4.27954e-05	0.88403
1	1.82885e-07	2.92885e-07	1.14185e-06	1.59607e-07	7.86753e-07	0.999997	1	8.28643e-11	1.08988e-06	5.35703e-09	6.97489e-08	1.4067e-08	0.999999	1	9.53987e-08	2.57378e-05	6.66583e-06	2.5531e-08	5.48379e-09	0.999967	5	0.336515	2.47412e-06	3.9623e-06	0.0362371	0.627091	0.000150518
2	2.63513e-05	0.999968	2.03965e-07	1.40954e-07	5.55772e-07	4.91546e-06	3	0.000313504	2.48758e-05	0.998583	3.76088e-05	9.15992e-06	0.00103186	1	0.0108338	7.72844e-06	2.2388e-05	5.02814e-06	6.61027e-05	0.989065	0	0.999988	1.49877e-10	2.73251e-09	1.13847e-05	1.10486e-07	1.99765e-07
5	0.000211856	6.1557e-05	1.3812e-06	0.019804	0.977264	0.00265686	1	2.54004e-05	3.50487e-05	1.03503e-05	0.0041625	0.234189	0.761578	1	0.00082815	0.000246014	0.00316607	0.0019228	0.088655	0.905182	0	0.999931	1.6457e-07	2.56089e-07	4.39657e-07	5.03974e-07	6.74023e-05
1	6.96065e-06	1.61057e-06	0.000444926	1.02418e-05	2.33043e-06	0.999534	1	1.3645e-05	9.76528e-06	1.29894e-06	0.00129616	7.78281e-07	0.998678	1	1.69376e-08	4.26655e-10	3.19232e-12	5.30836e-08	2.02633e-10	1	1	3.17486e-07	4.27404e-06	7.42926e-10	1.24466e-06	5.24313e-08	0.999994
0	0.9905	3.38981e-06	3.53199e-08	0.00937536	0.000114326	6.77932e-06	1	2.61404e-09	7.84297e-07	5.34148e-08	3.87704e-10	1.67477e-09	0.999999	4	7.42388e-05	9.1156e-08	5.3092e-08	0.049767	3.06896e-07	0.950158	1	2.74273e-05	1.75086e-06	2.99919e-06	0.127632	0.00474162	0.867594
1	0.011667	1.9293e-05	4.58173e-05	0.0175874	0.000224397	0.970456	1	5.68887e-08	0.000291946	0.000122979	5.65598e-07	2.9832e-05	0.999555	4	8.06395e-06	3.227e-05	2.06462e-06	0.100096	2.93649e-06	0.899859	1	1.50508e-09	1.61542e-08	3.4623e-11	1.41581e-13	5.6764e-15	1
1	0.000463008	3.16102e-06	0.000620821	0.00546872	0.0319911	0.961453	1	0.0458067	0.00121421	0.000419723	0.0136071	0.903967	0.0349853	1	0.000237762	9.49704e-06	0.000687013	7.07532e-05	2.16399e-06	0.998993	4	0.000211464	0.000248836	0.00267399	0.00181052	0.00633083	0.988724
1	0.00485718	2.563e-05	9.71677e-05	0.0012313	0.022898	0.970891	0	0.972812	0.00100438	0.00574417	0.00559393	0.00528829	0.00955677	5	0.000173447	0.00292906	0.000895728	0.00695425	0.646859	0.342189	4	0.582033	0.0023228	5.94287e-06	0.0794616	0.000888777	0.335288
1	0.00933641	9.74412e-07	1.07211e-05	0.000102676	2.0542e-06	0.990547	3	1.97766e-06	9.54748e-07	0.999981	3.22407e-06	5.00295e-06	7.87022e-06	5	1.99883e-05	1.03397e-06	7.46204e-05	0.00329092	0.995263	0.0013503	4	0.0603115	2.6905e-08	2.51312e-08	0.939687	9.74561e-07	1.06783e-07
1	1.689e-05	0.000989294	6.29072e-05	5.70235e-08	2.35029e-06	0.998928	0	0.0418969	0.00244619	0.942769	0.0125642	0.000151866	0.000171681	1	2.43967e-05	0.904474	4.50037e-05	0.00724639	8.62105e-05	0.0881241	0	0.998723	1.03453e-05	1.62522e-06	0.00121941	4.24435e-05	3.29032e-06
1	0.000500558	0.00012718	0.000478011	7.77327e-05	2.91646e-06	0.998814	1	0.00428176	0.00119684	0.00427225	0.000971195	0.00060026	0.988678	0	0.00226047	0.00012341	1.04938e-06	0.0147099	6.93147e-05	0.982836	4	0.00806714	0.00846384	0.0421497	0.914373	0.0229722	0.00397449
0	0.999986	2.68796e-07	6.11205e-07	1.4745e-06	2.03553e-08	1.13929e-05	1	5.01547e-05	1.93145e-09	1.3016e-05	3.44787e-05	2.27841e-07	0.999902	4	7.53455e-06	1.7318e-07	3.35775e-06	0.99991	6.23614e-05	1.67342e-05	0	0.999992	1.17219e-07	2.93774e-08	7.58424e-06	1.08856e-07	8.70716e-08
0	0.15054	9.46492e-05	8.794e-05	0.843247	0.00550031	0.000530313	1	0.00375877	0.00066968	6.94649e-05	0.00523534	0.0846747	0.905592	1	1.0289e-06	4.9921e-07	2.67123e-05	1.08627e-05	5.41656e-05	0.999907	1	0.000111735	2.51417e-06	2.74227e-06	0.999757	2.44638e-06	0.000123564
1	0.218879	1.39432e-05	0.000773583	9.22276e-05	0.000493027	0.779748	1	0.000385951	0.000124801	3.65054e-05	0.000984044	0.0314874	0.966981	1	1.27319e-07	3.84778e-07	1.48824e-08	3.65202e-06	6.24322e-09	0.999996	5	3.24904e-08	9.1963e-07	4.33313e-05	3.41939e-05	0.977394	0.0225276
1	0.0110122	0.00370873	0.00432053	0.00400483	0.579706	0.397247	0	1	1.29931e-08	5.62566e-10	3.26482e-07	1.27408e-07	1.49653e-10	1	0.013811	3.08136e-05	8.91372e-06	0.0230529	7.84128e-06	0.963089	4	0.000799519	0.0035887	0.0155333	0.665109	0.0367364	0.278234
1	0.000111655	9.70471e-07	2.28458e-06	0.999184	2.39976e-05	0.000676935	4	8.69047e-05	1.05157e-06	2.08559e-06	0.999872	1.94259e-06	3.62711e-05	1	1.41405e-05	0.0105027	0.00462686	0.00013051	6.87914e-06	0.984719	5	0.000923721	1.27235e-06	2.11997e-06	0.030888	5.27566e-06	0.96818
1	0.0297756	0.00102725	0.00257731	0.000976864	0.00220317	0.96344	0	0.999999	4.89912e-09	4.28906e-09	4.44353e-07	1.10679e-07	2.34278e-08	1	4.38164e-06	1.27318e-08	4.70563e-05	0.000299033	6.11533e-06	0.999643	1	6.3568e-06	6.54684e-06	1.69464e-05	5.3443e-05	0.00015459	0.999762
0	0.999999	3.37438e-10	6.29854e-08	7.15424e-07	3.03538e-10	8.22632e-11	1	1.79385e-08	5.06011e-08	1.56741e-05	0.000100304	6.23513e-07	0.999883	1	9.08307e-13	5.5518e-07	4.51403e-09	1.99726e-09	9.47897e-12	0.999999	4	4.77631e-06	1.31461e-07	4.28944e-05	0.999946	3.96405e-06	2.77625e-06
4	0.0097999	0.000528338	0.00386727	0.812376	0.100359	0.0730697	1	2.69364e-05	2.64686e-05	0.000290218	0.00365546	0.000507238	0.995494	0	0.999841	5.01564e-05	4.15824e-10	0.000108773	1.89984e-08	3.43033e-12	0	0.993738	3.30358e-06	6.94063e-06	0.000335437	1.01366e-05	0.00590636
0	0.998088	5.60852e-05	0.000613954	0.000844303	1.89371e-05	0.000378581	1	0.953121	0.000392491	0.0216013	0.00106847	9.31248e-05	0.0237238	4	0.000142056	7.17354e-06	1.43864e-06	0.999341	0.000136513	0.00037206	4	0.000677085	1.69286e-06	9.77483e-05	0.999221	1.26111e-06	1.23182e-06
1	2.23206e-06	6.25925e-06	5.4677e-06	1.29546e-05	6.97253e-06	0.999966	0	0.983161	2.92658e-05	1.84771e-05	0.00522985	0.00257669	0.00898492	1	0.0269905	3.40046e-06	3.81612e-05	0.000130737	0.000109546	0.972728	1	7.12997e-07	6.69662e-07	9.39541e-11	1.3038e-06	6.23317e-07	0.999997
1	1.09079e-06	9.77508e-08	0.000416176	1.37377e-05	6.4467e-05	0.999504	3	7.53338e-07	5.66606e-06	0.999637	1.30579e-06	2.72011e-07	0.000354674	1	0.0365859	0.0249161	0.0239928	0.000891358	0.000949366	0.912664	1	0.000436841	1.09817e-07	9.49801e-05	8.34696e-07	0.000460151	0.999007
1	4.90695e-06	1.81461e-07	2.50776e-05	2.90701e-05	3.89376e-06	0.999937	1	0.0199861	1.08219e-05	1.37551e-05	3.48105e-06	9.3529e-06	0.979977	1	0.000212479	7.72418e-06	4.37243e-05	0.000203928	0.158689	0.840843	4	2.47448e-05	9.39124e-10	1.22126e-08	0.999971	3.51817e-06	5.68449e-07
0	0.996855	1.14512e-05	0.00270529	0.00036811	2.00067e-05	3.95639e-05	1	0.014467	1.32306e-06	5.73008e-06	0.000448434	3.77426e-05	0.98504	1	0.00188059	0.00124079	1.13419e-05	0.232403	0.000115445	0.764349	1	1.16617e-07	9.42424e-07	3.70452e-05	6.79593e-08	7.13262e-08	0.999962
1	4.03832e-08	7.58182e-10	4.51051e-08	1.28303e-09	1.06446e-08	1	3	7.30586e-07	4.58747e-08	0.999996	1.39516e-06	1.30257e-07	1.9329e-06	1	3.37795e-10	3.20855e-09	1.59944e-10	4.77187e-08	2.70389e-05	0.999973	1	0.000792044	0.00138617	7.76392e-05	4.4763e-06	3.41961e-06	0.997736
1	2.49963e-06	5.09083e-08	5.4356e-08	6.35961e-11	4.95854e-08	0.999997	1	0.000553374	0.000313494	0.00119251	1.27894e-05	0.000332825	0.997595	1	0.000747863	1.18065e-06	0.0157195	1.50801e-05	6.21234e-06	0.98351	1	0.070509	0.897551	0.00198412	0.00156419	0.000279943	0.0281113
1	6.79908e-10	1.29408e-08	1.10893e-07	8.37021e-07	5.07892e-05	0.999948	3	3.04298e-05	1.0866e-06	0.999942	3.96551e-07	6.38196e-08	2.56581e-05	1	0.000633069	3.04501e-06	0.000314302	4.89224e-05	0.00342682	0.995574	0	0.99952	4.10447e-07	0.000147259	6.34515e-05	5.14931e-06	0.000264107
3	0.000669736	1.06094e-05	0.997692	0.00136183	0.000239738	2.59531e-05	1	9.23047e-05	0.00397349	0.000254217	0.000606584	0.00370789	0.991366	1	0.00175454	1.48335e-05	2.66554e-06	0.984836	2.2705e-06	0.01339	4	0.00103655	4.4768e-05	0.00220147	0.996666	2.47465e-05	2.64117e-05
1	0.0130801	9.07331e-05	0.256718	0.00843096	0.000242711	0.721438	1	0.863988	0.000386597	0.000108519	0.000496815	0.00191586	0.133104	0	0.999884	1.22743e-05	1.67644e-07	9.09008e-05	8.99428e-06	3.98862e-06	1	1.65567e-07	3.5238e-10	5.78594e-07	0.000112244	3.69181e-06	0.999883
2	0.00910241	0.99077	2.55064e-06	5.78382e-06	2.87667e-05	9.07618e-05	5	7.80348e-10	4.68043e-11	2.63944e-10	2.14296e-07	1	1.55384e-09	0	0.999927	2.96492e-08	3.00205e-07	1.00364e-05	4.5724e-07	6.24404e-05	1	4.20044e-08	2.61541e-10	6.19033e-11	2.24207e-09	9.71592e-11	1
1	2.727e-05	7.97243e-07	8.76444e-08	2.08342e-08	3.84522e-06	0.999968	0	0.897511	0.0116633	0.0382712	0.00812958	1.35059e-05	0.0444113	4	2.16734e-05	1.34524e-07	4.32377e-06	0.999121	1.69508e-05	0.000835666	1	6.31573e-10	1.01842e-11	8.50858e-08	8.96024e-06	2.30364e-09	0.999991
5	3.42628e-06	6.50049e-08	1.56641e-07	3.95048e-06	0.999992	3.03975e-07	3	0.00265041	0.473668	0.0629791	0.00430143	0.135898	0.320503	4	0.000307776	5.41779e-07	9.28417e-08	0.98759	1.59447e-06	0.0121002	1	0.000610543	1.70844e-06	3.04591e-06	2.43003e-05	0.000468831	0.998892
0	0.980949	0.00403146	0.00200628	0.00243271	0.000302879	0.0102775	3	0.000153035	1.13936e-06	0.997125	1.03219e-05	3.18188e-05	0.00267863	1	2.84641e-06	1.95387e-06	9.64925e-05	9.55306e-07	1.46811e-07	0.999898	1	4.96752e-05	1.96077e-06	4.24833e-05	3.68072e-07	9.75344e-07	0.999905
3	0.00399225	0.000102148	0.861513	0.00544646	5.81117e-05	0.128888	1	2.13313e-05	0.000364357	6.54092e-08	8.72421e-08	1.12419e-07	0.999614	1	2.50602e-09	4.6935e-10	5.7596e-09	2.35354e-05	3.57553e-11	0.999977	1	2.1102e-06	3.96079e-08	3.50737e-09	5.89832e-05	4.98209e-09	0.999939
1	0.000154646	6.79347e-06	2.27789e-05	8.29892e-05	0.0662264	0.933506	5	0.000104733	1.63977e-05	7.15406e-06	1.62522e-05	0.994975	0.00488052	1	0.318126	0.0454779	0.00185601	0.565214	0.00146987	0.0678562	1	7.0801e-10	1.24838e-11	3.01993e-10	2.90721e-12	9.33259e-11	1
1	0.000175183	6.33288e-06	8.41252e-06	7.34155e-06	0.00489825	0.994905	1	0.000635652	9.21083e-05	2.25181e-07	0.000259613	9.19968e-08	0.999012	1	0.0918152	3.22347e-06	9.15551e-07	0.884498	3.85347e-06	0.0236785	0	0.999456	2.78054e-05	1.60625e-05	0.000420477	4.44799e-05	3.49367e-05
1	1.85647e-05	5.9855e-07	1.87377e-07	5.58935e-05	9.90183e-07	0.999924	3	1.50076e-07	2.28722e-09	1	2.41437e-08	1.7278e-08	1.2827e-07	3	0.00165884	0.00127926	0.846062	0.000820104	0.00303429	0.147146	0	0.999997	6.99703e-08	5.50329e-08	3.40944e-08	1.48589e-07	2.13782e-06
1	7.30241e-07	1.74184e-05	3.45382e-07	6.6165e-07	3.51748e-06	0.999977	1	7.49376e-09	1.17402e-06	1.22283e-07	3.42359e-10	5.57171e-09	0.999999	1	0.000471491	0.00728757	0.581827	0.000520195	4.71822e-05	0.409847	4	0.000790961	4.55251e-06	4.82192e-06	0.998938	0.000243577	1.79832e-05
1	4.24918e-09	1.23853e-06	3.85168e-06	4.76649e-09	2.48916e-08	0.999995	0	0.996167	0.000116804	1.69358e-05	0.000209772	6.25829e-05	0.00342685	1	0.00459509	0.000676269	0.000277081	0.0218673	0.00472013	0.967864	4	0.000807693	4.83899e-08	5.15613e-07	0.999177	1.07288e-05	3.68725e-06
0	0.995127	9.41384e-06	1.14169e-07	0.00483278	1.49607e-05	1.55949e-05	0	0.999999	2.01866e-07	2.1234e-09	7.77417e-07	7.40711e-08	1.43322e-11	1	3.18091e-08	3.16265e-08	6.10025e-08	6.81638e-06	7.68839e-11	0.999993	1	1.1474e-09	0.00219572	5.93758e-07	5.51911e-09	1.74217e-08	0.997804
0	0.997792	2.3656e-09	3.00563e-08	0.00220587	1.7329e-08	1.93928e-06	3	7.34774e-08	1.59843e-09	0.0630053	8.48533e-09	9.45772e-07	0.936994	1	0.111061	0.000479054	3.06498e-05	0.824194	0.00240897	0.0618261	1	6.43645e-06	3.37227e-06	0.0120303	0.000143589	4.48643e-06	0.987812
1	0.64346	0.00534829	0.156138	0.0396551	0.144822	0.0105773	1	0.250907	0.00519777	0.00609215	0.117995	0.00101981	0.618788	5	0.0577659	0.00113053	0.000381265	0.00822008	0.932266	0.000235743	1	1.38485e-08	3.13725e-07	1.68116e-06	0.000152168	0.000385812	0.99946
1	3.61409e-06	2.89257e-07	1.00684e-06	2.69879e-06	8.69334e-07	0.999992	1	0.714306	0.0355894	0.0406714	0.00254169	0.000529986	0.206361	1	0.032783	0.000188667	3.07907e-06	0.225735	0.000264709	0.741026	3	6.98189e-05	1.44736e-05	0.320167	2.63059e-05	8.16606e-06	0.679715
1	7.76294e-09	8.60357e-08	1.11133e-06	1.37453e-05	2.20233e-05	0.999963	1	9.53897e-05	3.32486e-08	1.39649e-06	3.37826e-05	7.47612e-08	0.999869	1	0.000321571	5.39464e-06	0.00813151	2.16044e-06	2.20835e-06	0.991537	1	0.000833644	0.000941368	0.00150963	0.0201515	0.000690288	0.975874
1	9.19776e-05	2.14049e-07	3.00283e-06	6.4126e-06	9.22977e-07	0.999897	1	1.35893e-06	1.70667e-05	3.98413e-06	9.4277e-07	0.000175748	0.999801	1	0.558969	1.03182e-05	2.81587e-05	1.40581e-05	5.70699e-05	0.440922	1	1.49884e-06	0.000308368	3.50312e-09	1.0443e-07	1.87364e-11	0.99969
0	0.99996	6.67548e-07	3.52981e-07	3.42728e-05	4.62797e-06	1.6006e-08	0	0.99886	2.33441e-06	1.26803e-05	0.00021237	7.76789e-05	0.000834854	4	4.15232e-07	1.58603e-05	3.15487e-07	0.984538	4.95691e-07	0.015445	1	1.42893e-08	4.18592e-10	1.86018e-07	9.75588e-11	9.88431e-08	1
1	0.000253418	2.4434e-06	0.00132721	0.000158623	5.91384e-07	0.998258	1	0.0059952	0.00147531	0.954398	0.00544196	4.28405e-05	0.0326468	3	0.00123728	0.000136498	0.00131655	0.00138662	2.90567e-05	0.995894	1	0.00014761	0.00764545	0.00184492	0.00144254	0.813485	0.175434
1	0.000123555	7.07675e-07	1.79772e-07	1.98883e-05	8.42603e-07	0.999855	1	7.16668e-06	1.23937e-06	2.87376e-09	0.00112267	4.20013e-07	0.998868	1	0.00023739	0.00149361	8.7672e-05	0.0104149	0.0194586	0.968308	4	1.87939e-05	4.34825e-09	3.24066e-07	0.99998	5.76104e-08	4.91438e-07
0	0.975161	4.10339e-09	1.35433e-08	0.0248381	1.78937e-08	9.16047e-07	0	1	1.28182e-10	4.79664e-10	2.98428e-10	3.08802e-11	7.27113e-08	1	2.98651e-11	1.47875e-12	2.69224e-10	9.78804e-14	3.14145e-12	1	5	3.42581e-05	0.000144599	0.000485135	0.0169629	0.982082	0.000290552
2	1.13263e-09	1	1.94213e-09	3.36769e-10	1.29158e-09	8.86813e-09	1	1.55643e-05	3.24024e-07	1.49196e-05	6.70814e-06	1.22715e-06	0.999961	4	0.00702705	0.0348365	0.0128333	0.643012	0.036345	0.265946	1	6.46205e-08	1.0848e-06	1.66452e-09	9.75522e-08	1.21986e-10	0.999999
4	1.2275e-06	6.03679e-07	2.17108e-07	0.998109	1.25461e-07	0.00188836	1	3.81312e-06	3.0524e-07	6.98223e-09	1.5444e-08	1.87983e-08	0.999996	1	0.000118428	0.0005014	0.00716775	5.4119e-05	0.000899344	0.991259	0	0.188434	0.00548614	0.044016	0.748876	0.000114615	0.013073
1	0.847069	3.08914e-05	0.117582	0.0153094	0.0184255	0.00158342	1	0.0584973	0.0033254	0.00181046	0.0278318	0.126991	0.781545	1	0.000140729	2.96293e-05	0.000137257	0.00038135	0.00379246	0.995518	1	0.825548	0.109693	5.02985e-05	0.0243031	0.0110276	0.0293789
1	4.66318e-05	6.01505e-07	0.000876655	8.73689e-09	1.7735e-08	0.999076	4	0.00065068	3.78156e-05	0.000269158	0.981397	0.00227374	0.0153716	1	0.922823	5.50917e-05	0.00067034	0.0453084	0.000578672	0.0305644	4	5.84051e-07	7.98677e-06	4.99258e-06	0.999306	0.000648256	3.24438e-05
1	0.0447471	0.00919471	6.94193e-07	8.98747e-05	0.00104168	0.944926	1	0.000386823	0.00206543	0.00290466	0.000233436	2.32538e-05	0.994386	2	8.24525e-07	0.461149	3.5417e-05	0.000856973	3.37812e-06	0.537954	3	0.0696836	0.000362757	0.0402974	3.87272e-05	0.000152227	0.889465
4	4.00581e-07	2.89538e-09	2.40596e-10	1	6.82914e-08	3.65984e-09	3	0.00345531	1.33767e-05	0.996526	2.52741e-06	1.38919e-06	1.19956e-06	4	0.00441258	0.0251359	0.000671274	0.911591	0.0216496	0.0365391	0	0.99896	0.000121449	4.84722e-05	0.00076275	9.59779e-05	1.1093e-05
1	2.03813e-06	8.82433e-06	3.84509e-06	0.000362528	2.86629e-07	0.999623	0	0.999993	4.22308e-06	1.56785e-10	7.34416e-09	6.88633e-09	2.68659e-06	1	0.0124496	0.000611172	0.136558	0.00532833	0.000201072	0.844852	4	8.93864e-05	2.76139e-05	9.50457e-06	0.954024	0.00139928	0.0444506
3	0.000200483	0.000277637	0.958084	0.00228525	4.30078e-06	0.0391486	1	0.0136622	0.000176257	0.00317568	0.0425346	0.0108075	0.929644	2	5.14291e-10	0.999984	1.89759e-11	2.38478e-09	1.19411e-13	1.56762e-05	4	0.000506806	2.01645e-05	4.98595e-07	0.999445	1.84295e-05	9.1667e-06
0	0.99971	4.93194e-08	3.60283e-06	0.000268765	3.47799e-07	1.72132e-05	1	0.00798211	6.0236e-05	0.000120663	0.00463017	0.981418	0.0057888	1	0.003211	4.95635e-05	0.000348329	0.000226031	0.000277456	0.995888	4	0.00892534	2.18846e-06	5.82761e-06	0.987017	0.00338026	0.0006694
2	2.31438e-09	0.999995	3.55879e-09	8.0929e-09	9.30026e-11	4.7947e-06	1	2.35273e-05	0.000567755	0.000237911	0.000799761	1.54479e-05	0.998356	1	0.00114422	1.41241e-05	0.00126562	0.000107891	5.07202e-05	0.997417	1	0.0658214	0.0443422	0.0292145	0.00548956	0.730792	0.12434
1	3.73257e-06	3.5157e-09	0.000129231	3.91189e-07	1.40276e-07	0.999866	5	6.61229e-09	7.68396e-08	2.71062e-10	9.40406e-06	0.999806	0.000184092	2	4.50815e-05	0.133785	6.38212e-05	3.00144e-06	4.45711e-07	0.866103	1	1.65423e-07	7.86466e-12	6.25815e-08	4.84602e-08	1.16364e-09	1
1	0.00336403	0.00320638	0.000544071	5.11068e-05	0.00112488	0.99171	1	3.53301e-07	4.47827e-10	1.45858e-10	1.16974e-11	3.16913e-10	1	2	3.83585e-05	0.932674	0.00312695	0.0634361	0.000125193	0.000599546	2	0.00381752	0.682577	0.176477	0.00753027	0.0455263	0.0840721
1	0.0972623	0.000767785	0.00375509	0.000730518	3.26746e-05	0.897452	2	0.00198464	0.0227297	0.00211037	0.0133588	0.0183154	0.941501	5	0.0617307	0.000653084	1.89606e-05	0.935327	0.000375763	0.00189427	4	0.162916	0.0148591	0.628509	0.18443	0.0012947	0.00799092
1	0.107841	0.000104238	0.00012836	0.00674397	0.000337308	0.884845	3	2.79631e-06	5.60672e-08	0.999983	8.81592e-07	4.03968e-07	1.28117e-05	1	0.00204879	6.6754e-05	0.000161435	3.97236e-05	0.000165561	0.997518	0	0.368326	0.000478306	0.000108879	0.0961796	0.350216	0.184691
2	0.00198464	0.0227297	0.00211037	0.0133588	0.0183154	0.941501	1	4.49661e-12	2.24968e-09	1.27177e-06	5.77616e-12	1.43458e-05	0.999984	1	0.112073	0.0321552	0.0221224	0.000698009	0.0181399	0.814811	1	0.00257684	0.0694895	0.866017	0.0129977	0.0150173	0.0339017
3	3.46781e-06	1.99838e-05	0.990322	4.49582e-05	0.00950137	0.000107962	0	3.44297e-06	9.70938e-06	0.000314675	0.000895784	6.65134e-05	0.99871	4	6.78765e-06	0.00159939	0.000109686	2.36116e-05	0.000223193	0.998037	2	4.2236e-05	0.998263	2.99719e-06	0.00167638	1.72299e-06	1.34655e-05
1	0.000929464	1.21663e-06	2.79817e-05	5.07669e-06	0.000219908	0.998816	3	0.832994	2.04144e-06	0.0222306	0.0352167	4.39395e-05	0.109513	1	0.000116366	0.000545303	7.63243e-05	2.75272e-06	1.56017e-06	0.999258	1	1.2723e-07	0.00111702	9.57925e-08	6.33784e-09	0.000194295	0.998688
0	0.458613	0.142521	0.0107712	0.121012	0.024721	0.242361	5	0.00166796	0.000965553	0.00944005	0.0169429	0.0386115	0.932372	1	1.42043e-05	5.23463e-07	1.61535e-06	5.91224e-09	2.74505e-07	0.999983	0	0.964129	0.0309106	0.000254839	0.000172224	0.000217331	0.00431657
5	8.73826e-10	5.73923e-09	1.31696e-10	5.98806e-08	1	1.58139e-07	3	1.36519e-08	1.16295e-07	0.999987	2.11219e-08	4.65004e-08	1.24143e-05	2	0.747563	0.00101586	0.0170351	0.023002	0.039086	0.172298	0	0.999998	4.94866e-08	1.60229e-08	7.50613e-07	2.69112e-07	6.01189e-07
4	0.000289594	1.50242e-06	9.27396e-07	0.998766	3.01502e-07	0.00094163	1	3.75221e-08	5.25196e-09	4.19441e-06	3.61551e-05	0.000828949	0.999131	5	1.35734e-06	6.49915e-08	3.83183e-07	9.92456e-05	0.0326361	0.967263	2	0.00146411	0.969173	0.00565427	0.00216798	0.00122212	0.020319
1	6.22976e-05	2.57877e-07	4.31453e-09	7.85973e-06	0.000137373	0.999792	1	0.910932	0.0384586	0.0437979	0.00256775	0.000543945	0.00369936	1	0.000124483	1.52737e-05	4.70312e-05	0.00130166	0.00339999	0.995112	2	0.000278304	0.775549	0.00105387	0.00162044	2.6263e-05	0.221472
1	0.000428112	3.75803e-05	4.9016e-05	0.000901397	4.75645e-07	0.998583	1	6.07913e-05	1.25161e-05	9.94449e-06	0.00547469	0.000169844	0.994272	3	1.20013e-05	2.55379e-06	0.968505	2.15999e-05	0.0299477	0.00151133	1	0.000251588	3.90558e-07	9.07973e-07	0.999734	5.0439e-06	7.69392e-06
1	0.00489733	2.71628e-05	0.00133071	0.0100831	0.000675889	0.982986	1	2.31992e-05	0.893602	2.06023e-06	1.13605e-05	3.05891e-07	0.106361	1	1.14732e-06	7.27697e-09	7.41902e-10	1.30198e-06	2.48564e-08	0.999997	2	4.01156e-05	0.998901	6.03318e-07	1.39185e-06	2.4572e-05	0.00103173
1	0.0613107	0.00125997	3.76916e-05	0.275671	0.00172488	0.659996	1	0.000172121	1.39689e-06	0.92565	1.02061e-06	5.28197e-07	0.0741753	1	0.0168177	0.00332249	9.43955e-05	0.000110426	0.000103555	0.979551	0	0.997221	0.000411638	0.00133029	0.000223093	1.28883e-05	0.0008014
1	1.28685e-07	5.16155e-08	4.8919e-07	5.33869e-08	5.99448e-09	0.999999	1	0.820428	1.68761e-05	1.47442e-06	0.178281	0.00113714	0.000135699	1	0.00241761	0.0609521	0.231209	0.00294755	0.000690136	0.701784	4	0.0012281	0.000119454	0.0396046	0.95782	0.000219893	0.00100779
2	2.64829e-05	0.999918	1.00362e-07	8.04235e-07	1.91209e-07	5.44493e-05	1	0.000145701	5.5512e-05	6.79474e-06	3.40816e-07	7.02492e-06	0.999785	4	0.343632	2.04593e-07	2.323e-06	6.45276e-07	0.00306366	0.653301	3	1.35343e-06	6.39334e-06	0.999416	0.000134641	0.000206661	0.000235006
1	3.26327e-05	4.14784e-06	0.742265	1.10607e-06	0.0107758	0.246922	3	1.31021e-07	3.83427e-06	0.999991	4.15806e-06	1.07247e-07	7.98754e-07	1	0.00587136	6.18088e-06	5.90352e-06	0.041014	1.02197e-05	0.953092	3	0.000103592	0.00366219	0.985384	0.00234242	0.000156816	0.00835111
1	0.756916	0.0201447	0.000599711	0.188289	0.016128	0.017923	3	6.62021e-07	0.00300092	0.996692	5.04867e-07	1.53318e-05	0.000290375	1	4.56033e-08	1.08204e-08	1.63074e-08	1.13339e-09	1.44446e-08	1	4	2.47854e-05	8.14028e-07	1.63206e-05	0.999952	7.53391e-07	5.35741e-06
3	5.71182e-05	3.06037e-06	0.998438	8.28925e-06	0.0005813	0.000911851	1	2.65931e-08	2.69192e-08	3.98589e-05	5.8851e-06	0.0119519	0.988002	1	0.131471	0.847645	2.91634e-05	0.0166746	0.000137539	0.00404239	1	6.535e-05	1.34297e-08	4.82486e-05	0.000811262	0.000418774	0.998656
1	0.0064845	0.192363	0.00164696	5.58704e-05	7.81729e-05	0.799372	4	2.41834e-07	2.05779e-11	3.54413e-13	0.999918	8.22812e-05	1.02823e-10	1	0.000389775	5.78805e-06	0.00306974	0.00157999	0.000449227	0.994505	2	0.00013076	0.998682	0.000530175	0.000136854	1.00139e-05	0.000509804
4	0.000188158	3.41225e-05	9.55511e-07	0.98643	0.000601457	0.0127455	1	0.00282948	0.00153394	1.56381e-05	0.00202232	0.00302874	0.99057	1	0.988265	3.9764e-05	3.89694e-06	0.00306596	8.99599e-05	0.00853494	1	8.33875e-11	1.66057e-09	9.95754e-09	2.81511e-08	7.53642e-06	0.999992
1	0.0746454	2.26744e-06	0.00374163	8.95454e-06	0.0021591	0.919443	1	0.6124	0.217503	0.00113855	0.0550851	0.00606954	0.107804	1	0.000258227	0.000466127	0.00129545	0.000599793	1.72069e-05	0.997363	3	0.999187	2.26729e-06	3.17835e-06	0.000162894	0.000643881	4.57042e-07
1	6.30669e-05	1.6278e-05	0.889688	9.46433e-05	1.6567e-05	0.110122	1	9.08415e-05	9.93271e-07	4.31211e-05	0.000254459	5.87831e-07	0.99961	1	1.12882e-06	5.10609e-05	1.78077e-06	0.0189773	3.91312e-08	0.980969	1	0.212942	0.00551789	0.0123617	0.760328	0.00294933	0.00590202
1	1.71172e-06	4.16825e-07	3.53385e-07	2.7893e-07	0.000480363	0.999517	1	0.228232	0.00513941	0.000148692	0.0345853	0.024426	0.707468	1	0.00027487	0.364032	5.8019e-05	7.26704e-05	6.22104e-07	0.635562	1	0.000165125	0.000184212	3.60443e-06	2.51132e-08	1.66318e-06	0.999645
4	0.0116082	9.62152e-05	1.85433e-06	0.984039	0.000250837	0.00400406	1	2.21459e-12	8.35112e-09	3.04733e-08	6.05401e-09	8.54522e-11	1	4	2.59629e-08	2.76086e-08	6.45029e-09	0.999986	8.39777e-10	1.40447e-05	1	0.00062578	0.00663101	0.00497996	0.0177205	0.00165879	0.968384
1	0.0395433	2.08894e-05	0.000327472	3.36001e-06	6.25596e-05	0.960042	2	4.35102e-06	0.999995	3.23647e-08	3.48795e-07	6.03397e-08	5.69066e-09	1	0.377852	7.19134e-05	2.11687e-05	0.00378181	0.0373493	0.580924	0	0.999998	1.99366e-08	5.53713e-07	7.29385e-07	8.75664e-08	6.46174e-07
1	3.37242e-06	1.61666e-07	2.91079e-05	0.00013506	6.18625e-07	0.999832	1	0.0622369	0.002271	0.000809038	0.0870051	0.0212885	0.826389	1	0.000333084	0.000630542	0.0299259	0.000485119	3.74542e-05	0.968588	4	0.00680298	2.66038e-06	2.94106e-06	0.99305	6.35011e-05	7.81516e-05
4	0.000151717	1.27687e-05	1.53926e-06	0.999595	0.000134551	0.000104084	1	0.624041	0.0152099	3.95177e-06	3.82111e-06	0.00170188	0.359039	4	9.80179e-07	1.55547e-06	2.45552e-07	0.999197	5.6423e-07	0.000799441	1	8.37817e-07	5.37824e-08	9.15608e-08	9.76315e-10	2.61437e-06	0.999996
2	5.36742e-07	0.999998	1.28471e-09	1.47582e-06	5.12854e-08	2.78883e-08	1	6.28445e-08	1.90623e-09	1.42352e-07	1.88337e-11	7.35742e-09	1	2	1.31103e-09	4.19069e-05	0.000131266	5.44896e-06	7.50897e-09	0.999821	1	3.80804e-08	1.64816e-08	3.48055e-09	1.70943e-08	5.68953e-07	0.999999
1	0.00650903	1.24729e-05	2.20212e-05	0.000114692	0.00540923	0.987933	1	4.92469e-08	4.68328e-05	5.63411e-08	1.15023e-08	7.35566e-10	0.999953	4	9.12686e-06	6.79859e-06	2.18831e-05	0.964761	9.03004e-05	0.0351109	1	3.20138e-11	1.84603e-10	1.85512e-07	8.46429e-11	5.48111e-13	1
1	0.000697321	5.11168e-06	4.25111e-05	0.962022	8.62954e-05	0.0371469	1	1.94667e-05	1.29889e-06	6.861e-06	0.00154582	0.000788597	0.997638	1	3.37662e-09	1.17336e-06	6.57044e-07	4.10794e-05	5.55523e-08	0.999957	1	1.00304e-06	5.46712e-06	4.06037e-06	2.0621e-09	3.17269e-09	0.99999
1	0.000168748	3.27264e-05	5.66397e-07	3.9505e-06	4.70353e-06	0.999789	1	0.00798571	4.09328e-05	0.00103186	0.00164075	0.00278475	0.986516	1	5.48047e-10	2.03393e-11	3.06378e-13	1.20019e-11	2.52373e-14	1	4	0.000159335	1.2915e-07	1.30505e-08	0.999549	1.24965e-06	0.00029029
1	8.45786e-06	4.19253e-05	4.03492e-05	5.36938e-05	1.25041e-05	0.999843	0	0.735206	1.99675e-05	0.000124039	0.261906	0.00103848	0.00170499	5	0.00291538	2.75789e-05	9.18101e-07	1.00062e-05	6.96857e-08	0.997046	1	2.28732e-06	2.71817e-08	9.27033e-09	0.000163675	1.48808e-08	0.999834
1	0.00483492	9.20186e-05	3.45279e-06	0.00256707	0.00226436	0.990238	0	1	6.68779e-08	1.43694e-09	1.94203e-08	2.69987e-09	4.45555e-08	1	9.01176e-11	5.23557e-11	2.15832e-11	3.34557e-08	2.34449e-09	1	4	8.89448e-06	0.00016729	8.87491e-05	2.7647e-06	1.90609e-05	0.999713
1	0.957977	0.0233993	0.000249011	0.0136497	0.00455903	0.000166106	1	8.6199e-06	5.1509e-06	2.69864e-07	1.9447e-06	0.00127805	0.998706	1	0.482271	0.00532909	0.0424746	0.000554941	0.00260524	0.466766	4	2.54741e-05	0.000967214	0.00065502	0.00304163	0.0038194	0.991491
0	0.327567	0.000213272	0.000250036	0.104754	0.0303151	0.5369	3	2.98432e-13	2.59915e-13	1	3.49225e-12	2.79131e-09	1.20926e-09	1	0.00422104	0.0286316	0.00469506	0.0015753	0.00216866	0.958708	4	0.000482492	1.99393e-08	5.37678e-09	0.999508	9.09353e-06	1.83739e-08
1	8.20799e-07	4.20285e-06	0.00419822	4.94235e-06	1.27271e-06	0.995791	5	3.44117e-06	0.000419673	0.00119773	0.000514699	0.222144	0.77572	1	5.09393e-07	2.46057e-06	4.27016e-06	3.74854e-07	1.81532e-07	0.999992	1	1.60846e-13	9.23172e-13	9.82365e-09	2.63815e-13	8.01614e-11	1
0	1	1.61049e-09	2.79176e-09	6.9057e-09	2.14928e-08	9.49937e-10	0	0.999737	4.29435e-05	2.43051e-06	3.83258e-06	1.33495e-06	0.000212106	1	0.0118769	3.88387e-06	0.00305642	1.87365e-05	5.03417e-05	0.984994	1	0.300351	0.695716	0.000128305	6.29717e-05	2.56642e-05	0.00371585
1	0.00180589	8.32555e-07	6.32542e-06	0.000345316	2.43593e-06	0.997839	1	0.000716812	1.68137e-05	0.00884447	3.60263e-06	1.95142e-06	0.990416	0	0.00218654	4.39044e-05	0.000155565	0.000433047	0.269615	0.727566	4	2.97549e-05	0.000127521	0.999229	3.81282e-06	0.000566832	4.29105e-05
0	0.998268	3.5748e-06	2.30965e-06	0.00119517	0.000359514	0.00017164	1	4.46843e-06	1.70662e-06	0.000356231	9.58794e-09	4.39659e-06	0.999633	1	0.000184892	0.000835059	0.0605371	0.000108558	8.7822e-05	0.938247	2	7.3088e-07	0.999403	1.91212e-07	0.000594479	8.78677e-08	1.88481e-06
1	4.58481e-07	2.70845e-06	0.00040278	3.09286e-05	1.29628e-06	0.999562	2	1.16146e-06	0.999783	1.93529e-06	4.9176e-06	1.75652e-08	0.000208757	1	4.35018e-05	0.0531898	0.000169797	0.0498405	0.000271884	0.896484	4	0.0409393	0.00465513	0.308429	0.501247	0.00210757	0.142622
1	5.24202e-07	3.83807e-05	0.00848803	1.73134e-06	3.72918e-07	0.991471	1	0.0385156	0.000571974	0.000178171	0.000671033	0.0583273	0.901736	1	0.000385673	5.12655e-06	2.38266e-07	1.75995e-07	5.71567e-08	0.999609	1	0.00529044	0.000103233	5.95599e-05	0.00138523	0.000158189	0.993003
2	1.01862e-05	0.999987	8.00886e-09	2.25439e-06	6.60983e-08	5.24166e-07	1	0.665265	0.0988694	0.00555426	0.155988	0.00992551	0.0643971	1	3.24937e-05	3.384e-06	5.99666e-07	9.87129e-06	0.000585067	0.999369	1	5.7738e-05	0.066147	0.00201131	0.00203415	0.00124125	0.928509
1	0.00988989	0.000163139	0.000542231	0.00923875	0.000445862	0.97972	1	0.000319558	0.0015786	0.00105386	0.0883415	0.19635	0.712356	5	0.00362036	1.1632e-05	3.34704e-05	0.00541772	0.920182	0.0707349	5	0.000219876	4.09551e-05	9.4323e-07	0.00101023	0.99872	7.76658e-06
1	4.24116e-08	2.03111e-11	3.63095e-09	2.27309e-11	6.68427e-09	1	1	6.4853e-07	2.45115e-07	5.19953e-07	1.28015e-06	6.8793e-08	0.999997	1	0.00142462	0.00163703	7.31004e-06	3.0275e-05	0.584352	0.412548	1	2.62898e-05	9.78844e-08	3.25428e-08	1.03629e-10	4.38932e-11	0.999974
1	0.000719829	0.10719	0.0522186	0.0291888	0.802805	0.0078775	3	0.00318105	0.00077646	0.808399	0.0028282	0.000131191	0.184685	0	0.999999	1.67281e-08	1.01949e-09	3.54998e-07	1.7679e-07	5.71463e-09	1	2.8447e-06	0.000526696	2.10654e-06	0.000289057	0.000569573	0.99861
1	0.00012806	2.6032e-06	2.73612e-06	3.62966e-06	6.76446e-06	0.999856	1	2.9811e-05	3.52335e-06	9.28214e-07	0.00353267	1.24176e-05	0.996421	1	9.25977e-08	6.23588e-08	2.97452e-06	2.39498e-06	1.92786e-06	0.999993	1	0.000977555	0.000546984	5.47379e-05	0.00153409	0.000161921	0.996725
1	0.0144896	2.32567e-05	0.00133257	0.0284053	0.0631777	0.892572	3	9.45111e-05	6.60948e-05	0.999603	9.06781e-06	3.68411e-06	0.000223775	1	2.76234e-07	0.0127598	2.11263e-06	0.000170803	2.60253e-06	0.987064	1	6.28811e-05	5.07196e-06	2.86043e-05	4.68936e-05	1.54752e-05	0.999841
2	0.0119119	0.984276	0.00113785	0.00014775	0.00222975	0.000296458	5	5.52757e-10	8.7341e-11	8.67104e-11	4.74379e-08	1	6.0042e-09	1	0.0383938	0.103745	0.0430597	0.0321538	0.00427618	0.778372	0	0.110995	0.00241494	0.858286	0.0201407	0.00779046	0.000373026
1	0.0035007	0.000114133	0.000157833	0.159289	0.00134856	0.83559	1	0.000341626	0.00236588	0.000861648	0.788752	0.0546898	0.152989	1	0.00150059	1.45814e-05	0.000293105	0.00332914	0.000905278	0.993957	1	0.0302683	0.0392728	0.00050876	0.110743	0.0191444	0.800063
5	0.00326081	1.66299e-05	2.32188e-05	0.0758123	0.53149	0.389397	3	4.38129e-06	5.31773e-07	0.999986	6.67947e-06	8.0988e-07	1.23971e-06	1	2.00605e-05	0.00257215	1.17833e-06	1.53003e-05	1.99376e-08	0.997391	1	0.000327429	5.97359e-05	0.000922241	0.000334926	9.77416e-05	0.998258
1	0.496283	0.00020483	0.00927501	0.0410375	0.029901	0.423299	1	0.00102402	0.000155807	0.00393973	0.600941	0.0253913	0.368548	1	0.00528574	7.2803e-07	1.17287e-07	2.03402e-05	5.24858e-06	0.994688	1	1.69905e-09	5.41621e-13	3.2542e-10	7.21699e-12	5.6287e-07	0.999999
3	0.000597622	2.37074e-05	0.996543	6.36231e-05	0.000164414	0.00260713	1	0.000250406	0.000248653	1.15005e-05	4.53722e-05	6.43841e-06	0.999438	1	2.9574e-07	0.00282501	6.25991e-06	1.17941e-06	7.48809e-09	0.997167	0	0.999996	1.9119e-07	4.46042e-08	3.71836e-06	8.71239e-08	1.46323e-07
1	0.00321625	0.000243584	0.00150478	0.00550351	0.176999	0.812533	0	0.349356	0.00816336	0.136051	0.336956	0.133717	0.0357561	4	0.00159781	0.000187136	0.000766124	0.99581	2.43525e-05	0.00161441	5	0.936758	3.01704e-06	3.04808e-06	2.56006e-05	6.2431e-06	0.0632039
1	1.87128e-08	1.38835e-10	1.4716e-07	1.28334e-12	5.38049e-10	1	1	0.00961914	1.52918e-05	0.000112514	0.000223928	3.64203e-06	0.990026	1	0.000287821	5.59637e-06	2.03492e-05	6.97678e-05	2.31553e-05	0.999593	0	0.445604	0.00329481	0.00010166	0.000566005	9.11889e-06	0.550424
4	5.58292e-06	3.89098e-06	2.68159e-07	0.919415	7.198e-08	0.0805748	1	0.00159149	0.000128634	0.000139094	0.0272268	0.000230035	0.970684	1	4.28679e-10	1.02175e-11	1.052e-07	3.77209e-13	4.23536e-09	1	1	3.14062e-05	1.26346e-05	0.000159048	0.000271172	5.99472e-05	0.999466
0	0.0405087	0.00149932	0.00284288	0.00653713	0.948358	0.000253849	3	3.69655e-09	8.05286e-10	7.85906e-06	1.30916e-09	1.03664e-08	0.999992	1	6.2714e-06	7.25645e-08	4.86415e-08	5.50696e-08	1.48712e-05	0.999979	1	0.968301	9.07459e-06	9.72375e-05	2.89659e-05	0.0315636	6.85796e-08
1	1.30329e-09	2.57775e-10	8.01338e-07	5.08368e-10	1.90128e-09	0.999999	1	2.69247e-05	1.04461e-06	3.62216e-05	0.00201451	0.00250561	0.995416	1	4.61766e-06	5.9414e-06	1.69578e-05	9.92652e-05	4.08734e-06	0.999869	0	0.786085	0.000385313	7.29465e-05	0.212826	0.000544932	8.57678e-05
1	7.05362e-06	1.09585e-07	0.00441535	4.59069e-07	8.98648e-06	0.995568	1	1.11353e-07	1.614e-09	2.77533e-07	1.15207e-12	3.35879e-09	1	1	0.000111215	6.27996e-10	4.10495e-07	1.25575e-07	7.72076e-10	0.999888	1	7.33333e-09	2.48867e-09	8.58147e-09	1.91644e-08	1.28e-05	0.999987
2	0.017073	0.809502	0.00110222	0.00277678	0.0972276	0.0723184	1	1.32339e-05	5.72906e-06	0.043534	2.67548e-05	6.51743e-05	0.956355	1	0.000646435	0.211612	0.000254121	0.00251762	0.000250185	0.78472	2	2.00399e-05	3.27978e-06	6.58394e-06	2.87074e-05	6.09586e-07	0.999941
1	0.323268	0.000349518	0.000247827	7.34093e-05	9.49922e-05	0.675966	3	8.83376e-07	1.40667e-08	0.99999	4.93989e-07	8.19584e-06	2.0386e-08	1	1.40722e-05	2.40999e-05	0.00568185	1.98945e-06	8.49776e-07	0.994277	1	2.59916e-09	1.07122e-08	5.69431e-06	4.77193e-11	1.4023e-09	0.999994
1	1.22967e-07	1.78949e-06	0.00223705	4.72941e-06	1.28112e-05	0.997743	5	0.000299492	0.000635659	6.53554e-05	0.00029817	0.965024	0.0336772	0	0.999313	0.00020127	3.50517e-07	0.000437762	1.80016e-06	4.52839e-05	4	0.965828	2.21948e-09	4.51991e-09	0.0341593	1.22738e-05	7.30377e-09
1	0.0188888	0.038491	0.00654305	0.110141	0.00475413	0.821182	1	1.50245e-06	0.000172207	0.00133383	0.000815871	6.755e-05	0.997609	1	1.30652e-08	6.55579e-10	9.02126e-10	2.24342e-09	6.3251e-08	1	1	1.66065e-05	0.00431527	0.000137025	5.15755e-05	5.11069e-06	0.995474
1	6.37975e-10	1.86248e-10	1.53399e-08	1.64647e-07	2.65284e-05	0.999973	1	1.75255e-10	2.30167e-13	2.49734e-10	2.19673e-13	3.94934e-14	1	1	4.57424e-07	7.60381e-08	5.05597e-06	1.37627e-07	5.02187e-07	0.999994	1	0.00172288	0.798524	0.00593529	0.0268922	0.0190718	0.147853
3	7.84623e-05	1.82526e-05	0.995243	0.000147891	0.00449926	1.25459e-05	0	1	1.57354e-09	6.99168e-12	1.20035e-07	3.83907e-09	7.28663e-10	1	1.03805e-07	4.8862e-06	1.69158e-05	9.59391e-05	4.43769e-06	0.999878	1	1.53053e-05	7.35626e-09	4.17398e-08	0.999985	7.59159e-09	4.39976e-08
1	1.30175e-06	3.87114e-07	8.14264e-05	2.58723e-07	4.15965e-06	0.999913	3	1.01548e-05	1.34441e-07	0.999842	3.31016e-06	6.64458e-07	0.000143439	1	2.30653e-06	9.2069e-07	0.000248096	5.0164e-06	6.2472e-09	0.999744	1	7.57989e-09	9.59847e-12	1.49073e-09	6.71446e-11	4.86365e-09	1
1	1.6913e-05	1.14414e-05	1.78418e-08	9.10576e-06	2.97529e-08	0.999963	1	0.0268808	0.00593234	0.000148513	0.0117824	0.0199395	0.935317	1	0.0686399	0.00135404	0.00453261	0.00163125	0.0597907	0.864051	1	4.80734e-08	2.75529e-07	0.000255276	2.46465e-09	3.29158e-06	0.999741
0	1	2.93647e-10	6.12066e-09	2.81045e-08	4.90546e-10	1.13233e-08	1	0.0128153	1.30446e-06	3.00891e-05	8.9664e-05	2.07529e-05	0.987043	1	0.00479558	0.000874144	0.0244677	0.000155405	7.80515e-06	0.969699	0	0.984496	7.50293e-05	0.000191994	0.0134937	0.000815138	0.000928058
4	0.00022034	2.46393e-06	3.89314e-07	0.999278	0.000325144	0.000174063	3	5.32862e-06	1.34583e-08	0.999994	4.37871e-09	1.13265e-09	1.83142e-07	1	0.000295603	8.3625e-08	1.83617e-06	1.98452e-09	5.02571e-07	0.999702	1	3.47352e-05	2.16813e-07	5.74093e-07	0.000206023	5.18227e-08	0.999758
2	0.000156784	0.999783	7.78891e-07	1.56443e-07	8.19124e-07	5.87646e-05	4	2.2474e-05	1.41259e-05	1.42095e-06	0.99962	8.06076e-07	0.000341228	0	7.45264e-06	2.60107e-07	3.20784e-06	8.23966e-06	0.000605042	0.999376	1	1.48045e-07	5.02621e-07	3.57508e-06	1.63989e-08	4.31406e-08	0.999996
1	0.00156677	1.94467e-05	1.12789e-06	2.71809e-06	0.00340355	0.995006	1	0.000202844	6.67376e-05	2.77294e-05	0.00359754	1.1903e-05	0.996093	1	0.0976205	0.00254109	0.00395744	0.00852957	0.0390977	0.848254	1	0.00591478	5.30098e-08	4.12066e-05	2.93769e-05	1.58622e-05	0.993999
1	0.0380132	4.46587e-05	1.57496e-05	0.0004242	5.25867e-05	0.96145	5	0.996855	3.92963e-05	2.92992e-06	0.00133743	0.00163331	0.000131511	1	1.02146e-06	3.37609e-08	8.98694e-06	6.64738e-09	1.38887e-10	0.99999	1	6.54283e-08	7.16871e-12	5.73673e-11	0.000876775	7.99129e-10	0.999123
4	0.336217	2.11942e-05	0.00043673	0.65991	0.000786566	0.00262837	0	1	1.65073e-11	8.08275e-12	5.22263e-09	2.13918e-09	2.37568e-13	1	0.00116093	0.00250261	3.67555e-05	0.788854	0.00343735	0.204008	1	8.87419e-09	1.54342e-09	1.777e-06	5.46816e-09	1.07173e-06	0.999997
1	5.56419e-06	2.97474e-06	3.66284e-05	2.74934e-05	0.0157654	0.984162	1	2.86545e-06	2.82795e-05	6.13843e-05	9.66473e-05	1.69658e-06	0.999809	1	2.71226e-08	1.34665e-07	3.3574e-06	5.13229e-08	5.81379e-10	0.999996	0	0.165134	0.00386392	0.280018	0.544125	0.00155107	0.00530792
5	2.19424e-07	1.28804e-06	1.20401e-08	1.08152e-07	0.999991	7.70525e-06	1	3.87851e-06	6.50143e-05	0.100023	4.61831e-07	6.80223e-05	0.89984	0	0.999978	5.13375e-07	2.29769e-07	1.07751e-05	1.58704e-07	1.08276e-05	1	6.5384e-07	0.000428963	0.00128329	2.75371e-05	3.61955e-05	0.998223
1	6.72877e-09	2.63768e-07	3.12337e-06	2.8018e-07	0.00242573	0.997571	1	0.000143988	5.56827e-05	3.18749e-05	1.85316e-05	0.000199867	0.99955	1	2.41398e-05	7.62182e-07	0.00424491	1.98905e-06	2.79505e-06	0.995725	1	0.000343593	2.38915e-09	1.3891e-08	3.1633e-07	6.8645e-07	0.999655
0	0.999998	7.41696e-09	1.66489e-07	2.41614e-07	1.38472e-08	1.60596e-06	0	0.0519271	0.00703799	0.614722	0.31991	0.00531737	0.00108542	5	0.00978147	5.84951e-05	4.70605e-05	0.00334534	0.986677	9.10098e-05	3	0.000624001	0.00107332	0.937006	0.0136524	5.63802e-05	0.0475875
1	0.00224219	3.43527e-07	8.07453e-05	5.90516e-06	2.81548e-05	0.997643	3	6.87719e-06	0.000351193	0.996907	4.01032e-05	2.09322e-05	0.00267366	5	0.00705607	0.000970469	0.000103975	0.0399757	0.851825	0.100069	0	0.997977	1.89973e-06	3.1324e-06	5.38945e-05	0.00147402	0.000490241
1	0.985941	9.11481e-06	2.01565e-05	0.0118302	4.10291e-05	0.00215878	1	0.000850194	0.903668	0.00211328	0.00033879	0.000172306	0.0928579	1	3.62652e-05	4.02039e-08	1.12588e-08	6.2976e-09	5.72847e-12	0.999964	1	0.000146815	2.29383e-07	0.000146498	3.0249e-07	8.29016e-08	0.999706
1	1.61281e-13	2.06495e-13	1.74999e-08	2.72164e-12	2.80597e-10	1	4	0.0183267	0.000189993	0.00013817	0.0257923	0.955387	0.00016583	2	3.52753e-06	0.998509	1.13462e-05	0.000348963	7.07457e-05	0.00105678	5	0.0135453	0.000294065	0.0367963	0.0185944	0.918662	0.0121077
0	1.85042e-05	3.66418e-06	3.54281e-06	0.998301	5.20865e-05	0.00162117	2	0.000685581	0.999222	1.96649e-06	3.77248e-05	7.44652e-06	4.56068e-05	5	7.62919e-09	1.44616e-09	1.23311e-09	2.25222e-07	0.999994	5.54164e-06	1	2.47543e-08	7.78723e-09	7.30015e-10	3.91168e-09	1.55267e-11	1
1	0.05964	0.00678671	0.096211	0.000236005	0.289031	0.548095	1	0.000674242	7.97004e-05	1.44492e-05	0.00924046	0.00153928	0.988452	1	1.16507e-08	4.44598e-08	9.33661e-07	7.90431e-08	6.87861e-09	0.999999	2	1.2003e-07	0.999894	4.06058e-08	0.000105385	7.78564e-08	3.8887e-08
4	2.23555e-08	2.15888e-05	6.10211e-09	0.999972	4.4336e-06	1.61304e-06	0	0.967683	7.00881e-05	9.50801e-06	0.00359647	0.0286256	1.47488e-05	1	1.65489e-06	2.76514e-10	9.25616e-06	3.64586e-11	7.3553e-12	0.999989	5	8.42796e-07	5.09695e-08	4.24877e-08	2.29414e-07	0.999999	1.98959e-07
2	0.00754625	0.00456249	0.736206	0.0012028	0.0065649	0.243917	3	7.3888e-07	1.12976e-08	0.999888	5.87633e-08	4.74846e-09	0.00011102	1	4.46819e-06	6.18382e-10	1.21911e-07	1.48126e-05	1.81156e-05	0.999962	1	0.0276533	0.00165371	0.000310822	0.0335567	0.157812	0.779013
1	0.0133673	0.00802778	0.00258494	0.0125698	0.00193142	0.961519	3	7.28576e-07	2.39954e-07	0.999988	9.74752e-07	1.27918e-06	8.49462e-06	1	1.31757e-06	4.39783e-06	0.17873	2.80484e-06	1.30647e-06	0.82126	1	8.28923e-06	0.000671187	6.26267e-06	7.35779e-06	0.000180493	0.999126
0	0.999828	3.31468e-08	1.1665e-07	0.000166223	5.13237e-06	7.72731e-08	1	7.34688e-07	1.46067e-07	1.63431e-06	1.11293e-06	9.71442e-10	0.999996	1	4.96692e-08	2.45157e-07	3.05106e-10	1.65505e-05	1.31418e-08	0.999983	2	0.000460958	0.934353	0.064851	0.000165886	0.000147855	2.14283e-05
3	0.000519507	2.35587e-06	0.996829	8.98193e-07	8.18455e-06	0.00264033	1	0.563487	0.0012741	0.000114269	0.00327444	0.00601898	0.425832	0	0.0406477	0.00027798	5.59676e-05	0.11607	6.71779e-06	0.842942	0	0.0561898	0.000997468	0.0338666	0.0105422	0.882326	0.0160776
1	0.00840676	0.000123811	0.0020978	0.00577711	0.000138786	0.983456	1	1.42075e-07	8.98745e-08	0.000649709	1.13668e-07	3.48405e-06	0.999346	1	0.00398371	0.00979805	0.00253662	0.00359662	0.0336849	0.9464	1	0.156513	0.0011268	0.0880911	0.193388	0.3787	0.182182
1	1.63807e-06	1.64371e-10	3.96447e-09	2.48142e-11	5.48308e-10	0.999998	1	1.87222e-10	3.36553e-13	1.04512e-12	1.84904e-10	4.42132e-09	1	1	8.32174e-08	4.17131e-07	4.47685e-06	0.000211917	1.83799e-08	0.999783	3	7.87622e-05	0.00468215	0.897109	0.00048224	0.0780168	0.0196314
1	0.000114957	3.93596e-08	9.13391e-08	8.85462e-07	1.43019e-05	0.99987	1	0.0016954	0.000704836	0.0002165	0.000655302	0.00116398	0.995564	1	4.29636e-06	3.95382e-09	4.10342e-08	7.88961e-05	6.10168e-05	0.999856	1	1.78212e-08	4.67285e-05	7.59728e-09	1.1796e-11	5.29862e-13	0.999953
1	0.000977761	4.50136e-05	0.000210842	0.000138173	3.12065e-05	0.998597	1	2.92143e-06	0.000875369	3.17456e-05	0.000292561	0.000660271	0.998137	1	3.7168e-06	9.28587e-09	1.59046e-10	4.17859e-09	4.64593e-07	0.999996	1	5.00566e-06	3.96347e-06	1.3202e-05	0.00020127	2.12837e-05	0.999755
1	0.0464111	0.000214784	0.640297	0.00298127	0.000523525	0.309572	4	4.29615e-11	8.79077e-12	6.17032e-10	7.54492e-11	2.44751e-05	0.999976	1	8.39939e-07	4.9826e-07	4.93446e-08	2.49095e-07	0.000154318	0.999844	4	4.5017e-05	1.01332e-05	0.991558	0.00711282	1.48099e-05	0.00125879
1	2.76469e-11	7.88141e-08	6.40466e-10	3.10658e-06	4.19302e-07	0.999996	1	0.166351	3.31075e-05	0.0094038	0.0149503	0.00141145	0.807851	1	0.000256023	3.8648e-07	4.08239e-06	5.38419e-07	8.40206e-06	0.999731	1	0.000108171	7.15135e-06	0.000607311	6.63227e-05	0.000837021	0.998374
4	3.84302e-07	7.82202e-07	2.13417e-08	0.99997	1.6908e-05	1.16403e-05	1	0.0749347	0.00094778	0.00139706	0.000845986	0.000201788	0.921673	1	0.000353136	2.54714e-07	1.46863e-09	3.63343e-06	5.02594e-09	0.999643	1	2.77636e-07	8.91917e-08	4.33618e-07	2.10872e-08	6.58771e-09	0.999999
1	0.950689	0.0432517	0.000928721	0.00295803	0.0011283	0.00104388	5	3.88776e-06	9.58077e-09	3.8397e-06	2.4596e-06	0.999989	7.0108e-07	1	6.67165e-08	1.04034e-08	5.35584e-08	4.7524e-05	6.4272e-08	0.999952	1	0.000130647	0.000162107	8.14623e-07	4.02893e-06	2.41156e-07	0.999702
1	0.0772016	0.00331403	0.00323377	0.589821	0.00157305	0.324857	1	2.33073e-06	2.44409e-07	3.14368e-07	8.38513e-06	3.46371e-07	0.999988	1	3.99115e-08	3.92381e-07	1.31315e-05	8.34633e-07	3.06055e-06	0.999982	0	0.999623	4.17181e-06	9.67295e-07	4.99397e-05	3.94882e-06	0.000318421
2	8.81349e-06	0.999989	5.16499e-08	3.69677e-07	2.27198e-07	1.75039e-06	1	0.000472286	0.0638045	0.00338217	0.0179825	0.000259305	0.914099	0	0.861434	0.000895838	0.000922728	0.0254865	0.00092869	0.110332	3	6.35924e-06	0.00311124	0.726166	0.252549	1.29932e-05	0.0181541
5	6.40712e-06	3.00858e-05	0.000177141	0.0170589	0.973501	0.00922695	1	7.28557e-06	6.17748e-06	1.03837e-05	1.21336e-05	7.47423e-05	0.999889	1	5.06842e-05	3.42628e-06	2.34291e-05	1.4038e-07	2.0187e-08	0.999922	0	0.999944	1.46456e-07	4.74717e-07	4.89997e-05	2.19241e-07	6.31619e-06
1	0.000161189	0.00438891	0.00012048	0.99283	0.00133204	0.00116746	5	2.2744e-09	1.9667e-10	2.51352e-08	3.40384e-08	0.999999	5.7502e-07	1	2.45542e-06	1.56058e-05	6.36222e-06	0.022174	1.17892e-06	0.9778	1	7.62198e-05	0.273639	0.00374567	0.000287846	0.000791669	0.721459
1	6.05702e-11	2.69944e-11	1.34116e-10	1.07686e-09	4.70644e-10	1	4	0.1811	0.127973	0.000697944	0.00198277	0.6881	0.000146237	1	4.60939e-06	4.1013e-05	3.70454e-07	0.965064	1.53765e-06	0.0348882	1	6.98552e-07	2.50941e-06	3.48563e-06	1.90761e-07	1.81454e-06	0.999991
1	0.0135677	0.000218746	0.101757	0.00346923	0.000328348	0.880659	2	8.68167e-08	0.999913	6.45621e-07	1.57646e-06	2.26804e-09	8.41796e-05	1	1.04291e-12	3.24205e-09	6.61203e-07	5.00692e-13	3.40425e-12	0.999999	1	1.70286e-05	3.09405e-05	0.000117031	0.000260705	0.000105632	0.999469
5	0.000103944	1.16494e-07	4.81065e-08	0.00163669	0.997979	0.00028069	1	1.70311e-09	9.69279e-07	2.06143e-08	9.06793e-05	3.29532e-10	0.999908	1	5.60099e-05	4.02481e-06	0.000171347	0.000186892	9.78553e-06	0.999572	1	0.00010019	0.00110797	0.00278217	0.0104401	0.0184104	0.967159
4	2.75588e-07	1.78092e-07	6.39341e-09	0.999932	6.76268e-05	7.00428e-09	1	0.0147902	0.000142853	0.00168969	0.0258076	0.0313898	0.92618	1	2.80209e-05	0.00100839	5.7005e-08	8.857e-05	5.64553e-08	0.998875	1	4.28631e-07	7.03646e-09	0.00105796	1.83748e-06	1.05145e-06	0.998939
2	5.09822e-08	1	1.19834e-09	9.90136e-09	1.26785e-09	3.40901e-08	3	2.83481e-05	3.31554e-09	0.00540778	2.71848e-07	9.8179e-07	0.994563	1	4.01303e-07	1.08151e-09	1.15943e-08	1.34149e-10	3.5116e-10	1	0	0.999688	4.11222e-06	4.58154e-06	4.13757e-05	0.000236645	2.54433e-05
1	3.58153e-12	3.97551e-15	1.04098e-09	6.15921e-12	9.22168e-08	1	4	6.11093e-05	1.45562e-06	9.90271e-05	0.999589	0.000171476	7.81059e-05	0	0.992703	6.13304e-07	6.85111e-07	0.000423169	6.40756e-06	0.00686634	4	1.51651e-08	8.65272e-10	9.47932e-12	1	1.31355e-09	1.23549e-10
1	0.0346735	0.000319648	0.00172048	0.942347	0.000753421	0.020186	0	0.999999	4.38921e-10	3.78621e-11	1.43957e-06	2.14604e-08	3.01899e-13	4	0.000584574	3.21197e-07	2.25382e-08	0.999381	3.34952e-05	2.31563e-08	0	0.458307	0.00999505	0.0861861	0.0679764	0.0412276	0.336308
4	2.51565e-07	1.35373e-06	5.4078e-07	0.514713	3.00706e-08	0.485285	0	0.999951	3.70839e-08	2.55924e-07	4.8789e-05	7.51822e-09	1.37357e-07	1	0.0170914	0.201081	4.31554e-05	0.000566752	0.0978777	0.68334	1	0.000178928	0.616757	0.0157013	0.0005707	0.00044123	0.366351
4	0.815312	5.13482e-05	3.20471e-05	0.180078	0.00450264	2.40192e-05	0	0.98236	1.8307e-05	0.000768253	0.000552843	3.73665e-05	0.0162631	1	1.42342e-05	0.000793854	2.18039e-05	1.19262e-05	2.03745e-06	0.999156	1	0.976839	0.00014267	0.00740055	0.0151541	5.82158e-05	0.000405956
0	0.999465	8.32334e-08	1.17173e-06	0.000457623	3.18876e-05	4.38684e-05	1	6.93744e-06	3.18041e-06	0.000104948	8.10833e-07	0.00126791	0.998616	1	0.956418	6.94369e-05	0.0071443	0.00110332	0.00668052	0.0285849	1	0.941634	3.61859e-05	0.000820636	0.000387403	0.000283811	0.056838
0	0.999802	7.42728e-07	2.44851e-07	0.00019711	1.48765e-08	2.86094e-08	1	0.0012005	5.54185e-05	0.00138093	0.00121487	0.00118819	0.99496	1	0.0446434	0.00150246	0.365648	0.00519823	0.00166995	0.581338	0	0.999998	3.99752e-10	4.50032e-08	1.64312e-06	1.16184e-08	1.45955e-07
0	0.874013	0.00865414	5.8872e-05	0.0128793	0.00241178	0.101983	1	6.67872e-06	3.93921e-06	1.1348e-07	5.73377e-05	5.87624e-07	0.999931	0	1	3.39952e-08	7.88025e-10	1.87157e-08	1.20879e-09	6.5691e-08	1	0.000249845	5.02415e-05	8.85358e-06	6.63689e-06	0.000285298	0.999399
1	0.365788	0.000166012	9.44545e-06	0.631324	3.46348e-05	0.00267784	1	0.000742007	0.000331144	0.224674	2.58911e-05	0.00887141	0.765355	1	0.0460921	8.13523e-05	0.00370248	0.000142045	5.18405e-05	0.94993	1	2.02291e-07	0.0888882	1.40531e-06	1.40137e-07	3.94429e-07	0.91111
1	0.0363172	0.00218482	0.000537104	0.00170205	0.00401359	0.955245	1	1.46199e-07	9.86601e-09	7.8119e-07	1.27095e-06	3.99094e-08	0.999998	1	6.12845e-06	1.94243e-07	0.00117078	6.1244e-07	2.04398e-05	0.998802	1	2.81116e-07	3.42817e-09	1.05599e-07	9.75189e-08	2.59369e-08	1
1	2.32349e-09	7.03338e-10	5.19463e-08	6.22258e-10	6.13114e-10	1	0	0.67622	4.88768e-05	3.99419e-05	0.317142	0.00654545	3.77534e-06	1	4.97998e-07	1.36046e-06	0.00123586	2.6556e-06	1.47812e-06	0.998758	1	2.74766e-05	7.82051e-07	2.49492e-06	2.9983e-08	8.64437e-07	0.999968
1	1.09164e-06	1.28533e-07	1.31712e-06	2.88865e-05	2.66879e-08	0.999969	1	1.49987e-06	0.358403	0.000181392	5.1291e-05	5.61396e-07	0.641363	5	0.00513488	1.98278e-05	1.06596e-05	0.972953	0.00779421	0.0140877	1	0.0722955	0.237937	0.00216288	0.0147216	0.0429572	0.629926
1	1.64191e-05	9.0098e-05	0.0290966	0.000222946	0.0342983	0.936276	1	0.0065988	2.12676e-06	1.49734e-05	0.000650559	0.000345039	0.992388	1	4.36225e-08	2.58745e-05	1.20096e-06	8.64698e-06	1.37273e-08	0.999964	3	8.41957e-08	3.48007e-05	0.999261	9.00985e-06	7.69269e-06	0.000687086
0	0.553801	0.366791	0.00205887	0.0299391	0.00811231	0.0392983	0	0.99861	3.04723e-06	9.5263e-07	0.000182998	0.00120298	1.63343e-07	1	1.49872e-05	4.25418e-05	5.73315e-07	4.91669e-05	2.11543e-07	0.999892	1	2.11459e-05	7.68346e-07	1.62296e-06	2.33538e-05	0.000159762	0.999793
1	7.39088e-05	1.0012e-06	0.0109145	1.24994e-05	0.910338	0.0786604	1	2.47579e-07	0.807315	3.04656e-05	1.98903e-06	0.00707096	0.185581	1	0.000120855	4.64074e-10	1.50674e-08	1.90526e-10	8.317e-10	0.999879	2	1.11887e-06	0.999795	3.57508e-08	1.28427e-06	0.000202504	4.94032e-07
1	7.77941e-06	6.64345e-09	3.39658e-08	1.92228e-08	3.08839e-05	0.999961	1	3.32316e-06	0.00513028	1.69512e-05	1.82647e-06	0.000238025	0.994609	1	5.61841e-08	4.09449e-09	6.46082e-07	6.87709e-09	7.71944e-08	0.999999	1	1.83343e-09	1.09813e-07	1.15504e-10	3.39194e-12	8.37421e-11	1
0	0.999841	2.35612e-07	1.76049e-07	0.000155384	2.96324e-06	2.82009e-08	1	1.80347e-06	1.54817e-06	3.70842e-06	0.000485379	0.000225468	0.999282	1	3.44912e-09	9.71979e-09	6.64933e-05	1.47027e-09	3.42156e-09	0.999933	5	2.58782e-05	5.56996e-07	1.92627e-07	3.94616e-05	0.99993	3.69764e-06
1	1.39069e-06	6.26575e-07	9.86563e-07	2.44129e-08	4.35769e-06	0.999993	1	4.68106e-05	5.38975e-07	1.0143e-08	6.87925e-05	4.75974e-06	0.999879	1	1.43496e-06	2.77949e-08	7.63224e-08	0.000411257	6.26222e-07	0.999587	0	0.00554711	0.0028849	0.82689	0.115642	0.0251307	0.0239055
1	1.32638e-09	1.03096e-06	3.5052e-06	4.78966e-06	7.6248e-06	0.999983	0	0.999894	6.68918e-06	2.21665e-06	4.11348e-05	5.37212e-06	5.06926e-05	5	0.0042774	0.000537763	0.00320368	8.3633e-05	0.95317	0.0387272	3	9.53863e-08	2.61461e-08	0.999605	2.05965e-07	1.38064e-06	0.000393029
1	7.04176e-05	5.44386e-07	1.48302e-06	3.42713e-05	0.00316293	0.99673	5	4.8752e-06	6.70427e-06	2.1048e-08	0.000827594	0.999158	2.6515e-06	0	0.000381329	1.43857e-07	1.20148e-06	1.79872e-05	0.00242652	0.997173	1	2.35358e-06	6.4263e-08	0.992572	1.29327e-06	5.55648e-06	0.00741898
1	0.0582691	0.00014829	0.00130211	0.0175181	0.0783922	0.84437	1	4.74252e-12	5.14524e-06	8.9106e-11	5.48573e-09	3.49648e-10	0.999995	3	0.000892817	2.85692e-07	0.997567	6.92848e-07	3.62555e-06	0.00153564	1	1.2108e-08	1.14296e-12	1.6012e-14	3.54999e-13	2.11373e-17	1
2	0.000501181	0.999432	2.76793e-05	1.52966e-07	6.45754e-09	3.91806e-05	1	1.59549e-06	2.94002e-09	6.10071e-09	1.77325e-08	9.93581e-10	0.999998	1	0.00211175	9.59313e-05	5.64668e-07	3.12221e-05	3.50688e-05	0.997725	5	0.996785	4.70754e-05	0.0012027	0.000753533	0.00022843	0.000983207
0	0.854244	0.000753126	3.91305e-05	2.54968e-05	0.000234872	0.144704	1	1.08937e-06	5.49332e-06	0.000193439	3.40669e-06	3.29736e-05	0.999764	1	6.01773e-05	5.3015e-07	7.14887e-05	3.41138e-07	3.13941e-08	0.999867	1	1.96688e-07	2.57161e-08	0.0014443	5.98582e-08	1.54756e-06	0.998554
1	7.63957e-06	7.36138e-07	3.89537e-06	5.73287e-07	0.000312502	0.999675	1	1.16068e-06	6.039e-06	7.08304e-07	1.64893e-07	0.011128	0.988864	1	1.75624e-11	3.11747e-08	2.3342e-08	1.09237e-10	1.57781e-11	1	4	0.132005	0.0677105	0.0238748	0.19122	0.000361166	0.584828
1	0.354672	0.0119392	0.00321288	0.185888	0.0228611	0.421427	1	0.000543895	9.46791e-08	0.000345587	0.000390795	2.68813e-05	0.998693	5	2.37462e-06	3.33582e-08	1.29941e-07	0.000786138	0.998775	0.000436341	1	6.94185e-08	4.06732e-10	1.6035e-11	1.51946e-09	5.457e-08	1
1	4.68102e-10	8.27175e-11	1.23842e-09	2.53619e-10	8.36601e-10	1	1	0.00279076	0.00427119	0.000306836	0.00606071	0.00273424	0.983836	1	1.33978e-06	2.81496e-08	1.10835e-10	8.9061e-07	1.84273e-11	0.999998	1	0.000111061	0.00019135	1.41438e-08	3.08014e-07	1.04968e-09	0.999697
1	1.21558e-08	5.65646e-09	2.01838e-07	1.4989e-07	4.64754e-10	1	3	2.69184e-06	3.82456e-08	0.999997	1.88024e-08	7.87348e-09	3.84066e-08	5	0.0135792	0.000105759	0.000490091	0.512021	0.463303	0.0105017	0	0.999967	4.49789e-09	4.09318e-06	2.16464e-06	1.8078e-07	2.69223e-05
4	0.0750905	6.65324e-05	0.000546391	0.913337	0.010862	9.77639e-05	0	0.999977	4.17489e-09	3.22338e-08	1.04079e-06	2.01764e-05	1.22366e-06	5	0.000391012	4.15304e-05	2.55319e-06	0.997704	0.0012131	0.000647696	0	0.999983	2.45723e-07	9.01283e-08	1.93548e-06	4.49593e-07	1.40691e-05
1	0.015376	0.59587	0.0042331	0.00160929	0.000186451	0.382725	1	0.151487	0.590577	0.00832627	0.0397071	0.0357859	0.174117	1	0.00148964	0.00144071	0.0709242	0.00557083	0.011061	0.909514	0	0.997005	0.000308964	3.29432e-06	4.94331e-05	3.12485e-05	0.00260166
1	7.19767e-11	3.19435e-09	4.31687e-09	2.82981e-06	0.000126514	0.999871	0	0.999999	4.5143e-08	7.54231e-09	1.99321e-07	4.28621e-07	5.06153e-07	1	2.3862e-07	0.000261373	0.00162672	0.00094182	1.81455e-05	0.997152	1	0.563927	0.000129971	0.363736	0.00049823	0.0716969	1.09852e-05
3	0.000346872	0.000147996	0.9506	0.000197987	0.000821996	0.0478851	1	0.0217305	5.00404e-06	5.17414e-07	0.000671555	2.36172e-05	0.977569	0	0.999996	1.78125e-08	2.47399e-09	5.58362e-08	1.51334e-08	3.86972e-06	1	5.16398e-06	2.86576e-07	7.24819e-05	1.19308e-08	1.47687e-07	0.999922
0	0.971926	0.000179983	0.000122703	0.00779955	0.0190874	0.000884033	5	8.96229e-11	9.35112e-08	5.76875e-10	4.44507e-07	0.999996	3.34216e-06	0	0.993688	4.6781e-07	3.92203e-10	0.00631146	3.18805e-08	3.58634e-10	1	4.23351e-11	5.0137e-11	1.85211e-06	7.71789e-11	2.16538e-11	0.999998
4	0.86271	1.16594e-05	1.90341e-06	0.0398007	0.00489889	0.0925767	3	1.32438e-08	7.30116e-11	1	1.02305e-08	1.60655e-08	1.67026e-09	1	0.197679	0.00027921	0.00948834	0.0739567	0.00207942	0.716517	1	2.45379e-08	2.05755e-09	2.29374e-08	0.0565616	1.92649e-07	0.943438
1	0.00125633	7.73963e-05	0.000251462	0.000317772	0.000223816	0.997873	1	0.0116102	1.20583e-06	7.59057e-07	1.03744e-06	1.47612e-06	0.988385	1	5.24132e-05	0.00282806	0.00141468	6.14313e-05	0.000266205	0.995377	4	2.56215e-07	7.28096e-05	1.04135e-06	0.999449	1.07503e-06	0.000475971
0	0.978154	0.00010269	0.000242702	0.00245727	0.00228947	0.016754	0	0.99589	3.39308e-06	3.19889e-07	0.00408914	1.37214e-05	3.52083e-06	1	0.000674726	0.000737718	0.133407	0.00769544	0.000235563	0.85725	0	0.999903	3.15627e-06	4.99345e-05	1.74714e-05	1.18397e-05	1.4812e-05
1	0.000395579	1.94616e-06	1.12948e-05	0.993013	0.00654525	3.24686e-05	1	0.000189344	0.0160928	5.47325e-07	7.08704e-07	2.27156e-07	0.983716	1	0.24541	3.35801e-05	0.000229394	0.00138601	0.000875155	0.752066	1	1.30663e-07	3.27096e-08	3.06193e-07	7.34553e-05	0.00011715	0.999809
1	0.00225249	0.00169205	0.0082889	0.0652653	0.00139855	0.921103	0	0.000830865	1.62643e-05	8.57689e-05	0.732595	0.000423748	0.266048	1	1.01932e-06	4.19078e-07	0.00292203	4.39391e-07	0.000741282	0.996335	1	5.18851e-12	2.91017e-14	9.026e-11	4.98006e-15	2.45702e-14	1
0	0.999994	2.55573e-09	4.80766e-11	1.04644e-09	8.53006e-11	5.56232e-06	4	0.999997	1.63077e-07	1.9764e-09	2.55313e-06	1.43084e-07	5.52518e-09	0	0.997663	7.57796e-06	2.37886e-06	0.00232266	3.22643e-06	1.27548e-06	4	6.75004e-05	4.22708e-05	0.314864	0.682811	0.000129796	0.00208499
1	0.674153	0.0123605	0.000924303	0.1101	0.00439749	0.198065	1	0.0146708	0.00131656	0.0266164	0.00435894	0.81037	0.142667	1	0.00138962	2.73464e-08	3.66391e-07	2.75276e-08	5.02491e-09	0.99861	0	0.998777	7.66705e-07	4.77473e-06	1.73533e-05	9.65052e-06	0.00119021
0	0.999999	8.57286e-08	1.02688e-08	7.37515e-08	1.05584e-06	4.21077e-08	0	0.999825	1.54264e-07	1.84761e-07	3.90888e-06	2.1341e-06	0.000168758	1	4.98226e-05	6.18071e-05	9.88983e-06	3.32349e-05	1.6946e-06	0.999844	2	0.55754	0.237538	0.000262818	0.201998	0.00262205	3.90482e-05
4	0.00168489	8.3345e-07	7.83692e-08	0.348005	3.90838e-05	0.65027	1	1.94372e-07	4.40325e-06	1.84525e-05	2.98843e-07	1.05822e-05	0.999966	0	0.568403	0.00594628	1.41787e-05	0.424101	0.00149661	3.83044e-05	4	0.006603	0.00168557	0.64577	0.343145	1.20413e-05	0.00278435
1	2.95979e-07	3.19675e-06	1.29343e-05	0.00026045	8.27561e-08	0.999723	0	0.951455	0.000853114	0.0200578	0.000746404	5.37272e-05	0.0268335	4	0.000474248	0.000770495	0.000610959	0.00169071	0.00710837	0.989345	4	0.0252247	0.000858306	0.0197052	0.953197	0.000704289	0.000310313
1	0.000196726	0.000671022	0.000753842	3.01768e-06	1.34609e-06	0.998374	1	4.89885e-05	3.54653e-05	0.00694258	0.000246313	0.00264399	0.990083	1	0.0432289	0.000150858	0.00509121	0.00150916	4.25314e-05	0.949977	1	0.434767	0.000333156	0.0249008	0.000853093	0.53907	7.56689e-05
0	0.941353	1.01032e-05	1.27206e-06	0.0584471	0.000142261	4.62497e-05	5	0.0117906	6.56522e-07	2.07872e-08	9.07158e-05	0.988097	2.12312e-05	1	3.05203e-05	3.11109e-06	0.00140584	6.44221e-05	3.42503e-05	0.998462	1	9.50662e-06	2.25903e-09	1.17991e-08	1.02493e-07	2.49393e-07	0.99999
1	2.97587e-06	5.90575e-07	0.970429	0.000100374	1.64977e-06	0.0294656	0	0.910036	0.0284721	8.01319e-06	0.059114	0.00233439	3.5586e-05	1	0.0171744	6.74789e-05	0.00890647	0.000189259	0.00195814	0.971704	1	3.21213e-08	1.41504e-08	9.57975e-07	0.863144	1.08265e-07	0.136855
2	5.37733e-05	0.999937	5.27358e-07	3.03071e-06	3.45669e-07	5.62044e-06	1	0.007835	0.00014495	0.161652	0.0020243	9.72911e-06	0.828334	1	7.66636e-07	4.47011e-09	0.000132705	1.79044e-08	5.20003e-06	0.999861	4	0.00171269	9.41576e-08	2.81513e-06	0.998246	9.71875e-06	2.85126e-05
5	0.0178018	0.00265187	0.00374373	0.0346808	0.845631	0.095491	2	0.16487	0.835083	8.31573e-06	1.826e-06	6.89156e-07	3.62613e-05	1	0.0221307	1.87386e-05	0.360069	0.000137823	3.01712e-05	0.617613	1	7.92259e-05	0.00320743	0.000464342	0.00177055	9.58672e-05	0.994383
0	0.999986	3.064e-08	5.73967e-08	6.74361e-06	5.38254e-06	1.30125e-06	4	0.346298	3.79348e-05	3.27535e-08	0.653648	3.46884e-06	1.23834e-05	4	0.00848455	0.000939634	9.16545e-05	0.421147	0.535681	0.0336556	3	0.108389	0.0759423	0.670068	0.000103579	0.0281462	0.117351
1	1.37057e-06	6.63428e-05	5.806e-09	9.00415e-09	1.43676e-07	0.999932	1	0.011579	0.00113231	0.000796989	0.0192562	0.0203042	0.946931	1	0.00861347	0.00010187	2.35494e-05	0.000758168	3.83236e-05	0.990465	0	0.990682	1.1657e-05	1.40459e-05	0.00283845	0.000144495	0.00630941
2	0.000380739	0.998829	0.000103944	5.2598e-05	1.56668e-05	0.000618279	1	0.000614839	1.44268e-05	5.26891e-06	0.000661229	0.000698943	0.998005	3	0.000224269	5.64713e-06	0.994458	2.90016e-05	0.00383767	0.00144494	2	1.7181e-05	0.999748	3.23444e-07	1.09023e-07	3.59942e-06	0.000230394
4	2.29334e-08	2.48797e-08	4.34344e-09	0.999916	2.20454e-06	8.15873e-05	1	0.167419	0.0818602	0.0765295	0.0485952	0.0763444	0.549252	0	0.999976	2.72944e-08	1.6109e-11	2.43852e-05	4.11837e-09	3.00845e-11	1	1.57979e-08	2.28616e-09	1.41522e-08	1.86488e-10	8.61213e-10	1
1	0.000403635	5.97e-05	0.000143847	0.0153196	4.45852e-06	0.984069	3	0.000423141	0.000172867	0.997735	1.91455e-06	2.80576e-05	0.0016394	1	8.09472e-10	3.21032e-07	5.17843e-08	4.56227e-05	1.12111e-11	0.999954	1	2.26962e-07	4.14356e-06	6.26501e-09	6.17077e-09	3.30139e-08	0.999996
1	0.00206038	4.72405e-05	4.35165e-05	0.00146925	0.00115984	0.99522	3	6.73031e-08	1.27991e-09	1	1.00288e-08	8.55639e-09	2.98935e-08	1	0.0339503	0.0340327	0.0394101	0.0273317	0.0357507	0.829525	1	1.15873e-05	4.17153e-10	3.36561e-07	2.54833e-09	2.82609e-10	0.999988
1	0.0378863	0.0385473	0.00213761	0.0110773	0.00872127	0.90163	5	0.00237338	4.66011e-06	0.00011446	0.000423166	0.989232	0.00785232	1	7.56392e-09	6.77698e-08	6.32113e-06	3.63744e-08	1.02576e-06	0.999992	4	1.02791e-07	9.02812e-12	6.48881e-11	8.88433e-10	6.05672e-10	1
5	2.53473e-09	6.03172e-09	1.40096e-07	9.57203e-07	0.998328	0.00167123	1	0.00322061	1.87135e-06	0.951772	6.48649e-07	1.3997e-06	0.0450037	1	1.09714e-08	4.92617e-10	4.66443e-10	1.82934e-10	3.02765e-10	1	5	0.154844	0.0130423	0.110966	0.470032	0.125712	0.125404
1	2.88243e-08	1.44583e-06	3.09313e-07	5.11445e-09	1.47742e-07	0.999998	1	5.7355e-05	0.458634	0.00240104	9.05954e-05	0.00751447	0.531302	5	1.3221e-07	1.01131e-06	1.32515e-07	8.08817e-07	0.998414	0.00158404	1	1.14382e-08	2.4033e-08	1.5237e-07	5.18556e-08	1.67298e-07	1
1	0.00140755	1.65605e-05	1.70972e-05	3.62833e-05	9.84221e-05	0.998424	0	0.718205	0.0716656	0.000932964	0.193842	0.0135583	0.00179621	1	2.11064e-05	1.08903e-06	1.55335e-06	2.2131e-05	0.0335822	0.966372	4	0.000135345	1.32347e-07	1.2787e-07	0.999819	3.77737e-05	8.01953e-06
0	0.00802202	6.53429e-05	3.6209e-06	0.513123	0.15302	0.325766	1	0.00373185	4.73802e-05	1.89966e-05	0.0992206	1.01506e-05	0.896971	2	2.13279e-06	0.998724	9.76699e-07	6.60946e-05	6.54078e-07	0.00120641	2	0.855356	0.000168809	0.000126952	0.000471334	0.143877	1.06146e-08
2	3.70777e-10	0.99999	8.77749e-09	1.03408e-09	4.81857e-10	1.01064e-05	1	0.171379	0.828213	6.92788e-06	0.00037016	1.75563e-06	2.90188e-05	1	0.0358706	0.00896708	0.00174154	0.00797171	0.000610659	0.944838	4	0.00341348	2.96604e-05	0.000293502	0.981654	0.0132981	0.00131117
1	3.29845e-07	1.14807e-07	7.28046e-05	3.47322e-09	1.14147e-07	0.999927	1	1.73457e-06	1.55554e-07	0.00522753	1.86791e-08	1.73925e-08	0.994771	1	1.8812e-06	3.75664e-08	2.94033e-08	6.77346e-07	9.98383e-09	0.999997	3	4.73106e-06	7.45445e-06	0.998874	2.71001e-06	1.11785e-05	0.0011004
1	2.1215e-05	5.30944e-07	7.31645e-06	3.08694e-06	0.000160394	0.999808	1	9.05354e-09	3.18829e-08	0.000126277	5.07533e-10	1.97891e-07	0.999874	1	2.70926e-09	1.41683e-07	2.80344e-08	2.78748e-05	1.1025e-09	0.999972	1	1.79846e-07	3.72849e-07	8.32752e-06	5.36587e-07	1.276e-05	0.999978
1	0.000498305	0.000127385	0.000103007	0.00976677	0.00078651	0.988718	1	0.00082898	4.87694e-05	0.606811	2.88657e-05	8.57887e-06	0.392274	5	1.35263e-09	1.75406e-09	4.3467e-09	2.3579e-07	1	1.6128e-07	0	9.17563e-10	8.31206e-10	5.78742e-10	2.73121e-08	1.11132e-08	1
1	0.857608	0.00780184	0.00105533	0.00611229	0.0363862	0.0910365	0	0.999944	9.40397e-08	1.04002e-06	1.91158e-07	6.92614e-07	5.37853e-05	4	0.000158047	0.00119046	6.73772e-05	0.000516676	0.00032711	0.99774	5	0.0162859	4.7764e-06	1.34038e-05	0.000437682	0.982931	0.000327119
1	0.00145323	2.31205e-07	6.21666e-05	1.03202e-06	9.54461e-05	0.998388	4	0.000228521	4.43141e-06	2.77765e-05	0.999623	1.82444e-05	9.7601e-05	1	3.82563e-05	3.39037e-06	6.37424e-06	0.0183111	3.74228e-05	0.981603	4	0.000475237	1.94484e-05	0.000100525	0.999377	2.53494e-05	2.1897e-06
4	0.00967572	0.000178367	0.0291165	0.614543	0.000971442	0.345515	0	1	6.27925e-12	5.43226e-13	3.28565e-09	7.46997e-10	3.6179e-15	1	0.026726	0.0010763	0.300463	0.000633076	0.0027092	0.668392	2	0.059445	0.93837	0.000352071	0.000750136	0.000192131	0.000890252
0	5.0703e-05	0.000239181	2.94352e-07	2.70591e-05	2.00097e-05	0.999663	1	1.40762e-07	4.13016e-05	4.94718e-06	9.15493e-08	4.43763e-07	0.999953	1	0.000126261	8.29926e-05	0.0192838	3.23336e-05	0.00179314	0.978681	1	5.84937e-07	4.71118e-07	0.0592929	1.46308e-06	2.91021e-07	0.940704
4	0.00571019	1.77738e-05	0.000245089	0.993579	0.000173783	0.000274355	1	0.919127	1.33668e-06	4.61837e-06	0.0806143	1.03427e-05	0.000242086	1	0.00583558	0.000324767	0.000301105	0.00180856	0.00387861	0.987851	1	1.09529e-05	0.000333035	0.000464178	0.00134827	0.000559121	0.997285
0	1	3.18791e-11	6.49604e-11	6.95598e-08	1.58465e-11	3.11035e-09	1	2.93977e-06	0.00246657	1.55273e-05	1.36588e-07	1.13762e-05	0.997503	1	1.70272e-08	0.00033563	9.55221e-07	6.26698e-08	2.9425e-07	0.999663	1	0.00402578	4.14561e-10	3.87188e-07	3.67007e-07	5.91788e-08	0.995974
1	9.01821e-06	2.77921e-05	4.82996e-05	0.000973191	4.1436e-06	0.998937	1	0.0151451	0.000125067	0.00201736	0.00173538	0.00375625	0.977221	1	2.23202e-05	2.67677e-06	2.73224e-08	0.000185237	4.11623e-09	0.99979	1	5.79248e-07	3.89655e-09	1.18621e-06	0.00080359	5.3529e-06	0.999189
1	0.00012328	2.6789e-05	4.72727e-05	2.99012e-06	4.74068e-05	0.999752	1	0.000148782	6.6988e-06	0.00013502	2.12359e-05	8.85681e-05	0.9996	1	0.00258019	0.000310087	0.00556887	0.000825139	0.000241967	0.990474	4	6.7229e-05	3.54292e-05	0.126482	0.871172	6.98302e-05	0.00217359
1	9.77775e-05	7.02277e-07	0.000354667	6.46761e-07	2.10865e-06	0.999544	0	0.976127	0.000650348	0.000211605	0.0109128	0.0116931	0.000404651	1	0.00112213	3.59952e-06	1.43932e-06	0.0394434	0.000283657	0.959146	1	4.92202e-05	1.82748e-07	5.2326e-07	1.47187e-05	4.15107e-08	0.999935
1	0.00410326	0.0185539	0.012648	0.000501657	0.00495156	0.959242	1	0.374795	6.34219e-06	2.44892e-05	9.94121e-05	0.00448611	0.620589	1	0.00438121	0.000304481	0.320506	0.000427123	0.00281029	0.671571	2	1.69089e-06	0.998934	7.94158e-08	1.26664e-06	0.00105921	3.95074e-06
1	1.17799e-07	2.39953e-08	7.58842e-07	6.32178e-07	4.14912e-06	0.999994	1	4.41279e-06	7.86453e-08	2.12246e-05	6.82851e-07	3.73374e-07	0.999973	1	0.000311897	5.2835e-09	3.65294e-07	3.41228e-06	1.44776e-06	0.999683	0	0.997329	0.000434476	1.84078e-06	0.00206013	0.000126408	4.86193e-05
0	0.998947	2.92782e-05	3.04637e-06	0.00038421	0.00062476	1.18508e-05	3	7.3224e-07	9.95926e-09	0.0157701	1.51557e-07	1.40799e-05	0.984215	1	1.14447e-05	7.21044e-06	0.104542	8.66083e-06	2.07803e-05	0.89541	1	2.1216e-06	5.489e-10	9.23451e-09	4.28317e-05	3.4785e-07	0.999955
1	0.0118007	0.00182046	6.28184e-06	0.121215	0.00174558	0.863412	1	0.00106592	0.000240249	0.114495	0.00441394	8.08791e-05	0.879704	4	6.00051e-05	3.90815e-08	6.77795e-07	0.999901	3.787e-05	1.88599e-07	1	0.00325197	0.0028537	0.00132385	0.000654878	0.00118297	0.990733
1	6.81397e-08	1.17267e-09	3.10247e-08	1.71701e-11	1.20603e-11	1	1	2.69171e-06	0.000149799	5.74333e-05	0.0487404	0.844012	0.107038	1	0.061312	0.000130608	0.00028357	0.162165	0.0063667	0.769742	3	0.0013156	0.000935637	0.840122	0.146971	0.00223889	0.00841722
2	1.51882e-10	1	1.9929e-09	6.62263e-10	7.95962e-10	2.21665e-08	5	0.000275957	5.96226e-05	1.17275e-05	0.00900758	0.987848	0.0027967	1	0.00283851	5.5942e-08	4.97089e-06	1.44144e-05	5.12209e-06	0.997137	3	1.98892e-05	0.00032141	0.996276	5.14958e-06	0.00189985	0.00147823
1	2.05179e-09	1.48794e-07	1.6488e-07	5.75487e-07	0.000318926	0.99968	0	0.944966	0.000133637	8.9584e-07	0.0548902	9.48539e-07	8.11365e-06	1	8.53832e-06	0.000247257	5.85563e-07	3.54063e-05	2.1617e-07	0.999708	1	8.28592e-05	1.59321e-08	1.83369e-05	7.30885e-07	3.06867e-06	0.999895
1	3.16475e-06	2.9333e-07	1.26384e-06	2.05201e-06	7.12497e-05	0.999922	1	2.4393e-08	5.98292e-07	0.458543	3.40281e-07	8.58761e-07	0.541455	4	0.000109605	5.32886e-05	0.000205692	0.990947	6.81415e-06	0.00867726	4	0.115129	0.00497314	0.0041751	0.793811	0.00760051	0.0743114
5	1.63227e-08	3.08845e-09	1.00663e-09	5.91387e-07	0.999999	1.2758e-07	1	0.000334526	3.93987e-06	0.000196014	9.8567e-06	0.000139531	0.999316	1	1.39818e-05	4.18035e-06	0.000421556	0.00159099	3.70392e-06	0.997966	0	0.994523	3.30725e-05	0.000166909	0.000544937	0.00192602	0.00280619
0	0.989178	6.85434e-06	0.0104207	3.11984e-05	4.88487e-05	0.000314609	1	0.48198	0.472383	0.0225198	0.00132777	0.0040135	0.0177765	1	0.0126242	0.00365367	0.0224801	0.0187349	0.370714	0.571794	1	1.987e-09	7.71403e-13	1.93908e-10	2.41779e-08	1.31023e-11	1
1	0.000336522	1.18631e-06	1.87292e-05	0.00357551	8.04545e-06	0.99606	1	0.0532319	0.00718215	0.00353401	0.0403285	0.0901027	0.805621	4	0.0392588	0.00118677	0.167	0.00093156	0.00833412	0.783289	1	0.0211278	0.0141638	0.00354877	0.228433	0.118423	0.614304
1	3.22834e-06	4.88695e-06	5.71989e-05	3.22509e-09	1.14229e-07	0.999935	3	4.12791e-06	2.93359e-05	0.999207	3.62394e-07	2.47238e-06	0.000756885	2	9.8159e-08	0.999937	2.46474e-06	4.66346e-06	5.69243e-07	5.55727e-05	1	8.46491e-05	0.862172	0.000131194	0.000152825	0.000121929	0.137338
1	4.83077e-07	2.91256e-08	0.000342209	0.000161238	9.0117e-08	0.999496	0	0.999999	5.82823e-09	1.52236e-08	1.11905e-07	5.47747e-07	1.14881e-08	1	1.32416e-05	4.59648e-06	0.000168869	0.0213227	9.33593e-06	0.978481	4	2.66707e-05	8.94256e-09	2.70585e-09	0.999971	2.2258e-06	3.23025e-10
1	1.34564e-05	5.38262e-06	1.84492e-05	3.70721e-05	0.000116021	0.99981	4	3.62449e-05	5.10174e-06	1.77616e-06	0.00313895	0.128602	0.868216	1	0.000952268	0.00944008	9.88232e-05	7.56025e-05	0.00038571	0.989048	1	0.0942694	0.0764561	0.0951262	0.360689	0.00202554	0.371434
0	0.95874	0.000241064	8.5798e-05	0.0265911	0.000165775	0.0141765	1	0.0012208	9.54981e-07	3.92773e-07	4.66546e-06	5.73018e-05	0.998716	1	1.05737e-07	3.5931e-05	8.92348e-08	0.000479529	2.27139e-05	0.999462	1	0.00116163	2.57136e-05	0.00356937	3.70675e-05	7.55549e-06	0.995199
4	1.07917e-08	2.2204e-08	3.43318e-12	1	6.27467e-09	6.53835e-10	0	0.999361	3.14074e-06	1.83856e-06	3.14708e-05	2.83835e-08	0.000602171	1	1.70192e-12	3.8951e-11	7.0141e-09	4.57456e-10	3.96739e-15	1	4	0.204638	0.00437306	1.39777e-06	0.790833	6.61036e-05	8.75657e-05
1	1.26992e-06	4.4681e-10	5.40369e-07	1.31534e-08	2.22683e-09	0.999998	4	6.24433e-05	7.81416e-06	2.35572e-06	0.984429	0.0149877	0.000510444	1	0.000317289	4.16024e-05	1.87448e-07	0.0291416	2.09089e-06	0.970497	0	0.988175	2.33909e-05	2.88848e-05	0.00339925	0.000239166	0.00813391
0	2.12167e-07	4.42831e-09	1.21589e-09	0.000322052	1.0107e-06	0.999677	3	9.44985e-05	1.803e-06	0.997886	4.64228e-05	0.000152666	0.00181812	1	4.63133e-06	0.000750559	0.000174805	5.70402e-05	7.40593e-07	0.999012	2	1.62465e-06	0.997809	0.000133007	1.12906e-06	0.00190333	0.000151483
4	0.0035608	7.1045e-06	8.91034e-06	0.994396	0.00202534	1.32574e-06	1	0.0600624	0.000270089	0.000839766	0.434315	0.252837	0.251675	1	5.95479e-06	1.39394e-08	1.03971e-08	0.35287	3.64097e-08	0.647124	1	9.37372e-05	2.90208e-09	5.84051e-08	5.11392e-09	3.7031e-05	0.999869
1	0.464783	5.7122e-05	0.000608644	0.0033466	0.431999	0.099206	1	2.39553e-05	0.0018792	0.000259638	8.54116e-06	0.000129366	0.997699	1	0.00168495	1.07042e-05	6.70328e-06	7.55025e-05	2.94554e-05	0.998193	1	0.000140365	0.995456	0.00109679	0.000491359	0.000240629	0.00257456
4	0.0342312	0.000276141	0.000590485	0.906665	0.00397	0.0542675	5	4.35533e-07	8.73769e-08	2.94952e-08	2.95595e-07	0.999998	1.05996e-06	0	0.82537	0.000112381	3.36998e-06	0.0843967	1.99108e-06	0.0901155	1	0.999365	1.14298e-06	0.000392184	0.000222067	1.8235e-05	1.52023e-06
1	1.77911e-10	3.99382e-10	1.36533e-08	7.0332e-11	7.73449e-12	1	1	0.0387024	0.00041563	3.85658e-05	0.146814	0.00245045	0.811579	1	8.87721e-08	9.94006e-09	7.03234e-11	1.31425e-06	1.90083e-12	0.999999	2	1.01132e-07	1	1.1794e-09	1.85939e-08	1.03775e-09	4.19534e-09
1	7.42666e-05	1.07744e-05	0.419228	0.00301171	1.57516e-05	0.577659	1	1.10406e-05	0.0355326	0.000269969	1.60577e-05	1.68739e-05	0.964153	1	1.12533e-08	1.4433e-07	8.82687e-09	9.65374e-08	1.40103e-10	1	1	6.56155e-11	1.93285e-09	9.43316e-08	1.27409e-10	6.83331e-07	0.999999
1	1.79951e-10	1.06939e-08	7.57068e-06	5.42435e-09	7.86905e-10	0.999992	2	3.06801e-05	0.999963	1.80857e-08	5.26408e-06	4.69639e-07	1.01089e-07	0	0.000766141	0.000242696	0.934534	0.0383144	0.0217253	0.00441708	1	0.000349543	4.77726e-08	2.14634e-07	7.1514e-09	1.21316e-08	0.99965
2	9.08897e-05	0.985899	1.15832e-05	0.000731208	0.000699505	0.0125677	3	3.05757e-05	0.000591511	0.999221	8.43443e-06	2.74193e-07	0.000148163	1	4.88602e-07	1.60899e-07	1.52641e-07	5.24495e-07	3.48383e-08	0.999999	4	1.91368e-07	7.69065e-09	2.24876e-10	1.90571e-09	2.43139e-09	1
1	0.0269971	0.30583	0.000847054	0.00440839	0.000294507	0.661623	1	8.26217e-05	1.54836e-05	6.09249e-05	0.0102362	0.000831463	0.988773	5	0.369381	0.000330661	0.000637464	0.481868	0.132005	0.0157784	1	5.38419e-09	5.22999e-10	3.80071e-11	9.26048e-11	1.76904e-08	1
1	0.0146691	0.00209508	0.00188556	0.16104	0.659681	0.160629	3	5.03079e-09	2.45964e-09	0.999979	3.01915e-09	4.67051e-08	2.09656e-05	1	6.62413e-05	0.00227476	8.02149e-05	4.0904e-05	0.000176486	0.997361	0	0.686145	0.00427673	0.0143773	0.180862	0.0162313	0.0981076
1	0.000158925	1.47102e-07	4.91471e-07	2.42037e-05	1.26432e-06	0.999815	1	0.579312	0.0361949	0.000676997	0.220463	0.0669821	0.0963705	1	0.000124074	4.08844e-08	0.131703	0.00070371	0.00272644	0.864743	4	2.49611e-06	2.66267e-08	7.79878e-09	0.999994	4.94689e-07	3.32172e-06
4	1.55373e-05	3.54065e-08	2.8481e-08	0.999969	4.98661e-07	1.54798e-05	1	3.2393e-09	3.81051e-09	1.52079e-09	5.92409e-06	3.20728e-08	0.999994	1	5.95375e-14	8.34917e-12	4.81363e-12	6.49773e-15	6.06146e-18	1	1	3.70414e-06	5.47987e-09	6.05878e-08	1.5301e-10	1.50741e-10	0.999996
4	0.999995	8.59672e-09	9.93729e-09	7.96318e-07	2.92901e-06	1.58242e-06	1	0.000707154	2.70509e-08	9.33584e-10	3.20966e-07	2.16898e-07	0.999292	2	1.16146e-06	0.999783	1.93529e-06	4.9176e-06	1.75652e-08	0.000208757	0	0.999965	8.99118e-07	3.83219e-07	1.33954e-06	3.62035e-07	3.24215e-05
1	7.49933e-06	3.00144e-07	1.08385e-05	0.0142156	0.00157333	0.984192	3	1.52882e-05	0.000373589	0.226635	3.77839e-05	4.70952e-07	0.772938	1	0.000504837	7.64944e-06	2.3014e-07	0.0131166	0.000126615	0.986244	1	0.002836	7.14522e-05	1.4334e-06	4.87154e-05	1.80821e-05	0.997024
1	1.92384e-06	5.99602e-05	0.00752204	0.000763765	0.000223617	0.991429	1	3.5604e-08	1.53142e-09	1.27632e-05	3.58532e-05	1.27096e-07	0.999951	1	2.63897e-05	3.00314e-05	1.15522e-07	3.38378e-06	1.98708e-06	0.999938	0	0.990024	0.00184096	0.00668277	0.000383408	0.000984387	8.44436e-05
1	0.00013122	4.19007e-07	8.42313e-06	4.404e-07	0.00262366	0.997236	4	7.4025e-09	1.45458e-08	1.76656e-08	0.999999	1.28608e-06	5.57803e-08	1	0.0106249	0.0014199	0.00504937	0.0232172	0.001906	0.957783	5	0.0019619	0.00775947	0.000566615	0.0430968	0.0245679	0.922047
4	0.0756862	0.00100543	0.0179383	0.884081	0.00155928	0.0197297	1	0.00176922	0.000147797	1.81172e-05	0.284457	0.000467109	0.713141	1	0.000128974	4.08898e-05	2.2574e-06	2.57393e-05	1.34662e-05	0.999789	0	0.999998	1.13065e-09	9.28182e-10	6.9317e-09	2.06877e-09	2.323e-06
1	0.00635035	0.00112162	3.11342e-05	0.000549663	0.00084648	0.991101	3	3.05115e-06	4.42268e-07	0.996846	0.000107477	3.27542e-05	0.00301027	1	0.00637961	0.00606482	0.0254376	0.000199419	3.31974e-05	0.961885	1	0.000171852	0.00561565	0.00562389	0.00153588	0.000926947	0.986126
1	0.00154301	0.000242125	0.0432994	0.000137232	0.00993039	0.944848	1	2.13998e-05	1.38919e-07	1.72187e-06	1.86581e-06	4.2866e-06	0.999971	1	1.48361e-05	3.1954e-08	3.3136e-08	6.36379e-08	1.7384e-05	0.999968	1	0.000185341	4.27231e-06	0.00435026	0.00013916	0.00527069	0.99005
3	0.12938	0.000724913	3.59502e-05	0.528451	0.0011123	0.340295	1	0.00146651	3.92626e-05	9.10948e-05	0.00853059	4.63649e-05	0.989826	1	0.00328072	0.708026	0.0013468	0.269204	0.000986406	0.0171566	2	0.999616	2.51697e-06	3.90068e-06	0.000143224	0.000234019	1.79442e-07
1	4.43152e-10	9.85255e-12	1.29929e-08	8.37442e-10	4.85529e-09	1	1	5.71231e-07	1.04519e-06	0.00018417	3.01557e-08	9.3757e-07	0.999813	1	2.03752e-05	8.37301e-06	1.99634e-07	0.000138154	2.7286e-09	0.999833	1	3.59628e-12	1.17857e-12	3.77262e-11	2.49319e-09	3.71926e-14	1
1	0.00108005	4.80401e-05	0.00257037	0.00244016	0.36336	0.630502	1	7.2085e-05	0.0132924	0.000854976	0.575957	0.40843	0.00139394	2	2.3729e-06	0.991028	1.00968e-06	1.74786e-06	6.65297e-07	0.00896627	1	8.8618e-07	3.7582e-08	1.65419e-07	5.73418e-09	1.95765e-09	0.999999
4	0.435758	0.0011507	0.00017773	0.559601	0.00293178	0.000380851	3	9.01732e-05	9.13581e-07	0.999908	5.5691e-07	2.95983e-07	4.54294e-07	1	0.00314455	4.85417e-05	2.55478e-05	0.195166	0.00691444	0.794701	1	1.02268e-05	1.56191e-07	2.25079e-05	3.39261e-05	0.000537922	0.999395
1	9.69452e-08	8.25967e-07	0.000210228	1.02919e-07	1.89204e-06	0.999787	1	8.54078e-07	7.81718e-08	3.64003e-05	3.54009e-08	2.32481e-05	0.999939	5	0.000159747	0.00244412	0.000246374	0.000249152	0.908828	0.0880727	1	1.52624e-07	7.46576e-09	1.91029e-08	3.68748e-11	2.08689e-09	1
1	2.00634e-06	3.89083e-09	4.51194e-09	2.02658e-08	7.86786e-06	0.99999	3	2.98387e-05	0.987601	0.00110371	0.0054804	0.00152265	0.00426282	1	7.16186e-09	1.78558e-09	1.48362e-06	9.71796e-07	5.99205e-08	0.999997	1	0.000276312	7.42458e-06	2.82849e-05	0.000165253	6.80253e-06	0.999516
1	1.44763e-08	2.6912e-10	6.29657e-09	1.65779e-09	5.11249e-09	1	1	0.0148252	2.59882e-07	6.60335e-06	3.76968e-05	1.20662e-06	0.985129	1	0.999911	1.82098e-05	1.85223e-09	1.3113e-07	1.66138e-06	6.90577e-05	1	5.03499e-07	6.00191e-07	0.000676339	7.25703e-06	0.993735	0.00558031
1	3.81593e-06	4.85709e-07	1.77553e-05	0.00238137	0.00644819	0.991148	1	2.95998e-08	3.71092e-08	4.08996e-06	1.176e-07	8.85208e-10	0.999996	1	2.2738e-08	0.000464535	1.01216e-05	8.62653e-07	4.93652e-08	0.999524	1	0.000425282	0.082052	2.60555e-05	0.00275347	0.00219174	0.912551
1	7.38098e-09	7.58409e-09	1.32441e-07	5.08978e-05	8.64516e-08	0.999949	1	0.228781	5.43007e-05	0.00887313	0.000928728	0.387149	0.374215	1	0.000710018	6.24965e-05	0.00646856	9.27688e-05	2.26908e-05	0.992644	2	1.32466e-07	0.999999	1.60609e-09	1.09698e-06	6.07339e-08	5.30625e-09
1	2.0497e-09	4.68484e-11	8.7964e-05	3.06167e-09	1.50357e-07	0.999912	1	3.19519e-09	1.23276e-08	2.09775e-05	1.72406e-12	0.000127476	0.999851	1	1.28774e-10	2.72887e-07	2.42561e-10	4.22206e-09	1.83306e-12	1	1	3.61813e-09	9.40637e-09	1.7009e-09	1.35235e-10	7.33358e-08	1
1	0.00220967	0.000116154	5.74584e-05	2.27317e-05	0.000263212	0.997331	1	4.10702e-06	1.4898e-06	5.38571e-06	1.82664e-06	0.000890493	0.999097	4	1.71205e-05	0.00024502	4.83062e-05	0.00456116	0.042775	0.952353	5	0.000108059	4.76269e-05	3.57195e-07	1.63004e-06	0.99979	5.23606e-05
1	2.00198e-10	5.38354e-12	5.67823e-09	1.02438e-08	3.18054e-07	1	1	2.49766e-06	7.6256e-07	1.31412e-05	0.00304448	1.1399e-05	0.996928	1	1.60774e-05	0.000433075	2.73123e-05	1.40381e-05	1.60432e-08	0.99951	1	0.000449149	0.00314057	0.0193739	0.00614847	0.0051107	0.965777
1	0.000764648	6.01094e-06	0.000120746	0.00046531	0.000144751	0.998499	0	0.805435	0.000968947	0.000177458	0.0092192	0.179713	0.00448626	1	0.011143	3.46653e-07	5.75354e-06	0.00202092	9.04018e-06	0.986821	3	3.91709e-07	0.00522157	0.994667	9.21348e-07	2.57037e-06	0.000107775
2	5.53377e-10	0.999992	2.53883e-09	6.77842e-09	3.34576e-09	8.42638e-06	2	2.8403e-08	0.992764	2.90499e-07	0.0072342	1.15467e-07	1.14302e-06	1	4.56685e-09	3.91368e-11	1.184e-05	2.07211e-11	5.3952e-13	0.999988	1	8.93234e-06	1.82987e-08	4.0955e-07	2.02383e-05	1.93669e-07	0.99997
0	0.0120513	0.000383351	2.00752e-06	0.0023642	0.226617	0.758583	1	0.118437	0.0439465	0.0116767	0.0170281	0.0334053	0.775507	0	0.141699	0.000499505	0.0215572	0.000613066	0.00104158	0.834589	1	5.75463e-06	2.51771e-05	0.000910231	0.000250871	4.2268e-06	0.998804
2	5.4645e-07	0.999998	6.91221e-09	4.89661e-08	1.72523e-08	1.76958e-06	1	0.015682	0.0181847	0.000452515	0.214441	0.480574	0.270665	1	2.94031e-09	3.34011e-08	1.87024e-10	2.51019e-08	2.36948e-11	1	4	0.00237953	0.0190167	0.000848534	0.977235	0.000147447	0.000372617
1	0.949209	3.83103e-05	6.02078e-05	0.0444864	0.00610096	0.000105602	1	6.59548e-07	1.63757e-05	0.00141259	0.000417213	0.0151655	0.982988	1	2.95713e-09	5.76566e-10	1.89164e-10	6.55069e-08	4.32234e-07	0.999999	1	3.12351e-08	4.42378e-10	1.41686e-08	1.44141e-06	7.46811e-11	0.999999
1	1.52841e-05	2.35922e-06	0.173743	3.10156e-05	0.000415362	0.825793	1	7.41958e-06	1.03208e-05	0.000128895	3.50057e-05	6.38987e-05	0.999754	1	1.82224e-05	0.0342942	3.67672e-07	3.73674e-07	3.75727e-07	0.965686	1	5.94898e-09	2.6082e-13	3.84632e-11	2.16263e-11	1.10825e-10	1
1	0.921127	0.00104627	0.000219051	0.0711414	0.00618832	0.000277927	1	0.0406216	3.17724e-05	0.000320477	0.72849	0.000252801	0.230283	1	0.000292673	2.62225e-05	0.000569662	0.00085814	0.00474597	0.993507	4	0.00259669	0.00230239	0.000307056	0.105521	0.00231893	0.886954
1	1.24565e-08	1.85588e-10	4.8724e-10	8.30383e-06	9.63548e-09	0.999992	1	3.78382e-16	1.262e-13	1.76566e-12	6.39403e-14	8.94777e-14	1	2	0.117263	0.000889327	7.4113e-05	0.0443398	0.815069	0.0223652	1	0.0470478	3.87634e-06	1.5023e-06	4.51101e-06	0.00020379	0.952738
1	0.426425	0.000117476	4.52223e-05	0.00621236	0.00305147	0.564149	3	1.52104e-05	1.86399e-06	0.999972	9.44824e-06	2.28108e-07	9.6813e-07	1	1.32379e-06	0.535332	3.00998e-07	5.73102e-08	5.38935e-11	0.464667	0	0.999723	1.44034e-08	7.57725e-10	0.000277139	1.906e-08	3.75585e-10
1	0.000292525	2.74218e-07	9.47228e-08	5.33819e-06	1.21949e-08	0.999702	1	3.35933e-05	2.50368e-07	2.91728e-06	3.67879e-06	2.07123e-05	0.999939	1	5.6206e-08	2.24536e-09	3.42185e-10	3.15198e-09	1.05117e-09	1	1	2.52103e-08	1.19601e-06	2.56004e-08	2.86808e-07	6.06844e-05	0.999938
1	0.00137852	1.5419e-05	0.0141235	2.86675e-05	2.83071e-05	0.984426	0	0.999998	1.54995e-08	2.24482e-10	1.74606e-06	1.45271e-09	1.19905e-12	1	0.000166992	7.49197e-05	0.00174023	0.00135524	5.33058e-06	0.996657	1	7.26285e-05	0.000153281	9.2107e-06	6.88879e-08	5.24871e-05	0.999712
0	0.999729	8.9586e-07	1.61208e-06	0.000108377	2.5778e-06	0.000158035	1	2.21674e-06	1.66357e-08	1.81055e-08	4.80999e-06	2.23508e-08	0.999993	1	0.00360049	0.000191002	0.0114369	4.44776e-05	0.0016453	0.983082	2	4.77914e-05	0.934854	2.90516e-05	0.000411503	1.42235e-05	0.0646437
4	1.8521e-06	2.04129e-05	5.96202e-07	0.999959	7.94989e-06	9.6552e-06	1	0.000274936	1.32028e-06	0.115666	5.41341e-07	0.000296147	0.883761	1	2.38255e-09	3.79389e-10	8.51657e-06	1.16599e-09	2.31667e-09	0.999992	1	2.18488e-05	3.87002e-07	0.000474289	1.55175e-05	6.05461e-05	0.999427
1	1.47614e-05	3.32641e-05	0.0369391	8.72539e-05	0.000223306	0.962702	1	4.06028e-08	1.49734e-12	2.30888e-10	8.02366e-14	7.97423e-13	1	1	3.49041e-05	8.91899e-07	9.32565e-06	5.87496e-08	3.73247e-06	0.999951	1	1.39028e-05	0.355953	0.0294174	5.26039e-05	0.000368548	0.614194
1	0.00365374	0.000894607	0.00487791	0.113087	0.433926	0.443561	1	1.36436e-06	4.95437e-07	0.00359457	5.04955e-07	1.56719e-05	0.996387	1	1.71901e-07	2.18038e-07	6.33026e-06	2.45273e-07	5.41154e-07	0.999992	1	0.0187462	2.73738e-05	2.89143e-06	0.000125528	0.000388927	0.980709
1	0.00878191	0.73237	0.000302131	0.00152485	0.000950879	0.25607	1	4.27667e-08	1.95691e-08	4.59245e-07	1.35022e-06	0.0152336	0.984765	1	7.00561e-05	0.00129152	0.000300426	0.315145	5.42315e-05	0.683139	1	0.998438	7.28725e-05	0.000454666	0.000371976	0.000397681	0.000265323
1	2.14836e-10	1.53125e-07	0.000122476	7.08019e-09	0.000129793	0.999748	1	1.53515e-05	4.50262e-08	3.82046e-08	1.1484e-06	3.15729e-09	0.999983	5	3.61769e-07	2.93573e-09	3.2092e-09	2.48848e-06	0.999957	4.02909e-05	1	3.64451e-10	1.93357e-11	7.95936e-08	4.98684e-10	6.66254e-12	1
1	3.22109e-05	5.36689e-09	1.1176e-06	9.21106e-10	2.10787e-09	0.999967	1	9.12831e-05	4.45168e-06	9.92289e-05	0.0032882	6.9236e-05	0.996448	1	0.000682791	0.00129626	4.1877e-06	0.708925	4.46619e-06	0.289088	3	1.05201e-05	8.82148e-07	0.999564	2.14595e-06	6.08933e-06	0.000416638
1	1.99603e-09	1.85016e-10	1.57378e-07	1.13394e-07	7.86356e-08	1	4	0.0204307	0.00630826	0.31966	0.487993	0.0179053	0.147702	1	1.30828e-07	4.45342e-06	1.85684e-08	4.95525e-10	1.0158e-08	0.999995	4	0.000467554	3.66155e-07	0.0336348	1.30597e-05	7.68827e-05	0.965807
4	0.00174976	9.98716e-05	0.000750742	0.943826	9.74052e-05	0.0534757	1	0.0528287	0.00163558	6.92442e-05	0.00550762	6.47975e-06	0.939952	1	6.55284e-08	3.8769e-08	1.25493e-07	1.97314e-07	8.59558e-08	0.999999	5	1.29904e-06	0.000712145	0.363891	0.00188501	0.287751	0.34576
1	0.168857	6.7749e-05	0.0292894	0.00158665	0.000825823	0.799374	3	3.67199e-08	5.63972e-10	1	2.46499e-08	1.28189e-08	1.02729e-07	0	0.999984	7.56215e-09	8.45951e-08	8.71697e-07	7.34764e-08	1.51827e-05	1	1.3949e-05	8.06497e-06	7.21378e-08	4.07776e-05	2.23657e-06	0.999935
4	0.00211111	3.8776e-06	2.20106e-08	0.997871	1.34637e-05	8.79304e-07	1	0.000130316	2.65154e-05	0.000825952	0.0303005	0.192734	0.775983	4	0.000415649	0.000939144	1.23892e-07	0.998548	9.62657e-05	4.06124e-07	1	7.20051e-08	1.2989e-09	2.56307e-08	3.92315e-14	9.44387e-13	1
1	6.83028e-05	9.26409e-07	0.000806755	8.31464e-07	2.84258e-05	0.999095	1	0.0116314	1.04781e-05	7.05777e-06	0.0181122	0.000517898	0.969721	1	6.65605e-05	2.86061e-07	0.00010063	2.49958e-05	5.62724e-06	0.999802	0	0.999998	7.52248e-09	4.26407e-09	1.4722e-06	2.74501e-07	2.92283e-07
1	0.720203	6.90237e-05	0.000175073	0.261884	0.0168432	0.000825724	1	9.8908e-08	2.46335e-07	2.08627e-05	1.11353e-10	3.24854e-09	0.999979	1	7.88242e-05	3.12664e-05	0.00108967	4.64386e-05	0.18852	0.810234	4	0.00110819	1.86292e-06	4.17928e-07	0.998882	7.57882e-06	5.30328e-09
1	0.00931927	0.00013669	5.44924e-05	3.41126e-05	0.000468478	0.989987	0	0.780196	2.83241e-07	1.26453e-08	0.219801	2.27976e-06	3.58086e-08	4	0.00580037	8.12651e-06	9.54412e-07	0.994144	2.02845e-05	2.65846e-05	4	0.170127	0.000150349	4.04834e-07	0.748632	0.0019766	0.079114
1	6.81393e-05	9.87436e-05	0.000186201	0.00250633	0.000447995	0.996693	1	0.0268874	2.38696e-06	6.28969e-05	5.33483e-07	7.86227e-07	0.973046	1	2.54208e-05	7.06439e-05	0.825147	5.61075e-05	0.0250244	0.149677	2	8.22271e-10	1.66165e-13	1.49189e-08	1.36707e-12	3.49286e-13	1
0	0.999999	4.12258e-07	1.93541e-08	1.24213e-07	4.19091e-07	5.03267e-09	1	7.83134e-05	1.16466e-05	5.62235e-07	1.94203e-05	2.18459e-05	0.999868	5	0.000564694	9.76514e-05	0.000571366	6.65499e-06	0.966237	0.0325228	1	4.79806e-07	1.19772e-09	1.64227e-08	4.69481e-10	1.20391e-10	1
1	1.87161e-05	2.48162e-05	6.48138e-06	9.84595e-06	3.97578e-07	0.99994	1	0.78439	0.000423216	0.00139724	0.00619344	0.114453	0.0931437	1	1.7162e-10	1.53968e-11	2.17569e-12	3.81311e-10	1.27538e-10	1	1	8.09387e-07	3.10789e-07	1.54206e-07	1.39536e-07	8.28128e-06	0.99999
1	2.70071e-05	7.57384e-05	0.00120427	0.000281729	0.000353825	0.998057	1	2.51177e-05	4.95688e-06	9.80672e-07	0.000570134	6.7482e-06	0.999392	0	0.99999	3.11734e-08	6.62255e-09	5.63567e-06	1.57499e-06	2.84092e-06	4	0.000234159	0.000181193	1.31623e-05	0.999484	2.33821e-06	8.52272e-05
1	8.03028e-08	2.81898e-10	2.89778e-09	2.76252e-09	2.61808e-09	1	1	0.000447285	1.29755e-05	7.86256e-06	0.21992	0.0143377	0.765275	1	7.45733e-09	4.50394e-07	3.63265e-08	7.85954e-07	2.56008e-10	0.999999	1	8.59739e-08	3.78996e-10	2.89591e-09	1.75015e-07	3.5317e-09	1
1	1.46075e-12	5.20076e-11	1.4431e-11	4.96316e-08	1.28836e-11	1	5	0.00406011	0.241184	0.0186629	0.0178751	0.0352917	0.682926	1	8.40572e-07	2.87399e-08	6.6896e-07	1.18849e-10	7.41428e-10	0.999998	5	0.978647	0.000244335	0.00305272	0.016379	0.000813728	0.000862837
1	0.116507	0.000435948	7.80582e-05	0.686926	0.00829677	0.187757	5	0.000963095	2.91437e-05	0.000194002	0.000634814	0.00703877	0.99114	1	0.588718	2.41865e-07	1.07216e-06	4.79762e-06	0.000158619	0.411118	1	1.72582e-09	2.98362e-09	1.86265e-09	4.4833e-08	5.82775e-10	1
1	0.000117185	0.0176027	0.000761425	2.15008e-05	0.00650265	0.974995	1	2.1618e-05	8.55548e-07	8.91452e-09	6.20086e-07	6.24006e-07	0.999976	1	3.01843e-05	3.17412e-06	0.000847671	0.000122596	1.2048e-05	0.998984	0	0.999982	1.07659e-08	1.60172e-07	1.59915e-05	1.70323e-06	4.94727e-07
1	0.00286222	0.000566485	0.000915485	0.00336276	0.000971989	0.991321	3	4.96262e-05	0.0110328	0.173116	0.000171712	1.30122e-06	0.815629	0	0.28111	7.87098e-05	0.000163086	0.0882968	0.306138	0.324213	1	4.60447e-06	9.98925e-09	1.40536e-06	3.25885e-08	1.53252e-06	0.999992
3	3.23109e-05	9.53632e-05	0.998435	6.19721e-05	2.82377e-06	0.00137245	1	0.028633	0.000140623	0.00557763	0.0687421	0.105505	0.791402	1	0.00114797	0.00019399	1.47817e-05	0.000219846	4.79997e-05	0.998375	1	0.00125377	5.73952e-05	5.5535e-06	0.997753	0.000820749	0.000109675
0	0.999956	1.06159e-05	7.0781e-07	2.85717e-05	3.50971e-06	4.73101e-07	3	0.0522643	0.00128836	0.939546	0.000352276	0.000486449	0.00606213	4	9.58464e-05	3.66215e-08	5.13781e-08	0.99986	1.95405e-07	4.43572e-05	1	0.0177716	0.0003248	0.000177676	0.000185304	0.00131225	0.980228
1	0.04997	0.00404324	0.000173943	0.0788005	0.014555	0.852457	0	1	6.56496e-10	2.63111e-08	1.84384e-09	3.26808e-10	9.03435e-08	2	1.36381e-05	0.979136	0.000106327	0.0108088	9.91016e-05	0.00983643	0	0.955714	0.000112126	3.85758e-05	0.00992079	0.0270807	0.00713385
5	8.54171e-08	7.54235e-07	8.49865e-08	7.29662e-07	0.995314	0.00468405	1	1.32909e-12	5.16193e-09	2.76194e-06	1.24143e-08	1.21096e-11	0.999997	1	0.0250031	0.00324361	0.0704644	7.28178e-05	0.0017415	0.899475	3	0.00012342	0.000101224	0.998021	0.000303676	1.67206e-06	0.00144845
4	1.45963e-07	2.39252e-05	1.08237e-07	0.999952	2.13595e-05	2.38242e-06	3	0.00195357	0.0232075	0.669626	9.78965e-05	1.29143e-06	0.305114	0	0.293797	0.000568384	0.00177152	0.00071538	4.91691e-05	0.703099	1	3.77975e-05	0.000282919	0.0767169	0.000678152	0.00254213	0.919742
1	0.117265	0.000312185	9.10367e-06	0.850384	0.0147813	0.0172481	5	0.967989	1.95515e-05	2.88071e-05	0.00949193	0.0224143	5.6727e-05	3	2.7362e-05	0.00046651	0.980916	8.09008e-05	0.00294477	0.0155643	4	0.00636304	0.000581572	0.00246535	0.989999	6.33214e-05	0.000528018
1	0.00015389	4.84757e-08	2.64427e-08	2.84836e-07	2.58876e-08	0.999846	4	0.0547197	0.000157262	3.68861e-05	0.0292078	0.91581	6.88823e-05	1	0.000311021	0.00564604	0.0717127	0.000152874	0.00111201	0.921065	2	1.78837e-05	0.996157	1.71915e-05	0.0031743	5.93078e-06	0.000627904
1	0.000706939	8.66586e-06	7.18247e-05	0.00825711	0.0165082	0.974447	1	4.5631e-06	9.23009e-09	1.27581e-06	9.28613e-10	1.22949e-07	0.999994	1	1.60107e-09	6.18068e-09	6.54561e-11	1.72802e-08	2.38525e-12	1	4	7.50276e-05	1.99642e-06	5.53916e-06	0.999891	1.6953e-05	9.48714e-06
1	0.000126258	0.00678678	3.502e-05	4.8861e-05	0.000205345	0.992798	1	0.000571483	0.000159164	0.00045393	0.00102859	0.000136979	0.99765	1	3.43554e-08	0.00023726	4.90405e-08	1.83595e-05	2.01991e-07	0.999744	1	0.0726785	1.58479e-07	2.68028e-06	4.02195e-07	4.34411e-05	0.927275
1	1.73798e-09	6.40798e-07	2.13196e-06	1.05001e-05	3.24682e-07	0.999986	1	6.57139e-06	8.03058e-08	5.76901e-07	7.24145e-07	8.0622e-08	0.999992	1	9.26984e-07	1.9382e-08	1.99023e-05	3.59038e-09	7.8341e-09	0.999979	0	8.81549e-06	0.000224493	2.95504e-08	0.999756	3.40662e-06	7.64582e-06
1	0.990208	9.65838e-07	1.47025e-07	5.08679e-07	0.000169171	0.00962094	1	1.60679e-06	7.82671e-08	5.12486e-05	2.5234e-06	5.70337e-05	0.999888	1	0.000149147	7.59662e-05	0.000222717	0.00151265	0.00223456	0.995805	3	0.4369	0.000114352	0.562087	7.9605e-06	0.000511702	0.000379803
1	0.0578175	0.00175145	0.00183053	0.00824142	0.00848772	0.921871	1	4.16432e-05	1.59646e-05	0.00202237	0.000358297	3.0155e-07	0.997561	1	0.000568938	0.0155299	0.00594783	0.00149553	8.44879e-05	0.976373	1	1.73675e-05	1.72839e-06	0.297031	5.1204e-07	8.91392e-06	0.702941
1	0.0047863	0.00359323	0.000195091	0.000247365	0.00103215	0.990146	3	0.000272342	3.66387e-06	0.393002	1.84532e-05	7.29982e-05	0.606631	1	5.05609e-08	4.64634e-10	1.93579e-07	1.15113e-08	1.91557e-09	1	1	3.51686e-14	3.09345e-16	1.57358e-11	1.19903e-21	1.80295e-14	1
4	5.21564e-06	2.423e-07	1.44438e-08	0.990566	0.0094278	2.92622e-07	5	0.000347656	5.17732e-05	0.000201581	0.0439094	0.750401	0.205089	1	0.991556	8.61657e-07	7.89673e-07	7.54905e-05	1.45991e-05	0.00835255	1	2.38902e-05	2.10909e-07	8.9603e-07	2.77488e-05	3.45365e-05	0.999913
2	2.28826e-07	0.999998	7.34317e-10	1.90661e-06	5.75382e-09	2.63e-09	1	6.92797e-06	5.76827e-08	1.99225e-05	7.37263e-09	5.70845e-06	0.999967	4	8.801e-07	1.59456e-05	2.7797e-07	0.997528	0.000126206	0.00232835	1	7.1705e-09	8.50448e-12	1.01503e-10	3.14668e-05	1.93285e-11	0.999969
1	4.11297e-09	1.2217e-06	2.85812e-05	1.04064e-05	0.206508	0.793452	3	4.50569e-05	0.515256	0.00149627	0.000130277	1.60935e-06	0.483071	1	0.000381751	3.73147e-07	2.40673e-06	0.0223328	0.00083947	0.976443	1	5.42192e-06	2.47939e-05	2.24071e-07	5.54888e-09	3.31616e-06	0.999966
0	0.999998	3.7982e-09	3.80772e-10	4.50713e-07	1.10996e-06	7.01903e-10	1	0.000401374	2.64758e-07	4.11796e-05	7.60101e-07	0.00160932	0.997947	1	0.0195254	0.000391976	1.22263e-05	0.0070487	7.51789e-05	0.972947	1	0.00186156	2.0411e-05	1.24542e-05	3.35781e-06	1.30523e-06	0.998101
1	1.72687e-05	5.80895e-07	0.00384389	4.02461e-05	2.16641e-06	0.996096	1	0.0183141	3.41e-05	1.26978e-06	1.03832e-05	6.0147e-06	0.981634	5	8.78064e-07	1.14963e-07	3.82518e-07	5.9804e-05	0.999879	5.9862e-05	1	8.3816e-07	2.13833e-08	3.60476e-09	0.999999	8.6788e-08	1.02105e-08
1	3.12645e-05	3.93428e-06	0.000104679	9.512e-09	6.02493e-06	0.999854	4	0.00069339	1.62703e-05	6.14536e-08	0.99916	1.49934e-05	0.000114879	1	2.88074e-17	3.45375e-15	2.37097e-11	4.77411e-18	5.65659e-19	1	4	0.00253915	0.000573397	0.0154173	0.966855	0.0143603	0.000254756
1	4.67585e-07	1.27466e-06	3.53778e-07	1.59e-05	6.03924e-06	0.999976	2	0.231391	0.768577	3.36607e-07	5.47807e-06	2.59032e-05	3.63774e-07	1	1.46197e-10	1.01312e-11	1.19547e-07	1.2406e-13	1.06692e-13	1	1	1.38231e-06	0.000197733	1.42021e-08	1.37113e-08	1.93075e-08	0.999801
1	1.0752e-06	3.53054e-07	0.00726219	0.000594895	0.00473057	0.987411	1	0.000135891	5.60055e-06	0.000457691	0.0021119	3.55392e-05	0.997253	1	3.60987e-05	3.59887e-07	2.40137e-05	1.73324e-05	2.37273e-06	0.99992	1	0.117565	0.00124138	2.95923e-05	0.190965	0.00170972	0.68849
3	2.60062e-06	1.68639e-05	0.000344263	0.00388492	0.000192995	0.995558	0	0.000551973	3.95125e-05	4.87823e-05	0.000941412	0.942935	0.0554838	1	0.0110104	0.0048443	0.000553683	0.100855	0.00100925	0.881727	2	0.000115163	0.499962	5.74354e-06	9.83249e-06	3.76015e-05	0.499869
1	0.0842567	0.000129521	0.00103637	0.000391831	0.136599	0.777586	1	0.00296022	0.000363407	0.0700107	0.000772548	2.27629e-05	0.92587	1	0.000362068	3.28618e-07	0.000208488	0.000141135	3.07887e-06	0.999285	5	1.10391e-07	0.000194361	1.30755e-06	2.22421e-06	0.9998	1.87342e-06
1	0.638552	0.0203214	0.000446444	0.0401107	0.0126156	0.287954	1	5.04335e-08	3.79302e-08	1.56375e-05	1.02179e-05	2.08241e-07	0.999974	5	2.37495e-09	4.99463e-09	3.08173e-08	1.92822e-07	1	7.29019e-08	1	0.67766	0.000233041	0.207698	0.00790307	0.0352113	0.0712944
1	0.0452922	0.00276382	0.000407405	0.245813	0.0299642	0.675759	1	4.80174e-05	0.000540729	0.0053683	0.039238	0.117897	0.836908	4	0.00132116	3.10306e-05	0.000132389	0.947203	0.0146529	0.0366591	1	1.11437e-09	1.14661e-15	6.33682e-14	8.41423e-17	4.04288e-13	1
1	2.55786e-05	7.95953e-07	0.000593304	1.00754e-06	3.01376e-06	0.999376	1	3.98985e-07	4.84319e-08	1.31824e-07	1.56463e-05	1.15817e-07	0.999984	2	8.68167e-08	0.999913	6.45621e-07	1.57646e-06	2.26804e-09	8.41796e-05	1	0.667974	7.30309e-06	1.03643e-07	5.156e-06	1.22301e-06	0.332012
1	5.46569e-07	0.00128146	0.0673118	0.000370383	0.0717974	0.859238	3	4.64561e-06	8.6354e-09	0.999918	3.40506e-08	2.18307e-05	5.53993e-05	1	1.09626e-08	3.75251e-07	1.39049e-07	1.79296e-08	1.38485e-10	1	5	0.0069445	0.000140661	1.31915e-05	0.00730856	0.983557	0.00203595
1	4.57978e-11	1.57937e-11	5.42689e-10	1.95691e-09	4.58396e-10	1	1	5.8758e-05	0.00208211	0.00157535	1.56564e-05	0.0132184	0.98305	1	1.46777e-05	2.28578e-07	1.14894e-08	0.000236953	1.03969e-05	0.999738	4	0.00810417	0.000170529	0.000163449	0.965777	0.0255647	0.000220391
1	4.6987e-05	0.000264331	0.000228697	6.2154e-05	0.000912036	0.998486	1	0.0234015	0.000697471	0.000491768	0.000790107	0.371707	0.602912	1	0.000501074	1.24945e-05	3.76536e-06	0.000292913	0.01702	0.98217	2	0.000326848	1.45252e-06	1.95802e-08	0.999668	9.24058e-07	2.91479e-06
1	0.00519241	8.39807e-05	0.000120472	0.0318023	0.00085812	0.961943	1	0.531023	0.000116295	0.000447385	0.225356	0.000474938	0.242583	4	0.000132928	0.0140635	0.000930512	0.00264522	0.165469	0.816758	1	9.72998e-05	2.88643e-07	1.57773e-05	4.00007e-09	2.4287e-09	0.999887
1	1.40883e-06	8.95066e-11	3.58989e-09	1.92929e-11	2.94019e-10	0.999999	1	0.999859	0.000117076	2.03794e-05	1.84261e-06	2.53577e-07	1.36256e-06	4	0.00898098	0.000894027	5.76859e-05	0.986776	0.00316455	0.000126452	1	0.00304168	1.61447e-05	0.00296338	4.84134e-05	0.000609948	0.99332
1	0.00183176	0.000841425	3.53606e-05	0.00399471	0.0339585	0.959338	1	1.39621e-09	3.75174e-07	0.000722047	2.82351e-10	4.12823e-07	0.999277	1	9.16799e-07	2.47539e-09	0.000397687	3.20397e-09	2.05029e-09	0.999601	4	0.0112129	0.000116328	0.00141501	0.987105	2.79548e-05	0.000122748
4	0.993396	0.000127741	0.000624002	0.00455716	0.000111101	0.00118397	1	0.000564828	6.05172e-05	9.95668e-05	0.0360534	2.05948e-06	0.96322	0	0.999466	3.39847e-06	1.54871e-05	5.10492e-06	1.93367e-05	0.000491129	4	2.31123e-06	9.13866e-08	3.77299e-07	0.999917	7.8665e-07	7.98186e-05
0	0.515081	0.00499251	0.00070418	0.120521	0.0275176	0.331183	1	3.64011e-07	2.33469e-05	0.000316993	2.03784e-05	1.28546e-06	0.999638	1	0.000536508	0.00170779	0.00523888	0.00133812	0.000769426	0.990409	0	0.502123	0.00201228	4.30555e-06	0.491646	0.00160742	0.00260777
1	2.41108e-11	1.04804e-09	3.49318e-08	6.57822e-08	7.25312e-11	1	1	0.000863259	2.58117e-07	1.38341e-09	8.47746e-09	8.21585e-09	0.999137	1	4.17766e-07	6.14891e-06	3.02582e-07	6.43194e-06	1.38352e-09	0.999987	0	0.299992	0.00410217	0.504243	0.127214	0.00193479	0.0625141
1	0.00204106	0.0119757	0.000241109	0.0606087	0.306351	0.618783	1	8.71785e-06	0.000238279	0.00154898	0.000510559	0.00149995	0.996194	1	0.00073939	5.65894e-05	1.40759e-06	0.000336844	1.02592e-06	0.998865	0	0.999999	3.63973e-08	7.36588e-09	3.1971e-07	8.39523e-08	6.62852e-07
1	0.000283884	0.000192223	0.00041136	0.00332595	0.0034624	0.992324	1	3.1267e-09	2.38717e-08	0.00180088	1.27092e-08	2.50171e-09	0.998199	1	0.00109335	0.00120333	0.0288055	0.000120881	0.0236396	0.945137	1	0.0866876	1.88936e-05	0.000163923	7.56012e-05	0.00315886	0.909895
1	0.014475	0.00146391	0.000631633	0.0198892	0.0136976	0.949843	0	0.795839	1.39234e-05	4.01958e-05	0.1991	0.0048391	0.000168535	1	1.20171e-14	1.02325e-06	2.6878e-09	9.28002e-12	6.22573e-17	0.999999	1	1.65985e-06	3.84897e-08	2.78963e-09	2.38831e-05	2.40398e-08	0.999974
1	0.000122378	5.05053e-05	0.435859	4.59504e-05	0.00369037	0.560232	1	3.38905e-07	8.38811e-10	5.1003e-10	2.01983e-06	7.40667e-07	0.999997	1	1.25751e-05	7.94034e-05	0.000952335	0.000117501	1.4152e-05	0.998824	1	1.416e-06	4.34979e-07	0.000456458	8.14934e-08	1.91887e-07	0.999541
0	0.999257	3.94645e-05	5.32708e-06	0.000634767	6.33456e-05	5.87447e-08	3	0.00163842	4.456e-05	0.027993	3.46723e-05	0.12974	0.840549	1	0.00176744	0.000315333	0.0131327	0.00141959	3.80098e-05	0.983327	1	0.000841741	1.40806e-05	7.83939e-05	0.00526002	0.00501573	0.98879
1	0.052635	0.0161961	0.00173124	0.000130255	0.000794601	0.928513	1	2.00448e-05	2.34995e-07	2.43336e-07	2.06316e-05	7.20904e-06	0.999952	1	4.25897e-06	0.000958271	5.80239e-05	2.58962e-06	6.74692e-09	0.998977	1	7.30338e-05	3.62404e-07	3.43082e-07	0.99992	2.04623e-06	4.23851e-06
1	0.0333393	0.000529369	0.00403042	0.00354803	0.0105775	0.947975	1	4.37878e-05	2.36697e-05	4.07597e-06	6.60572e-05	5.04531e-06	0.999857	1	0.00294731	2.35541e-05	0.00018836	4.25172e-05	0.0089159	0.987882	1	0.000700826	0.00108059	0.00600182	0.0014114	0.00112649	0.989679
0	0.999999	3.7256e-11	1.85056e-10	1.31996e-06	5.38045e-08	2.03887e-09	1	1.18575e-06	1.34881e-07	3.87307e-06	5.91821e-06	0.00211024	0.997879	1	2.43948e-13	2.80747e-14	4.62387e-14	2.49302e-19	5.92806e-17	1	0	0.0332037	3.56105e-05	0.000107642	0.000492952	0.948029	0.0181308
1	9.52158e-08	1.00512e-07	2.41052e-09	5.69697e-06	4.85395e-08	0.999994	1	1.49715e-06	6.06269e-10	6.01851e-08	3.91613e-08	3.22799e-10	0.999998	0	0.998533	0.000192992	2.97837e-05	0.000143384	3.98363e-05	0.00106112	2	1.50606e-05	0.999438	1.54186e-07	4.07423e-06	9.21737e-07	0.00054178
0	1	4.5536e-10	1.86476e-12	1.5354e-10	1.54363e-09	3.17486e-08	0	0.99943	5.09672e-06	4.15345e-06	0.000142423	7.50282e-06	0.000410292	1	0.029898	3.53604e-05	1.45724e-05	1.12401e-05	5.34801e-07	0.97004	1	0.989332	0.00023195	6.0899e-07	0.00941183	3.23803e-05	0.000991215
1	0.000115053	2.82122e-05	9.36539e-06	8.08345e-05	0.000159037	0.999607	1	3.56536e-06	0.00155213	0.000312779	0.000922752	7.05372e-07	0.997208	1	0.120591	5.12658e-05	0.00181745	0.0034794	0.000126208	0.873935	1	0.00100589	0.000221284	0.100729	7.56188e-05	0.00562406	0.892344
1	8.46299e-05	6.03493e-07	4.08238e-06	4.93328e-05	0.00488816	0.994973	3	0.00263535	9.59978e-06	0.0811113	0.000245407	8.906e-05	0.915909	1	0.000281683	4.3378e-08	1.30659e-08	8.88749e-06	3.12815e-09	0.999709	0	0.0339725	2.51172e-05	5.61038e-05	0.96517	0.000388649	0.000387783
1	0.238383	0.0144176	0.00145575	0.410361	0.0664327	0.26895	1	6.38951e-11	2.49682e-06	4.55019e-11	2.44306e-08	9.93157e-11	0.999997	1	1.31649e-07	1.23847e-07	4.97031e-10	3.48698e-06	1.05014e-10	0.999996	1	5.06601e-09	8.13606e-10	1.03252e-07	5.02772e-10	2.20872e-08	1
1	0.00401916	0.00151388	0.0164244	0.00321677	0.0652145	0.909611	0	1	1.59846e-09	6.56626e-11	4.59748e-08	3.90943e-09	1.60547e-11	1	0.000124973	0.0054256	0.00960304	0.00024699	6.85455e-06	0.984593	1	6.6443e-07	2.86866e-09	2.91048e-08	7.62784e-07	8.08108e-08	0.999998
1	0.000175731	4.79242e-05	7.79125e-06	0.00411631	0.000979996	0.994672	1	1.78249e-05	4.42965e-05	0.0048988	0.00011194	0.000182346	0.994745	0	0.150301	4.08892e-05	2.39354e-05	6.30183e-05	0.00014525	0.849426	1	5.00571e-06	1.67955e-08	0.000388266	5.25461e-05	3.35629e-06	0.999551
3	1.6961e-06	7.55767e-07	0.999996	5.18976e-08	7.347e-09	1.36227e-06	0	0.999253	1.7761e-06	2.43842e-07	2.80143e-05	9.92924e-06	0.000707003	1	0.00164597	0.915466	8.22047e-06	4.0516e-05	1.33948e-07	0.0828388	1	9.44464e-05	9.54261e-08	1.60738e-07	0.000321956	1.62209e-07	0.999583
0	0.999999	2.23081e-07	5.61188e-11	1.99069e-07	6.57318e-09	4.36502e-07	1	3.03554e-06	9.49662e-10	2.53928e-06	4.69454e-10	1.1173e-05	0.999983	1	0.041605	8.83862e-05	0.011551	0.000347891	3.89699e-05	0.946369	2	0.000307815	0.998706	0.000127131	0.000393238	0.000335137	0.000130852
1	0.000878899	1.42164e-05	6.14924e-05	0.00209924	0.823629	0.173318	1	0.000242561	0.000112706	5.47669e-05	7.1372e-06	0.265132	0.734451	1	0.000572915	1.82933e-05	3.90134e-05	0.00206197	2.32773e-08	0.997308	0	0.999834	5.31285e-06	1.38955e-06	4.13274e-05	4.68429e-06	0.000112955
0	0.999993	5.71137e-07	9.97988e-09	5.93547e-06	1.75839e-07	2.46955e-10	1	0.0146564	0.00340527	1.30093e-05	0.753678	5.85923e-05	0.228189	1	0.0407737	0.00404233	0.394388	0.00139594	0.0004468	0.558953	5	0.0136407	0.367558	0.00585549	0.00070445	0.0102093	0.602032
4	4.78657e-05	1.18794e-08	1.38402e-08	0.999943	7.77709e-07	7.80256e-06	1	1.79674e-05	7.00576e-07	2.58384e-09	5.48696e-06	2.09168e-06	0.999974	1	1.32739e-11	7.82763e-11	5.48572e-11	1.67981e-10	1.7107e-13	1	1	0.115142	0.00132188	0.0408536	0.0578263	0.68592	0.0989364
1	0.000178289	3.3015e-08	1.02927e-07	3.91443e-08	1.39797e-06	0.99982	1	0.0267061	4.29123e-05	3.84157e-05	5.06574e-06	0.000415611	0.972792	2	9.45194e-08	0.999997	8.20689e-08	2.9171e-08	1.73979e-07	2.53515e-06	1	7.93551e-07	7.69535e-07	1.42272e-05	1.60029e-05	2.42672e-05	0.999944
1	1.65512e-06	1.31314e-05	0.00164923	6.6747e-06	0.0254549	0.972874	3	2.58077e-06	1.3903e-07	0.999992	1.90989e-06	2.72319e-06	6.82139e-07	5	1.03645e-06	9.6418e-09	1.14384e-07	9.24552e-06	0.99964	0.000349114	1	1.78857e-06	4.14332e-08	5.27047e-08	1.88826e-06	2.63328e-08	0.999996
0	0.966035	4.24681e-07	5.7936e-07	0.0339634	8.39627e-07	4.26047e-09	0	0.993221	0.00182713	0.000426542	0.00310661	0.000436023	0.000982926	1	0.0932951	0.0012592	0.0493861	0.00220438	0.0018847	0.851971	1	1.10778e-10	3.71776e-12	2.75081e-11	1.61211e-08	6.67315e-09	1
0	0.999999	1.37092e-09	4.9408e-09	3.57989e-10	3.31894e-07	6.4364e-07	3	0.0042855	0.000386381	0.466312	0.00835979	0.0223832	0.498273	1	1.02806e-06	1.02607e-07	3.62e-05	4.44262e-10	8.63345e-11	0.999963	4	0.0165344	3.72608e-05	0.000244192	0.983067	9.93935e-05	1.72211e-05
1	0.00115669	0.000320966	0.0011011	0.00191569	0.00196874	0.993537	1	3.98352e-06	8.0572e-05	0.005979	7.37194e-05	0.00011213	0.993751	1	0.00154419	2.83421e-07	1.45269e-06	3.79957e-06	6.56702e-07	0.99845	4	2.41133e-05	4.59743e-07	4.38616e-07	0.996064	0.00311908	0.000792288
1	2.03305e-06	7.96547e-07	9.30896e-06	4.93945e-05	1.95064e-05	0.999919	0	0.994811	7.13394e-05	9.69018e-05	0.00439128	4.22036e-05	0.000586762	1	0.00165088	3.46745e-07	3.89152e-06	0.0106331	4.05788e-06	0.987708	1	0.000103731	6.74895e-09	9.05717e-05	3.23342e-09	9.57857e-09	0.999806
1	0.0796692	0.000984454	0.035386	0.215114	0.00449411	0.664352	4	7.0608e-07	2.84484e-06	1.14226e-08	0.999992	4.18943e-06	1.05939e-07	4	4.19726e-05	1.6407e-06	1.53637e-07	0.999896	2.80071e-06	5.72248e-05	1	9.99934e-08	0.000281399	2.64133e-08	1.1119e-08	1.30429e-08	0.999718
1	0.00026155	0.000260762	0.00756376	0.00388202	3.59465e-05	0.987996	3	2.2048e-10	1.13786e-10	0.999999	7.42009e-09	7.86359e-07	6.69128e-08	1	5.51993e-06	5.14592e-07	6.78257e-08	4.95161e-06	0.0025104	0.997479	3	0.019812	8.15858e-06	0.0466073	0.000386966	0.923462	0.00972317
1	8.39682e-06	2.07356e-10	2.20854e-08	1.53212e-09	2.47045e-08	0.999992	5	7.70925e-05	1.78521e-06	4.96215e-07	0.000152557	0.99974	2.82707e-05	1	0.0013461	0.242201	0.0532884	0.0274561	0.0246519	0.651057	0	0.999992	5.72827e-08	4.14308e-09	1.29104e-06	6.99227e-07	6.49297e-06
1	0.000414745	2.89297e-05	7.51847e-06	0.000795744	0.000623478	0.99813	1	3.0955e-07	4.05198e-08	3.60633e-07	3.10591e-05	2.78807e-07	0.999968	1	0.225183	4.1133e-06	1.11484e-05	4.52332e-08	4.80301e-06	0.774796	4	0.000493896	1.29066e-07	1.58749e-07	0.999504	4.52009e-07	1.3866e-06
1	6.98956e-09	7.12971e-10	9.69114e-08	9.57071e-08	1.46527e-06	0.999998	1	0.0620915	0.00411972	0.00402352	0.000517446	0.00261148	0.926636	3	1.26743e-07	3.1242e-07	0.999925	2.0378e-06	2.60902e-05	4.67604e-05	1	6.97363e-06	1.35942e-05	7.54915e-07	2.44075e-05	2.60465e-05	0.999928
0	0.000395662	7.26747e-05	2.60628e-07	0.00491112	0.0336773	0.960943	0	0.00103339	0.00328367	0.000786713	5.21966e-05	0.111839	0.883005	1	0.000104433	0.00286274	0.00194333	0.00111645	5.84571e-05	0.993915	0	0.39656	0.0911856	0.285689	0.159919	0.0661709	0.000475728
1	0.00675874	0.0223061	0.00938999	0.0899903	0.0585761	0.812979	3	5.81001e-06	2.7399e-07	0.999952	3.58208e-05	3.78612e-07	5.79511e-06	4	2.14109e-05	0.00026379	1.46333e-05	0.974246	1.94034e-05	0.0254347	1	0.000689994	0.00203714	0.004073	0.000327384	0.0706066	0.922266
1	1.93671e-09	1.00641e-11	9.07842e-12	5.12943e-11	6.48401e-12	1	3	3.16277e-08	6.12493e-09	0.999998	1.80123e-09	2.76871e-08	1.63581e-06	1	2.59234e-08	9.34196e-08	2.09444e-08	1.06119e-07	5.88504e-10	1	4	0.0620325	3.74418e-05	6.67234e-06	0.935507	0.0023497	6.67474e-05
0	0.999755	4.86671e-05	2.47928e-05	0.000106582	2.5067e-05	3.96002e-05	0	0.014408	5.41607e-05	0.000633346	0.0225646	0.0989386	0.863401	1	4.51704e-06	4.20777e-07	0.000344029	2.2448e-05	4.35906e-06	0.999624	5	0.0055012	0.377472	0.0317202	0.0886293	0.0237551	0.472922
1	7.02563e-10	9.00605e-13	3.07962e-10	2.25805e-09	1.04915e-10	1	1	9.57219e-10	2.45266e-12	2.54513e-11	3.73698e-11	1.29789e-11	1	5	0.000292663	5.26197e-08	7.19705e-08	0.00372765	0.995979	4.89777e-07	1	0.232302	0.136362	0.00690444	0.0876617	0.00666712	0.530102
0	0.27865	0.000599629	0.000365632	0.0125107	0.702151	0.00572289	1	8.14794e-06	2.02362e-05	0.000227986	0.00313208	0.00383049	0.992781	1	0.617933	0.00777032	0.000243061	0.00467316	0.00142839	0.367952	0	0.999896	3.78124e-08	2.61581e-06	7.2363e-07	9.92053e-05	1.01175e-06
1	2.58924e-06	2.27215e-07	0.000153657	5.41817e-07	5.65885e-07	0.999842	1	1.31026e-09	5.30548e-11	1.73098e-09	0.000558672	5.14547e-08	0.999441	0	0.99711	8.97237e-06	5.15361e-07	0.00243127	2.92222e-06	0.000446798	1	0.0301983	0.154401	0.0266674	0.670141	0.00767103	0.110921
1	1.03052e-06	4.50949e-07	2.55741e-05	7.68296e-05	1.11998e-07	0.999896	1	0.00016974	6.8609e-06	0.0011009	0.00284107	4.12967e-05	0.99584	1	2.6355e-09	7.1584e-06	2.30837e-09	0.000116326	1.17264e-08	0.999876	0	0.830316	1.14189e-05	1.15977e-06	0.169667	4.09968e-06	6.95105e-07
1	6.61726e-05	1.56159e-06	7.52013e-06	4.54246e-05	0.00106471	0.998815	1	0.000106398	1.416e-05	3.20892e-06	0.000104996	2.19223e-05	0.999749	0	0.000571821	0.000293623	0.00105074	0.0395844	0.00418253	0.954317	0	0.999662	6.62459e-06	0.000282856	3.10343e-05	1.02025e-05	7.00763e-06
1	0.0332716	4.599e-05	0.000154653	0.00159345	0.000950815	0.963984	1	0.0680747	1.06441e-05	1.8951e-06	0.00050308	0.00213853	0.929271	4	1.49556e-06	2.80098e-07	2.37552e-07	0.999903	6.45027e-06	8.82973e-05	4	0.452006	1.32743e-05	3.21074e-06	0.524732	0.0162092	0.00703665
1	0.876274	0.000602188	3.92102e-05	0.0964935	0.00170641	0.0248849	1	0.00677472	0.000315195	0.196948	0.00506062	0.0324664	0.758435	1	2.33704e-05	0.000645481	0.00294012	5.55486e-05	6.86077e-06	0.996329	1	1.07647e-08	2.12775e-12	1.38776e-07	3.06806e-10	7.47583e-10	1
0	0.69835	0.000115228	0.000331214	0.0610625	0.0319668	0.208175	0	0.870612	0.0160106	2.32116e-07	0.000151943	0.113219	6.17101e-06	1	0.0496838	6.34707e-06	6.4375e-06	0.000118566	0.000111196	0.950074	4	0.00145776	2.12834e-06	4.80759e-06	0.998529	2.85453e-06	3.0901e-06
1	0.00053532	2.4076e-05	2.65108e-05	0.0365536	9.28618e-07	0.962859	1	0.000468857	2.66012e-05	0.000269733	0.000297892	1.58418e-05	0.998921	1	3.96752e-06	0.0569821	2.18015e-05	0.112898	1.92373e-05	0.830075	0	0.996508	2.98769e-06	0.00180077	0.000794523	0.000388938	0.000504581
1	0.00114451	0.00223898	0.0109251	0.00171406	2.61283e-06	0.983975	1	7.11939e-06	6.4083e-06	7.13221e-06	1.21375e-05	0.000974751	0.998992	1	0.0112977	1.24455e-08	1.07135e-06	5.24035e-08	2.43897e-08	0.988701	1	1.27815e-09	2.16883e-10	8.86082e-08	2.92194e-12	4.72989e-07	0.999999
1	0.000156462	2.49628e-05	0.000194282	0.00755587	0.461847	0.530221	0	0.101163	4.85082e-07	2.33145e-07	0.898701	7.47028e-06	0.000127036	2	0.00107881	0.972709	3.80011e-05	0.0064041	0.00038726	0.0193827	0	0.999854	3.7037e-06	1.46771e-06	8.29576e-06	5.30038e-06	0.000127506
5	0.0012805	0.000308459	1.65163e-05	9.44526e-05	0.99753	0.000770504	1	0.0183748	5.81042e-06	1.00378e-05	5.32991e-05	1.44808e-05	0.981542	5	0.00296139	1.0852e-05	1.56619e-05	0.00567998	0.990972	0.000360161	1	7.14983e-06	1.00871e-11	6.54809e-08	7.13739e-09	2.1417e-09	0.999993
1	0.0173429	0.000546853	0.000524925	0.000686344	0.00425884	0.97664	0	0.155278	0.012323	0.691841	0.135069	0.000997671	0.0044922	0	0.999999	1.4384e-07	3.24677e-11	4.77878e-07	4.54078e-09	1.79342e-12	2	1.09482e-06	0.999987	1.53012e-07	2.30996e-07	2.48751e-07	1.17877e-05
5	1.60696e-08	5.57485e-11	2.90363e-11	4.61133e-07	1	5.09436e-10	3	0.000130941	0.958811	7.14925e-05	0.000415981	3.14267e-05	0.0405388	1	0.0139626	6.68324e-05	2.63174e-05	0.945477	0.00114271	0.0393248	5	0.560036	3.45294e-05	0.000664351	0.00622278	0.424654	0.0083886
1	2.01447e-05	3.90964e-06	0.00081534	7.82537e-06	2.66008e-05	0.999126	1	0.721433	0.277085	8.388e-06	9.28071e-05	1.03959e-05	0.00137048	2	9.84361e-05	0.985206	1.35361e-05	0.0137739	3.35688e-06	0.00090513	0	0.999816	1.06834e-08	1.88876e-09	1.87307e-09	2.00296e-08	0.000184197
1	2.9422e-07	3.22708e-09	1.37087e-09	8.12223e-09	1.31899e-08	1	1	6.08935e-09	2.12326e-08	2.60736e-05	4.93106e-09	4.93445e-06	0.999969	4	0.019466	1.96502e-06	8.46418e-05	0.0012715	0.000779117	0.978397	1	0.000132082	0.00136335	0.767188	0.0245782	0.00119223	0.205546
1	0.00180281	8.84106e-06	9.47933e-06	0.00197218	0.000155247	0.996051	1	3.38213e-08	5.52966e-10	1.99919e-08	1.86896e-07	1.06494e-06	0.999999	5	0.0296486	0.886842	0.00487164	0.00469142	0.0175117	0.056435	2	1.1089e-05	0.999812	2.60057e-06	4.84452e-05	5.18955e-05	7.35649e-05
1	1.10341e-05	4.22238e-07	0.000949741	4.72853e-05	3.55678e-05	0.998956	5	2.16804e-09	2.74503e-10	5.76239e-10	1.67575e-08	0.999996	4.44556e-06	1	0.231172	0.0301079	0.441393	0.0635655	0.0111197	0.222641	4	9.24058e-05	1.00288e-05	3.50252e-06	0.999793	1.92538e-05	8.18791e-05
1	2.96039e-05	5.35666e-08	2.90798e-09	2.60891e-07	6.20478e-06	0.999964	1	0.00077824	2.60898e-06	9.28273e-07	8.23927e-05	0.000459632	0.998676	1	0.00529394	0.00472253	0.000484284	0.0386822	1.50886e-05	0.950802	1	6.88937e-05	0.0113087	0.00116675	0.000713351	9.9537e-05	0.986643
4	3.2087e-06	2.82414e-08	6.521e-06	0.999945	8.49139e-07	4.41709e-05	1	0.000303458	0.000114974	0.000452093	4.23059e-05	1.68792e-07	0.999087	1	0.0707129	0.000170883	3.4034e-06	0.928813	5.91357e-05	0.000241151	1	3.3043e-05	1.02071e-07	1.91819e-07	0.999952	1.04337e-06	1.34078e-05
4	0.023371	5.44823e-06	8.4901e-05	0.976347	0.000109016	8.27337e-05	0	1.75197e-05	5.21443e-05	3.60406e-05	0.535186	0.0130737	0.451634	5	2.35615e-09	9.50791e-07	0.00203473	0.000132737	0.968018	0.0298138	1	0.997264	1.25978e-05	0.00102042	8.00843e-05	0.00157424	4.8225e-05
1	3.16807e-05	6.84574e-05	8.56566e-06	0.000436054	3.43143e-05	0.999421	1	2.90691e-07	6.07053e-08	1.5795e-05	2.43755e-06	1.32181e-06	0.99998	1	0.000112317	1.38175e-06	3.25072e-08	3.09564e-06	3.25557e-07	0.999883	4	0.297326	2.97527e-05	3.1345e-06	0.702626	1.42093e-05	1.31735e-07
1	0.00126271	6.41739e-05	3.48375e-05	1.13205e-06	3.09754e-06	0.998634	1	2.56569e-05	8.34412e-05	0.000822471	0.00345126	0.000116762	0.9955	1	0.000396463	1.84253e-05	3.45325e-05	0.00296369	1.58004e-05	0.996571	5	0.188037	0.000683153	0.111632	0.125778	0.544893	0.0289765
0	8.70018e-05	8.29242e-08	2.48847e-08	0.000326438	1.22891e-06	0.999585	1	6.68269e-06	8.35349e-07	0.000161268	0.00592051	6.47844e-05	0.993846	1	0.00878639	1.03779e-06	9.59152e-06	3.3788e-05	7.42406e-05	0.991095	1	9.25524e-09	2.53739e-05	7.70373e-10	1.36923e-06	1.37691e-07	0.999973
1	0.00301705	9.56734e-06	6.59438e-05	0.0021984	3.65039e-05	0.994673	5	0.922637	0.000443385	5.09497e-06	0.0177222	0.0587142	0.000478674	1	0.000414335	0.000117496	0.0422965	1.72843e-05	7.09211e-05	0.957083	4	0.0106088	1.48386e-06	2.09263e-07	0.989238	1.09364e-05	0.000140656
1	0.0873419	0.00122177	0.000141927	0.00404418	0.0690896	0.838161	1	0.00826813	0.99138	4.15886e-07	7.44678e-06	0.000342504	1.36428e-06	1	1.04277e-06	7.18762e-10	4.25271e-09	2.26747e-10	2.28826e-08	0.999999	1	5.2771e-05	7.14053e-05	3.57424e-06	0.000667248	2.45827e-07	0.999205
0	0.999983	1.55495e-08	3.16603e-09	1.59669e-05	6.15584e-07	7.39526e-08	5	2.14096e-06	3.05839e-06	4.49901e-06	3.59763e-06	0.999986	4.75049e-07	1	0.493341	0.000150188	9.87223e-05	0.00121414	5.00778e-05	0.505145	4	0.17016	0.0261337	0.440581	0.101975	0.208093	0.0530565
1	0.00031691	0.00340808	0.000944101	7.00194e-06	2.10001e-05	0.995303	1	0.00140383	0.00153876	0.455537	0.000773905	0.00590083	0.534846	1	2.58467e-05	1.60982e-07	1.7775e-07	4.02018e-06	1.92932e-07	0.99997	1	0.0236766	0.00283092	0.0042316	0.939345	0.00864244	0.0212734
1	1.94692e-06	1.10937e-08	1.09811e-06	1.29714e-07	5.16897e-05	0.999945	1	1.44103e-05	1.14168e-07	7.55069e-07	0.000515057	4.94411e-05	0.99942	1	0.0027737	1.95325e-05	0.00038389	0.000209122	0.00204582	0.994568	0	0.016094	0.000194374	0.228586	0.140545	0.00270873	0.611872
1	7.40371e-05	0.000149021	0.0048237	3.86403e-05	0.0104556	0.984459	1	0.000184849	0.0815691	3.837e-05	0.000108133	2.59159e-05	0.918074	4	0.000454676	7.02768e-06	5.66083e-07	0.201179	2.75812e-06	0.798356	2	0.174871	0.761126	0.000488697	0.0163601	0.046216	0.000937823
1	3.88559e-05	1.37445e-05	0.104131	6.75836e-05	0.000258291	0.89549	1	0.00457971	0.000450211	0.000627109	0.198758	0.00037876	0.795206	1	2.51587e-07	1.32129e-08	1.5372e-07	4.76898e-06	5.00985e-08	0.999995	4	0.00535295	1.19027e-05	3.91444e-05	0.993718	0.000855407	2.23883e-05
1	0.0835202	4.90716e-05	0.000365629	0.910344	0.0047125	0.00100891	1	0.000958733	8.02141e-06	0.118147	2.97415e-06	6.88003e-07	0.880882	4	0.983753	6.17589e-06	3.9042e-05	0.000126442	0.00364627	0.0124292	1	4.55784e-08	8.94809e-10	3.13311e-05	6.01108e-06	4.61431e-07	0.999962
1	0.00126625	0.0172747	1.01309e-05	4.4306e-05	0.000614784	0.98079	4	0.563264	0.00155903	9.42985e-05	0.295378	0.0854595	0.0542445	0	0.973854	0.000589228	7.66526e-05	0.0125238	0.00665566	0.00630074	4	9.03372e-05	1.37227e-08	2.98663e-08	0.99991	5.58413e-09	2.70465e-08
2	0.00616813	0.993692	4.7104e-07	0.000125046	7.44276e-06	6.90601e-06	4	0.0414578	0.0012278	0.00240643	0.872474	0.0055526	0.0768818	1	5.03568e-05	0.00220694	2.96761e-05	0.0382538	0.00408125	0.955378	1	1.48393e-08	4.0418e-09	2.20954e-08	1.16499e-08	7.91836e-06	0.999992
1	3.04116e-08	2.55848e-07	5.61498e-05	3.64488e-07	8.18299e-09	0.999943	1	1.63633e-06	7.50577e-09	4.18195e-07	3.25721e-10	5.56547e-08	0.999998	1	0.00211728	0.0018043	0.00954969	0.000323873	0.000412055	0.985793	1	1.84957e-10	4.42262e-12	1.02197e-05	4.93561e-12	3.33811e-10	0.99999
1	2.07361e-05	0.00013862	2.83582e-05	0.828089	0.160132	0.0115915	1	0.00315982	0.000521935	0.000125432	1.12378e-05	0.0103689	0.985813	1	3.32666e-05	6.25778e-06	1.9183e-08	6.87844e-06	7.59144e-10	0.999954	1	5.98795e-05	8.85521e-05	9.73162e-05	6.76786e-06	0.00432268	0.995425
1	0.00902371	0.000146111	5.5757e-07	0.000987826	7.67418e-06	0.989834	0	0.989453	0.00120644	0.000555189	0.00148932	2.59683e-05	0.00726989	1	0.00141844	8.56605e-06	9.87791e-06	0.295505	0.395789	0.307269	0	0.99044	0.000477236	0.000250006	0.00867809	8.00962e-05	7.42581e-05
1	0.000795034	5.01716e-07	0.000406787	9.03921e-09	0.000135745	0.998662	1	3.31925e-05	0.000120785	0.000670396	4.7011e-06	6.89389e-07	0.99917	1	0.00150912	0.00279165	1.45066e-06	6.55871e-05	1.67993e-06	0.995631	1	4.6844e-05	0.963394	1.0355e-05	8.38432e-05	9.15186e-06	0.0364557
5	7.24702e-06	1.86029e-06	1.60292e-05	1.8479e-05	0.99993	2.66657e-05	1	0.0061314	0.134145	0.0177564	0.000336586	0.00205082	0.83958	1	5.48878e-06	5.07804e-05	0.00633249	8.70003e-08	1.80768e-05	0.993593	4	0.0101147	0.213851	0.0228633	0.379445	0.00318931	0.370537
2	0.0370558	0.000690847	0.72308	0.0036882	0.00467092	0.230814	3	1.18568e-11	1.54442e-11	1	1.46894e-11	1.50389e-09	4.28763e-09	1	0.000360199	5.37819e-05	0.00457641	0.000442319	0.000318293	0.994249	0	0.942357	1.27194e-05	0.000305989	0.0571162	7.6922e-05	0.000131347
0	0.999979	2.41947e-08	3.47125e-06	1.74438e-05	1.00235e-07	2.61744e-09	5	2.4407e-09	3.07839e-07	3.63125e-07	1.26082e-05	0.980368	0.0196184	0	0.985991	3.41159e-06	0.000383847	0.000157298	8.94402e-06	0.0134557	4	0.018275	2.16531e-07	6.90444e-08	0.981722	1.23422e-06	9.84481e-07
1	9.61033e-08	4.26685e-09	4.24427e-05	1.56648e-05	4.83424e-08	0.999942	3	0.000304806	3.82807e-08	0.800946	1.91007e-06	4.10356e-06	0.198743	1	0.00405378	0.00174563	4.99285e-05	0.00910043	0.000130289	0.98492	0	0.999969	4.84404e-08	1.90928e-07	2.9157e-05	9.85972e-07	3.28094e-07
4	9.11666e-08	7.6618e-08	1.09599e-10	1	9.37739e-08	3.20113e-09	0	0.112986	1.47805e-07	5.31694e-07	0.886212	0.000800878	8.06291e-07	1	0.000164366	7.64043e-07	2.94783e-07	0.000121731	4.57539e-06	0.999708	1	4.05513e-06	6.462e-07	2.45679e-07	1.30773e-05	2.21804e-05	0.99996
1	0.00279875	0.000620639	0.00485223	0.00263678	0.0215288	0.967563	1	1.58853e-08	2.9231e-08	3.20176e-08	3.91331e-09	4.23599e-08	1	1	0.00810247	0.00552956	0.00603071	0.00268214	0.000106929	0.977548	1	0.809308	0.00220044	0.000598328	0.00264184	0.0039356	0.181316
3	0.00219704	0.000104279	0.995184	0.000448904	0.00200041	6.57771e-05	1	0.00388722	9.87392e-07	0.000231738	1.38645e-05	0.00901683	0.986849	1	7.02664e-06	0.0184015	7.25501e-06	0.000200083	8.84e-08	0.981384	1	1.57173e-08	1.67906e-08	8.33519e-09	1.14133e-09	1.81705e-10	1
1	5.5155e-05	3.37688e-07	1.60502e-07	2.42042e-06	1.11124e-07	0.999942	1	0.0601891	0.00175768	0.00806718	0.29111	0.344376	0.2945	5	0.000464167	4.30979e-05	0.000195805	4.85539e-06	0.919466	0.079826	4	0.000436328	0.0170961	0.00665343	0.138483	0.441172	0.396158
1	1.219e-08	9.71578e-06	0.000150516	1.98268e-09	7.03463e-06	0.999833	1	1.87738e-08	2.93698e-07	1.83799e-08	1.83827e-06	0.0207829	0.979215	1	6.07775e-08	6.85386e-08	7.23765e-09	1.81833e-09	1.92577e-08	1	4	0.17436	0.000328519	1.9845e-05	0.822189	0.00309471	8.10497e-06
1	0.00372855	8.04061e-06	5.17043e-05	0.622221	0.360649	0.0133419	1	8.91824e-08	1.35524e-09	2.36324e-05	4.08733e-07	1.0011e-05	0.999966	1	0.000258496	6.35673e-05	2.88038e-06	5.89453e-06	9.19384e-05	0.999577	1	0.000268661	3.39576e-05	7.16772e-05	3.25141e-06	0.00010761	0.999515
1	0.0249008	3.66303e-05	0.000227203	0.0708813	0.00207738	0.901877	1	2.47382e-05	1.15034e-06	0.00016005	9.727e-08	1.06002e-06	0.999813	1	0.956393	0.000665199	0.000123092	0.000827632	0.00170127	0.04029	1	2.97058e-15	5.83475e-17	6.63477e-13	5.35215e-21	2.44334e-18	1
1	1.76421e-11	1.09754e-13	3.29572e-13	2.84935e-11	3.53126e-13	1	1	0.000141229	6.30677e-08	0.00161085	1.03718e-08	8.59997e-08	0.998248	1	0.0448099	0.000469743	1.60166e-07	1.72162e-05	4.59174e-07	0.954703	0	0.694432	0.00262094	0.00251178	0.000562284	0.29423	0.00564351
1	0.000652699	1.12937e-06	0.0001349	3.41631e-05	0.000867039	0.99831	1	0.00214348	0.153878	0.000331358	0.00015016	0.00121748	0.842279	1	1.30208e-05	6.21331e-07	2.15547e-06	0.000301081	0.000274941	0.999408	1	8.10552e-06	4.10766e-06	0.011957	1.6015e-05	9.11971e-07	0.988014
0	0.763236	0.0109031	0.000198533	0.216537	0.000648156	0.00847692	5	0.000390228	1.30095e-06	3.83658e-07	0.000200268	0.999395	1.24294e-05	1	0.000189668	1.23908e-05	1.00167e-05	0.000306835	0.000114218	0.999367	1	0.0895615	0.028947	0.0903824	0.123722	0.053317	0.61407
4	0.00772355	0.0358262	0.00453241	0.165152	0.00881894	0.777947	2	0.000182086	0.999753	6.34413e-05	6.59907e-07	5.69103e-07	5.54287e-07	1	0.000320069	2.94648e-06	7.06788e-05	2.924e-07	5.12366e-07	0.999606	2	0.000145076	0.966234	1.4076e-05	3.28349e-05	0.0329328	0.000641599
2	1.66837e-07	0.999998	1.48797e-08	5.99354e-07	1.12004e-08	8.73085e-07	0	1	5.14116e-10	3.94222e-08	1.60997e-07	1.38093e-08	1.68273e-07	0	0.954059	0.000231154	7.79986e-06	0.00452572	1.57922e-05	0.0411608	1	3.08868e-06	1.18573e-06	0.00113834	0.00101728	0.00224344	0.995597
1	4.34556e-05	4.39197e-08	4.89997e-05	7.60795e-07	5.08089e-07	0.999906	1	1.32119e-06	8.11561e-09	7.79436e-07	2.51734e-10	6.14361e-13	0.999998	4	0.000634352	0.000627367	0.00608516	0.247228	0.732863	0.0125619	1	0.046022	8.37242e-05	0.000125281	0.953098	0.000473175	0.000197633
1	0.000570893	0.000819829	0.00796331	0.0149494	0.00416368	0.971533	4	0.00206872	4.00052e-05	0.00136765	0.990914	0.000139896	0.0054702	1	7.21323e-07	8.76382e-07	9.5818e-05	4.83679e-05	5.5418e-07	0.999854	5	0.0418622	0.000131447	0.000936524	0.534404	0.414513	0.00815283
4	0.00151089	7.16633e-06	1.14847e-05	0.997095	0.00137465	3.72719e-07	1	0.000555376	5.61394e-05	0.0182638	0.000220234	2.38311e-05	0.980881	4	0.36706	0.000124129	0.173337	0.00108639	0.00265857	0.455734	0	0.34023	0.498321	9.22946e-05	0.124252	0.00082708	0.036277
0	5.47018e-05	6.3709e-06	5.44192e-06	0.998171	8.01339e-05	0.00168231	3	5.53194e-05	7.91378e-08	0.999762	3.79883e-05	2.72287e-07	0.000144385	1	0.000222347	0.0162949	0.00589493	0.00353007	0.000342216	0.973716	1	0.0305112	0.0146637	0.150049	0.00461345	0.0161599	0.784003
4	2.54373e-05	1.05055e-07	5.09862e-09	0.99994	5.36662e-06	2.91418e-05	1	1.39004e-05	0.999805	1.02985e-05	3.45274e-07	4.39887e-08	0.000170819	1	7.56429e-09	1.0156e-07	2.0372e-10	4.99047e-08	1.93057e-11	1	1	1.55513e-08	6.83357e-10	6.44787e-05	8.22582e-09	5.55993e-07	0.999935
0	0.987218	1.10899e-05	4.93087e-06	0.0125943	0.000171373	5.1992e-09	3	0.000356668	1.03463e-07	0.999638	2.72183e-07	4.74221e-07	4.0553e-06	4	3.2691e-05	1.19911e-07	2.88278e-08	0.0288678	9.20178e-07	0.971098	1	0.00130868	0.00441756	2.69253e-06	2.26973e-06	7.32073e-05	0.994196
1	1.24437e-06	8.71997e-07	1.96503e-05	1.00775e-06	6.91384e-09	0.999977	1	3.76759e-13	7.78422e-13	2.15905e-08	1.64308e-11	9.66378e-12	1	1	0.000186415	1.2334e-06	4.40595e-05	5.12535e-08	3.59905e-08	0.999768	1	0.0249582	1.88679e-05	0.000561274	6.02122e-05	4.38218e-06	0.974397
0	0.00041311	4.53677e-06	3.23447e-08	0.000596834	0.000636348	0.998349	1	0.0485339	0.000105874	4.6899e-05	0.00953833	0.00070418	0.941071	5	2.66869e-06	4.1816e-07	4.40655e-07	3.4114e-05	0.999962	4.0483e-08	0	0.999369	7.94537e-10	3.17248e-11	0.00063047	6.24868e-08	1.16104e-09
1	0.000189339	0.0032158	0.00287314	0.00284269	0.000412466	0.990467	5	7.04118e-10	1.75531e-09	7.07401e-07	9.88417e-08	0.999997	1.87718e-06	1	5.34756e-07	5.92804e-09	5.36125e-06	1.58863e-07	9.69623e-08	0.999994	4	1.8101e-06	1.7438e-07	2.48047e-08	0.999996	2.15923e-06	5.18099e-09
1	0.000933474	9.65327e-05	8.96154e-05	0.900866	0.00219817	0.0958164	1	0.15694	0.149142	0.229012	0.0106841	0.045871	0.408351	1	0.000152374	1.00893e-06	3.66979e-06	0.00377172	0.000225666	0.995845	1	3.07586e-05	9.10984e-06	3.35638e-07	8.78488e-06	0.000320027	0.999631
1	8.33207e-05	0.0201584	8.66008e-06	0.000696153	0.000143677	0.97891	1	0.239397	0.0377256	0.00303739	0.267413	0.036148	0.416279	2	1.21275e-07	0.00431801	0.00905859	1.47442e-05	1.11382e-05	0.986597	0	0.0114845	0.0048284	0.00459594	0.824226	0.000146868	0.154719
1	2.65442e-06	1.63418e-06	2.43186e-08	1.06685e-06	3.30313e-05	0.999962	0	0.977273	0.000418548	7.16497e-05	0.000884398	0.0208533	0.000498707	1	0.131473	6.01822e-05	5.39478e-05	0.0132254	9.17621e-05	0.855096	4	3.90356e-05	1.15869e-07	2.42567e-07	0.999877	5.55379e-05	2.81212e-05
2	3.86492e-10	0.999728	7.881e-09	4.67626e-09	1.05921e-08	0.000271975	4	0.000641531	0.00397514	3.64066e-05	0.963653	0.00911001	0.022584	1	9.11252e-06	0.0326197	5.97934e-05	0.00787602	2.88185e-06	0.959432	3	0.0331564	0.220099	0.52182	0.176721	9.30335e-05	0.0481106
1	7.99826e-06	7.21536e-10	1.42589e-05	1.2181e-08	1.57069e-05	0.999962	2	0.000244486	0.99794	2.54544e-05	5.45647e-05	0.000795694	0.000940279	1	0.00149316	9.43933e-08	3.39779e-06	1.94012e-05	1.58782e-07	0.998484	1	0.00141166	0.849926	0.00243624	0.00350228	0.000905582	0.141818
1	4.43831e-06	0.00370209	0.269333	0.0017415	0.6255	0.0997189	1	9.187e-06	5.32744e-07	7.67541e-06	0.000381508	5.37914e-06	0.999596	1	8.18355e-09	9.2532e-12	1.1083e-08	6.8539e-11	3.42324e-08	1	4	0.00302764	2.0953e-05	8.37336e-06	0.994838	0.000455307	0.00164946
1	0.0690832	0.000198426	0.000265285	0.0825441	0.000518669	0.84739	0	0.933926	8.53476e-05	0.000906068	0.0647566	0.000281354	4.48432e-05	1	0.000141208	6.07517e-06	0.890576	1.38568e-06	6.49969e-05	0.10921	1	5.05181e-05	6.68618e-07	7.18859e-06	2.07956e-05	4.20374e-06	0.999917
1	1.68597e-05	2.7021e-07	1.38191e-05	6.48836e-07	0.00097661	0.998992	4	6.59648e-08	5.46781e-08	7.68102e-10	9.82655e-06	0.99999	9.86649e-08	1	4.91079e-07	2.22559e-07	1.44722e-08	0.0135383	6.39028e-09	0.986461	5	0.190018	0.0585424	0.00528159	0.0837318	0.545264	0.117162
1	1.59904e-09	1.64787e-08	0.000718176	1.21874e-09	2.73431e-08	0.999282	0	0.999951	2.58706e-07	5.14254e-09	4.84124e-05	2.78441e-09	3.80594e-08	1	1.41115e-09	9.55165e-11	1.5374e-07	8.35022e-11	2.544e-10	1	1	4.43812e-07	1.05036e-07	8.6709e-07	3.81553e-06	0.000414611	0.99958
1	0.000187701	3.59155e-06	5.79511e-07	1.34939e-06	3.51639e-07	0.999806	1	0.00248289	0.00296276	0.00451279	0.0728376	0.909313	0.00789089	4	3.86412e-08	6.07021e-09	1.68199e-09	0.999995	1.44016e-08	4.75558e-06	1	1.25575e-06	2.21268e-06	6.14949e-08	0.000567391	6.29336e-09	0.999429
1	3.67248e-07	8.14333e-05	1.34155e-05	7.45992e-08	2.78581e-05	0.999877	0	0.196618	7.0136e-05	1.31349e-05	0.00157901	0.801664	5.55049e-05	4	0.000225628	0.000313639	3.5474e-05	0.315636	0.000709134	0.68308	2	0.000140525	0.993531	0.00442491	0.000125246	0.000211579	0.00156696
4	0.000181398	2.14311e-05	4.17065e-06	0.996417	3.20492e-05	0.00334414	1	0.000750911	1.71352e-06	4.39628e-05	5.478e-05	4.72207e-06	0.999144	1	1.08704e-05	4.22004e-06	2.32902e-09	1.19195e-07	1.08835e-05	0.999974	3	1.47123e-08	5.8255e-05	0.999836	0.000103433	7.61533e-08	2.07375e-06
1	0.0458294	0.00692556	0.41398	0.0179788	0.00139765	0.513888	1	0.0266267	2.065e-07	1.03648e-06	2.33268e-08	5.92423e-07	0.973372	1	0.000338946	0.000330308	2.61527e-07	3.94067e-06	2.02616e-07	0.999326	1	1.85115e-07	1.03676e-05	7.04881e-06	7.37249e-10	3.07677e-07	0.999982
0	0.999304	1.34463e-08	2.8235e-10	0.000695772	5.63169e-07	4.52158e-10	1	0.00027696	4.06648e-06	0.156876	3.94741e-07	8.66242e-07	0.842842	1	6.34943e-05	0.000704434	0.073759	0.000156868	0.0852574	0.840059	4	0.000855663	0.000352779	0.0101705	0.909411	9.55638e-05	0.0791143
1	2.28317e-08	2.04472e-05	1.05326e-05	8.64016e-06	4.52016e-06	0.999956	1	0.433058	7.44233e-05	8.07359e-05	0.000564149	1.78722e-05	0.566205	1	4.99919e-07	0.000195775	7.65185e-05	4.33684e-05	2.08299e-06	0.999682	1	7.36203e-07	2.26233e-08	3.30052e-08	1.20074e-05	3.91118e-06	0.999983
4	0.171912	0.000122097	5.98222e-06	0.824127	0.00383282	8.33179e-07	1	0.000918281	0.517309	0.0022567	0.000656868	7.28938e-05	0.478786	1	2.67986e-11	3.63147e-10	2.6539e-06	1.19204e-12	7.65579e-13	0.999997	1	0.0118817	2.60662e-06	6.40033e-05	9.7914e-05	2.33622e-06	0.987951
1	4.90394e-08	2.27472e-10	6.69499e-09	5.30771e-11	9.98886e-09	1	1	0.591329	0.00297148	0.00598724	0.017227	9.61135e-06	0.382476	4	4.46253e-05	9.83332e-07	5.73309e-07	0.991202	2.95313e-05	0.00872212	4	2.51373e-05	1.38674e-08	1.82272e-09	0.999968	3.08256e-07	6.45808e-06
2	0.989373	0.00598255	0.000248439	0.00255224	0.00176957	7.45884e-05	1	6.95558e-06	5.80513e-06	0.00196701	0.00220726	0.00472815	0.991085	1	0.000374952	9.14465e-06	3.12258e-06	0.0246671	2.762e-06	0.974943	4	0.00276642	1.6426e-06	4.25781e-06	0.997181	2.90362e-05	1.76356e-05
0	0.266325	4.908e-06	5.95346e-06	0.733515	0.00014397	5.84581e-06	1	0.323035	0.0951265	0.0757171	0.0932162	0.00527288	0.407633	1	1.64114e-07	1.66257e-06	3.7277e-06	3.35264e-06	6.33304e-07	0.999991	1	2.61531e-08	1.48111e-11	7.7042e-10	1.78148e-11	3.65634e-10	1
1	0.0907096	0.0130568	0.00104131	0.624769	0.248903	0.0215204	1	3.15171e-10	9.38901e-12	1.18977e-08	4.03611e-11	2.80069e-12	1	3	9.26242e-05	3.35674e-07	0.999759	9.11349e-06	8.66659e-05	5.18751e-05	4	0.0150849	8.21095e-07	3.29555e-05	0.984824	2.0807e-06	5.52397e-05
0	1	7.14078e-10	7.88817e-08	5.44087e-10	2.76079e-09	1.87253e-10	1	3.84925e-05	0.0217326	0.56313	0.000183292	0.00478972	0.410126	1	4.72892e-06	1.2508e-07	2.21562e-06	9.08865e-10	1.66146e-09	0.999993	4	0.0450111	0.00122606	8.07407e-06	0.662784	0.286615	0.00435581
1	0.00149083	0.00455281	0.000176236	0.000168287	0.00886695	0.984745	4	0.000990602	0.000175826	2.36282e-05	0.986659	0.000173209	0.0119777	1	0.000192739	1.0335e-05	0.00133644	0.000661436	0.00587998	0.991919	1	5.72132e-08	4.89917e-11	4.33365e-07	1.69158e-11	0.00013483	0.999865
2	7.11485e-05	0.100424	0.0010257	0.000776706	0.88411	0.0135928	1	0.00505276	1.16291e-07	1.04949e-05	4.4318e-05	0.0030021	0.99189	4	0.0129219	3.73606e-06	6.66074e-06	0.00710408	1.8957e-05	0.979945	1	0.0361997	8.78487e-05	0.000110093	0.00203133	9.82578e-05	0.961473
4	7.37553e-06	1.02603e-05	1.96512e-06	0.999979	1.67591e-06	1.58784e-07	0	0.836606	0.0001961	0.000171343	0.0617514	0.0170323	0.0842427	1	8.11977e-12	3.05993e-11	6.74672e-07	8.39143e-16	5.89774e-15	0.999999	4	0.00151502	1.16814e-08	7.31898e-08	0.998481	2.71407e-06	7.91457e-07
4	0.000155624	1.02115e-07	1.66732e-08	0.99981	1.08053e-06	3.34426e-05	1	0.995691	0.00321235	0.000842814	2.01921e-06	0.000216564	3.56702e-05	1	0.00012438	0.000515184	0.000117841	8.65034e-05	1.05655e-05	0.999146	1	5.74354e-07	6.90599e-06	1.32309e-06	6.63826e-06	0.000887181	0.999097
4	0.794607	0.000107046	1.55244e-05	0.000370918	1.28393e-05	0.204887	1	7.33767e-05	3.13453e-05	0.143925	0.000604721	3.01298e-05	0.855336	5	0.854383	0.00298885	0.000153972	0.00529398	0.0736565	0.0635237	0	0.999121	2.18208e-05	0.000175044	0.000679791	6.03111e-07	1.99407e-06
3	4.84785e-06	2.56764e-06	0.986884	2.88213e-06	2.68724e-05	0.0130792	5	2.42116e-07	2.03308e-07	5.35016e-07	2.46706e-06	0.999968	2.90255e-05	1	1.34481e-09	8.43795e-09	4.34618e-10	7.40007e-08	5.37911e-14	1	1	5.1914e-07	1.32094e-07	7.7218e-07	4.69934e-11	1.58366e-09	0.999999
4	0.00524684	4.28537e-05	1.52414e-05	0.992234	0.000249845	0.00221163	0	0.999927	1.71227e-05	4.93387e-08	2.35917e-06	1.60019e-06	5.17898e-05	1	0.00112685	0.404228	0.0180821	0.00203849	0.00383568	0.570689	3	0.0141772	0.00184184	0.927383	0.00738052	0.0451768	0.00404076
1	0.000159878	5.45094e-06	5.85456e-06	0.000160864	0.000596122	0.999072	1	0.387471	0.000101022	0.0557707	0.180383	0.0386751	0.337599	1	1.30909e-06	1.47443e-07	9.24912e-07	1.30484e-08	4.98874e-08	0.999998	1	1.75574e-06	0.000434241	2.91167e-07	5.21401e-09	1.50534e-07	0.999564
4	1.4707e-06	1.07064e-08	5.00066e-07	0.999995	1.1587e-06	2.4062e-06	0	1	2.49667e-09	6.05215e-10	2.21573e-09	6.86757e-08	2.57072e-09	1	1.54452e-05	0.0044148	6.38426e-07	2.82538e-05	7.99686e-06	0.995533	1	0.00918274	0.00699412	0.00026723	0.00632673	0.0017598	0.975469
1	3.63306e-07	0.00053274	0.240374	0.000220506	0.0422372	0.716635	1	1.11231e-06	2.42924e-07	5.68182e-05	0.000132434	0.000475417	0.999334	1	0.0017747	0.000222944	0.00100454	0.000103197	0.000569079	0.996326	4	0.00209131	7.49217e-05	1.38729e-06	0.94924	0.00375708	0.0448353
2	1.41901e-06	0.999986	4.4291e-08	1.17161e-05	1.07172e-07	9.65012e-07	4	4.67181e-05	4.91805e-07	4.24769e-06	0.999162	0.000152509	0.000634242	1	1.04078e-06	2.73389e-07	6.59622e-05	1.46705e-08	3.05589e-10	0.999933	1	6.09083e-07	1.54715e-10	4.70078e-10	1.45123e-08	4.02779e-10	0.999999
4	0.00393889	4.28725e-06	1.55125e-06	0.99419	0.00186522	3.15046e-07	4	0.0103667	0.0193312	0.000255018	0.947764	0.0125931	0.00969006	1	5.71968e-10	1.20904e-08	1.04191e-06	1.41268e-09	3.94236e-09	0.999999	1	1.41766e-05	1.34698e-07	1.50546e-07	0.999981	3.9356e-06	2.03453e-07
1	0.687386	0.00135715	0.268339	0.0202725	0.00424631	0.0183989	3	2.41082e-05	2.24175e-05	0.998306	2.44175e-06	0.00163832	6.54345e-06	1	2.30516e-06	3.0494e-07	2.13957e-10	1.8402e-08	4.36897e-10	0.999997	3	3.68457e-05	0.000249172	0.963991	0.0312002	1.83415e-05	0.00450455
1	3.42878e-11	8.87028e-10	6.55853e-10	2.88007e-07	4.22372e-06	0.999996	1	0.000949425	0.000284396	0.000324696	0.015263	0.061349	0.92183	1	2.23744e-05	2.36771e-06	8.29349e-05	1.84554e-05	0.0033494	0.996524	1	3.96173e-06	0.000378803	0.000109871	1.5318e-05	0.0300546	0.969437
4	0.000702621	0.000162276	4.21832e-05	0.994251	0.000192556	0.00464974	4	3.29307e-05	8.86053e-06	1.51355e-06	0.000858754	2.18411e-06	0.999096	1	0.000678633	6.15706e-09	0.00454845	1.19229e-06	2.8835e-09	0.994772	4	0.000795557	0.00541345	0.3579	0.630709	0.00111376	0.00406919
1	0.00188421	1.14835e-06	1.86423e-06	1.59929e-06	1.07316e-07	0.998111	1	5.21421e-06	9.81542e-05	7.20202e-05	1.16422e-05	2.1716e-07	0.999813	1	0.00045125	0.000703991	9.86676e-06	0.00310627	5.73813e-05	0.995671	1	0.000785899	5.83744e-08	0.00155731	3.61476e-07	1.78736e-08	0.997656
1	0.188337	0.000775517	6.21589e-05	0.594999	0.020759	0.195068	2	2.43983e-05	0.99997	6.34176e-07	6.22576e-07	4.87401e-07	4.21101e-06	1	2.26362e-07	0.00459767	1.27137e-07	3.13435e-07	5.98398e-10	0.995402	1	2.6301e-06	1.59113e-06	0.00678297	4.55758e-06	8.0377e-07	0.993207
1	0.0931337	2.32538e-05	0.00255348	0.0800866	4.54029e-05	0.824158	1	0.0297484	0.000278925	0.0057381	0.695573	0.000561008	0.2681	1	1.62864e-05	6.20654e-07	4.17494e-06	8.78408e-06	2.09505e-06	0.999968	1	0.000290605	2.95315e-05	2.27272e-05	0.000237435	0.00092871	0.998491
1	1.5876e-06	2.03428e-08	5.32328e-08	4.05332e-09	0.0986761	0.901322	3	0.000652087	0.00034422	0.997498	9.1936e-06	0.000473491	0.00102304	1	1.7596e-09	1.86545e-08	1.95274e-06	9.33272e-11	4.13953e-10	0.999998	1	9.59901e-07	2.40388e-08	0.000205177	1.15978e-10	7.03242e-10	0.999794
1	0.0175311	1.25981e-05	5.25483e-05	0.966845	4.09424e-05	0.015518	1	0.102299	0.00590396	0.00327425	0.00985787	0.00635508	0.87231	1	0.218889	0.00302045	0.000101988	0.000983188	0.089688	0.687317	1	1.07601e-06	7.8183e-08	3.81995e-11	5.59044e-12	4.47052e-14	0.999999
0	0.2486	0.000113277	1.44448e-05	0.750964	5.8376e-06	0.00030322	4	1.71636e-05	1.16863e-05	0.883063	1.99176e-05	0.0798598	0.0370289	1	0.000859248	3.76344e-06	0.00563513	9.21568e-05	2.53643e-07	0.99341	4	1.26032e-05	3.592e-05	0.0149057	0.984365	0.000329315	0.000351852
4	0.000517063	1.12419e-06	1.81122e-06	0.998743	0.000736209	9.35943e-07	1	0.000257612	1.66617e-06	7.00392e-05	0.0137264	0.19706	0.788884	1	4.57086e-09	2.00054e-08	9.19739e-06	6.00316e-09	1.24181e-05	0.999978	1	0.0091708	0.916837	0.0104307	0.0143087	0.0122721	0.0369805
1	0.0217054	0.00257891	0.00254454	0.100505	0.199289	0.673377	1	6.22714e-11	8.08426e-09	8.49551e-08	3.94497e-11	5.08308e-08	1	1	0.00294157	7.61238e-05	0.0370896	0.000772705	0.000126925	0.958993	1	2.7025e-06	0.000907438	6.73426e-08	2.11178e-08	1.03308e-08	0.99909
5	6.40599e-06	1.3442e-05	1.40532e-05	0.00446683	0.303401	0.692098	1	3.6744e-10	1.37427e-11	2.47054e-10	1.48883e-08	7.53199e-08	1	2	1.85475e-07	3.39159e-05	0.123666	0.00478306	1.63878e-05	0.871501	1	2.1479e-08	9.89791e-09	5.58264e-09	0.000143495	3.38238e-05	0.999823
0	0.836664	2.05675e-05	4.36972e-07	0.000354421	0.00236374	0.160597	1	5.93296e-08	1.60835e-08	5.07945e-07	3.64586e-06	8.2191e-10	0.999996	1	6.97036e-05	0.00227242	4.30918e-05	1.15299e-06	5.89814e-06	0.997608	2	0.000290368	0.99963	3.49144e-07	4.4837e-05	7.64993e-06	2.71214e-05
1	8.99146e-13	1.33506e-12	2.78862e-11	9.27056e-10	1.07066e-11	1	1	9.92712e-05	7.71763e-07	2.7164e-06	0.999875	4.16137e-07	2.21694e-05	1	1.55356e-09	1.39626e-06	2.12333e-09	5.01684e-07	2.25601e-09	0.999998	0	0.88094	0.0747296	0.00687122	0.000363144	0.0224229	0.0146727
1	2.84499e-08	2.34813e-09	0.00397481	8.1302e-07	3.69379e-06	0.996021	0	0.997617	0.000186271	2.02126e-06	0.00141303	0.000233408	0.00054859	1	0.000882506	0.000210131	1.23817e-05	0.000413165	8.55775e-07	0.998481	2	0.00373661	0.959458	0.0014592	0.035046	0.000123618	0.000176921
3	0.0214479	0.0012134	0.876866	0.0919552	0.000823208	0.00769388	1	0.0110666	0.170332	0.0509164	0.00801561	0.0291809	0.730488	1	8.1457e-06	9.78283e-07	1.81207e-05	2.53606e-07	2.38635e-06	0.99997	1	0.000229886	7.60448e-05	0.000215083	0.00807432	0.894997	0.0964073
1	0.00109413	2.76584e-05	0.000127327	0.00338071	0.000114275	0.995256	5	1.13335e-08	3.91584e-08	2.86645e-07	2.89167e-07	0.999999	5.86376e-09	1	0.000426587	5.3422e-05	8.50699e-06	9.35572e-06	1.31388e-05	0.999489	0	0.999831	3.45788e-05	1.67489e-05	5.76686e-05	1.11796e-05	4.85704e-05
3	1.21364e-06	2.33852e-06	0.963656	3.8675e-06	0.0363244	1.18178e-05	5	6.92942e-06	1.64409e-05	8.20823e-07	1.9841e-06	0.99996	1.4222e-05	1	1.76208e-07	3.434e-07	1.60552e-09	4.87106e-07	8.7177e-10	0.999999	1	4.01371e-07	3.06992e-10	8.50021e-08	1.11481e-09	2.56157e-05	0.999974
1	3.30749e-07	5.80476e-06	0.0472059	2.4882e-06	1.73018e-05	0.952768	0	0.752085	0.00346365	0.000173569	0.0435027	0.197695	0.00308	5	0.220942	4.74668e-05	1.1055e-05	0.767864	0.000192769	0.0109425	1	0.000449118	0.00130304	0.00250729	0.728125	0.135395	0.132221
1	0.00496351	0.00382316	4.8489e-06	0.000229091	0.000344203	0.990635	1	2.13559e-07	0.000137132	8.71581e-05	0.000483923	4.3713e-05	0.999248	1	3.00571e-05	1.50211e-08	3.69675e-05	7.83923e-09	1.13644e-08	0.999933	1	3.44512e-08	6.33952e-12	2.17113e-10	2.64327e-13	5.07727e-10	1
5	0.000131164	4.27623e-05	9.69945e-06	0.000586603	0.00221731	0.997012	1	0.827468	0.000155962	0.000143087	0.0222487	0.0198539	0.13013	0	0.999999	3.7418e-09	6.18866e-12	6.53152e-07	5.55638e-09	2.89825e-11	1	1.03356e-06	4.52425e-09	5.03489e-10	1.05833e-09	2.88508e-10	0.999999
4	1.75414e-09	3.74652e-11	4.39322e-13	1	1.19372e-10	6.69109e-12	3	1.13122e-08	1.34394e-08	1	6.3538e-09	2.22608e-09	4.18102e-09	1	7.43869e-07	1.54227e-09	6.59489e-05	8.31666e-09	7.66265e-11	0.999933	1	0.00508869	9.86401e-05	0.000326018	0.0198266	0.0291854	0.945475
0	0.0635295	0.000161619	2.80876e-05	0.936087	2.10297e-05	0.000172427	1	0.00102304	6.83382e-05	0.0721741	0.000607687	3.16603e-06	0.926124	4	1.00743e-06	3.38659e-08	2.00952e-08	0.998985	4.71156e-07	0.0010133	3	1.51343e-06	0.000403002	0.996611	8.71035e-05	0.00283573	6.15317e-05
1	0.000768624	1.50628e-06	3.23565e-05	3.32038e-07	0.00650083	0.992696	3	0.00244455	2.56172e-08	0.996168	3.33355e-06	1.00912e-05	0.00137401	1	1.6163e-06	7.557e-12	3.04514e-10	4.53698e-08	1.36932e-12	0.999998	1	0.00204761	0.000156226	0.0146882	0.00332037	0.0204969	0.959291
0	0.999993	8.31781e-07	7.61926e-07	8.67622e-07	4.36536e-06	1.47754e-07	1	2.28823e-10	3.51297e-09	1.31518e-07	3.86374e-10	9.67192e-09	1	1	0.874946	2.65135e-06	3.04447e-07	0.000653717	0.00208623	0.122311	0	0.999965	2.69121e-08	4.79326e-07	9.71705e-06	5.8034e-06	1.93147e-05
1	0.103	0.000283728	0.893591	0.00136375	0.000873019	0.000888626	1	0.000432201	7.41015e-06	1.25377e-06	0.0613004	3.40221e-06	0.938255	1	0.00993171	0.000138416	6.48465e-06	0.0306072	0.000741131	0.958575	4	9.78829e-06	1.94068e-06	5.59955e-09	0.999979	2.49663e-06	6.36362e-06
1	0.00339995	0.000124113	8.27919e-06	0.815898	0.107347	0.0732228	5	0.00326746	3.15514e-06	0.000641097	0.00165287	0.994429	6.24581e-06	1	1.70066e-08	1.65162e-08	2.61912e-09	4.0906e-07	3.834e-08	1	4	4.31634e-08	1.83207e-05	0.00684199	3.75705e-05	0.000521446	0.992581
0	8.94821e-05	1.34839e-05	0.00156474	0.000557996	0.99728	0.000494201	4	1.71883e-05	1.31732e-06	1.56146e-06	0.999431	0.000545912	2.69694e-06	1	8.37006e-05	9.25087e-06	6.941e-07	5.56295e-05	1.96471e-06	0.999849	1	0.00861005	0.00301145	0.0439582	0.0245959	0.00207195	0.917752
1	5.65272e-08	5.39687e-10	1.33865e-05	4.15763e-12	1.07896e-10	0.999987	0	0.401632	0.000937935	0.0634996	0.367451	0.000184338	0.166295	1	0.000776869	4.97478e-05	0.000425581	0.000431222	8.54362e-05	0.998231	1	1.5057e-05	7.84338e-06	4.27141e-05	5.24299e-05	0.00211483	0.997767
5	0.0193014	0.000883235	0.000305635	0.781912	0.0833071	0.114291	1	9.61602e-08	1.69853e-06	0.0151966	8.92481e-07	3.38432e-07	0.9848	1	0.0044473	0.00246707	0.00135632	0.060893	0.00183586	0.929	1	0.00128073	0.00307992	0.00878783	0.000247915	0.00174004	0.984863
1	0.00227893	0.000106172	0.00786253	9.38307e-06	9.52999e-06	0.989733	0	0.931278	2.75818e-05	1.94104e-06	0.0685702	6.18579e-05	6.08348e-05	1	1.76488e-07	1.70605e-09	1.00234e-07	2.6499e-06	5.03682e-07	0.999997	0	0.319956	5.54664e-06	3.81935e-06	0.678937	0.000896506	0.000201648
1	0.0342056	0.00959377	0.00183543	0.0357032	0.358389	0.560273	3	1.94293e-06	4.37781e-08	0.999957	2.63077e-08	9.81396e-09	4.13709e-05	4	0.0725992	0.00697067	0.000168173	0.0252948	0.710222	0.184745	1	6.25741e-06	0.0169771	0.378965	6.83159e-06	0.00212893	0.601916
0	1	3.19185e-09	8.85727e-10	4.67151e-08	2.12244e-08	2.46502e-11	1	0.00239744	0.00109515	0.007819	2.16985e-05	0.00322825	0.985438	1	4.83699e-12	1.67891e-10	1.8546e-11	2.24182e-08	1.57281e-10	1	1	0.00364796	0.293473	0.0631795	0.0884249	0.000680383	0.550594
1	0.414116	0.00134124	0.00235529	0.00484631	0.0189232	0.558418	1	3.67336e-07	8.22364e-10	1.16693e-06	1.14083e-13	1.57318e-12	0.999998	4	0.967792	2.05542e-05	5.17367e-06	4.64223e-05	6.44056e-06	0.0321296	1	0.00139427	0.000257359	0.00135838	0.00344287	0.00320556	0.990342
1	0.510781	0.000100152	0.00467199	0.00187948	0.108221	0.374347	0	0.00498494	0.000295231	9.14746e-06	0.98991	0.00328121	0.00151953	1	8.33327e-05	6.47803e-06	4.72664e-05	0.000106273	0.000107413	0.999649	4	3.88124e-06	1.49241e-05	0.000371428	0.999552	1.58148e-06	5.57203e-05
1	1.03989e-08	2.95473e-10	5.73691e-09	1.56704e-07	2.26398e-07	1	5	8.24872e-05	7.79714e-07	0.000544484	9.91627e-05	0.990804	0.00846911	1	4.5652e-15	1.47144e-12	5.71557e-12	6.31422e-21	1.81178e-20	1	1	2.80346e-05	0.000259909	0.000763171	6.74434e-05	6.20946e-05	0.998819
1	2.55153e-07	1.11611e-08	5.48418e-08	3.59528e-06	2.08547e-05	0.999975	1	2.865e-05	7.80495e-05	6.39874e-05	0.00037255	0.000184164	0.999273	1	4.95849e-08	2.40207e-05	0.00141237	6.08513e-10	1.49835e-09	0.998564	4	0.000620546	1.46269e-06	3.89799e-06	0.999353	9.01813e-06	1.23113e-05
4	0.000838258	1.0007e-05	1.43781e-06	0.997662	0.000384588	0.00110354	1	1.03531e-05	9.03475e-08	4.76442e-08	8.33245e-07	4.85362e-09	0.999989	1	1.83108e-07	7.17472e-07	6.57598e-07	1.1603e-09	1.66136e-05	0.999982	1	8.29657e-10	4.96425e-13	2.46155e-09	1.48189e-11	2.05235e-09	1
1	0.0128352	9.982e-06	4.39837e-05	0.00111146	0.0378611	0.948138	0	0.717052	3.89444e-06	1.07199e-06	0.282487	0.000449036	7.7869e-06	1	0.000947604	2.52283e-05	0.00138254	0.00101938	0.000108843	0.996516	1	5.47878e-05	0.0371758	0.923124	0.00409612	0.00039875	0.0351504
3	2.78393e-06	2.37404e-07	0.99997	2.14383e-05	4.79322e-06	3.4868e-07	1	0.00558319	0.00379808	3.53398e-05	2.24514e-05	0.000106299	0.990455	1	1.81201e-12	2.8492e-10	3.3735e-07	5.86015e-12	6.34445e-10	1	1	0.00694111	0.000255588	0.000160062	0.00817909	0.000204458	0.98426
1	8.53696e-05	0.000564834	0.00013703	6.17136e-06	0.000432032	0.998774	3	0.00022935	0.212983	0.771381	0.00165259	0.000142642	0.0136116	1	4.35248e-06	5.64336e-07	5.9564e-05	0.000705574	2.12142e-05	0.999209	1	0.000126162	0.00118707	0.000511924	0.00143626	0.00150951	0.995229
4	2.61073e-06	5.59659e-07	8.2722e-08	0.999299	8.04813e-05	0.000616846	1	0.997008	7.32028e-06	8.02721e-06	0.00103317	0.000203761	0.0017398	1	4.61774e-06	2.48874e-07	0.00117361	1.10322e-06	0.000126005	0.998694	0	9.85196e-10	1.91329e-11	2.57756e-09	2.29178e-07	8.45704e-09	1
1	0.0010005	5.90817e-08	0.000107586	4.3716e-07	0.0234808	0.975411	1	6.22427e-06	7.36339e-06	6.25591e-06	7.97451e-05	0.0371115	0.962789	1	3.78354e-07	0.000277291	0.00248734	7.14518e-06	5.2952e-06	0.997223	1	1.09264e-06	1.88586e-07	0.000388358	4.62154e-09	8.48511e-07	0.99961
1	0.240166	0.00159229	1.21878e-05	0.000418904	0.000239822	0.75757	3	3.05757e-05	0.000591511	0.999221	8.43443e-06	2.74193e-07	0.000148163	1	0.0365777	7.32497e-05	0.160877	0.00016029	0.000830958	0.801481	4	4.14537e-06	2.96028e-07	7.66879e-07	0.999374	4.63603e-07	0.000620107
1	6.69077e-06	3.68888e-07	4.02716e-06	2.04002e-08	1.15507e-05	0.999977	3	2.91463e-07	1.81365e-07	0.999995	2.42022e-07	1.28143e-06	3.4316e-06	1	0.0131203	3.93135e-07	3.87476e-05	4.53952e-05	5.36235e-05	0.986742	1	0.000256184	0.000213521	0.000183612	0.000360857	6.19957e-05	0.998924
5	6.072e-07	8.39774e-07	1.17989e-05	0.00015202	0.984521	0.0153133	1	2.1782e-09	0.000148274	6.66512e-08	1.20325e-05	3.86185e-06	0.999836	1	1.32321e-05	8.34986e-06	6.54542e-07	0.00568142	1.40633e-06	0.994295	4	0.00382704	6.35152e-06	1.63287e-05	0.995874	2.1216e-06	0.00027438
1	0.102728	0.0744191	0.009224	0.0988108	0.00230381	0.712515	4	0.0381881	0.00024317	2.9479e-06	0.955518	0.000226705	0.00582114	1	1.332e-06	1.42134e-08	1.02024e-05	1.27146e-05	3.91186e-08	0.999976	1	0.0474967	0.00439265	1.74693e-05	0.37393	0.0468923	0.527271
1	0.00525888	1.58402e-05	7.0506e-05	0.00018386	0.0217075	0.972763	1	2.24283e-06	0.00204872	0.0364339	1.47683e-05	9.35738e-05	0.961407	5	0.212425	0.000730678	0.000130098	0.0852491	0.689852	0.011613	4	1.72248e-05	1.70639e-05	0.0100029	0.684842	9.04804e-05	0.30503
1	2.50683e-07	2.66391e-09	1.42464e-08	1.93268e-10	4.03569e-09	1	3	9.93183e-10	3.21819e-08	1	2.65502e-08	2.04429e-08	2.29127e-07	5	0.000319242	1.16035e-06	2.40398e-06	0.00125774	0.998038	0.000381133	1	0.0181803	0.0580915	0.551924	0.038574	0.320035	0.0131958
1	1.07011e-05	1.62344e-07	9.18238e-05	2.66157e-06	2.46602e-05	0.99987	3	8.88693e-05	4.11165e-08	0.000527008	5.96972e-07	3.91535e-08	0.999383	1	2.98291e-06	2.03416e-06	3.83817e-06	0.000494065	1.04816e-07	0.999497	1	0.00065367	0.000543008	0.570965	0.00089526	3.27354e-05	0.42691
2	1.00886e-05	0.999989	9.1904e-08	1.28148e-07	3.08358e-08	4.30906e-07	3	1.53414e-08	4.6877e-09	1	9.59719e-09	4.52666e-08	2.10549e-08	1	1.70818e-05	1.59792e-07	0.12334	1.3988e-06	0.000120991	0.87652	4	1.25592e-05	1.25023e-07	4.53283e-08	1.14938e-05	1.69056e-05	0.999959
1	6.86894e-08	8.94506e-09	6.75702e-07	4.22101e-08	2.27085e-07	0.999999	1	2.27219e-06	0.000414065	0.000812419	3.07093e-06	5.15489e-06	0.998763	1	5.9684e-10	5.06297e-11	1.54392e-07	7.86126e-14	2.37095e-11	1	5	0.0204708	0.000903063	0.0157994	0.0446762	0.00450122	0.913649
3	6.29744e-08	4.89792e-09	1	9.371e-10	2.29893e-09	1.98363e-08	3	1.3707e-06	0.882929	0.00688758	1.99394e-06	1.7109e-07	0.11018	1	8.04782e-06	2.70704e-11	4.26734e-06	3.60215e-11	1.55523e-09	0.999988	5	0.646528	1.63258e-05	0.352488	0.000605954	5.10237e-05	0.000311036
1	0.00512191	8.30599e-09	2.77141e-07	1.31023e-07	1.02531e-06	0.994877	4	1.46766e-06	9.32011e-06	1.18738e-10	0.999987	6.40213e-08	1.70606e-06	1	0.0474815	0.000900131	0.00268955	0.0384457	0.00252096	0.907962	1	2.12479e-06	3.38961e-07	0.000247095	3.01528e-07	4.81195e-07	0.99975
0	0.988893	0.000668744	0.000292202	0.00365019	0.000190983	0.00630449	1	0.000102044	1.04788e-05	0.000299168	8.98936e-05	2.43792e-06	0.999496	1	3.61173e-06	1.02489e-07	0.0262825	2.60433e-07	1.46732e-05	0.973699	1	0.00116008	1.77747e-06	1.22011e-06	0.000117455	2.40645e-06	0.998717
1	0.000427545	9.66046e-05	0.000269488	3.72339e-05	0.926398	0.0727711	1	1.15058e-06	3.18318e-08	1.01105e-08	3.73914e-09	6.5303e-07	0.999998	1	0.0307101	0.000355653	2.81492e-06	0.00344891	1.57477e-05	0.965467	0	0.998234	3.09348e-07	5.68932e-08	0.00176431	6.55277e-07	4.79456e-07
0	0.999998	1.53176e-10	6.45591e-09	2.28635e-06	1.0937e-07	3.10657e-09	1	0.102372	0.000863334	0.684489	0.000542392	1.78964e-05	0.211716	3	0.0429866	0.00117949	0.442068	0.0164296	0.00461222	0.492724	4	0.000464851	3.65932e-08	2.97419e-07	0.998606	2.31741e-05	0.000905615
1	5.04868e-11	7.08786e-12	6.89279e-10	1.72397e-12	2.94061e-10	1	5	2.00908e-05	4.5897e-07	3.52517e-06	0.000833275	0.960943	0.0381998	0	0.981113	0.00168159	0.000730289	0.0093723	0.0065321	0.000570556	1	8.54843e-09	1.33177e-09	5.40027e-08	5.00228e-08	2.38385e-08	1
1	0.00211859	1.89504e-06	2.1246e-05	3.78254e-06	0.000317707	0.997537	3	2.18633e-07	3.19971e-07	0.999996	2.28426e-06	1.4142e-07	1.45397e-06	1	0.000222252	1.86239e-07	0.00017124	3.41438e-07	2.1758e-08	0.999606	4	0.0138253	1.58407e-05	0.000148743	0.98598	1.11264e-05	1.90251e-05
1	0.0770771	0.0299939	0.00381467	0.000802224	0.00265753	0.885655	1	0.750056	6.49145e-05	0.0305841	0.167768	0.0337864	0.0177405	1	0.000312618	0.000120883	5.74532e-05	7.61395e-05	9.15733e-05	0.999341	1	0.00336663	0.00219117	0.00318306	0.0241076	0.000352567	0.966799
1	0.00119276	8.88962e-06	0.000464924	6.36858e-07	0.00216522	0.996168	1	0.00709905	0.00132177	0.020173	0.00358246	1.20699e-05	0.967812	1	3.50627e-05	2.3788e-05	2.99377e-06	1.25662e-06	8.22137e-08	0.999937	0	0.996422	0.00182632	9.7386e-05	0.00149785	3.10242e-05	0.0001256
2	1.13115e-08	0.999997	4.91807e-09	6.5179e-09	6.01011e-10	2.89495e-06	1	0.000203857	0.000745333	0.000142951	8.24941e-06	0.000339354	0.99856	5	1.80321e-05	7.53677e-06	5.83051e-07	0.00392364	0.995984	6.65887e-05	3	2.64811e-06	2.1962e-05	0.999686	8.74339e-05	4.85937e-05	0.000152963
1	9.57371e-05	6.98181e-06	1.28578e-05	0.0013856	0.000145818	0.998353	3	1.08599e-08	3.42829e-11	1	1.67308e-10	3.19059e-10	1.30127e-07	1	3.87622e-06	2.80526e-06	3.92895e-08	4.2967e-07	4.41282e-05	0.999949	0	0.999992	1.55494e-06	1.60093e-06	3.82988e-06	1.26378e-07	4.90568e-07
1	0.000108084	1.26488e-06	1.83093e-05	8.49873e-07	5.27635e-07	0.999871	0	0.998581	1.4677e-06	2.47823e-05	7.49434e-05	6.6039e-06	0.00131155	4	0.639912	0.000614462	0.0451167	0.047643	0.0131889	0.253525	1	1.61797e-05	3.43849e-08	5.32489e-07	3.98674e-08	1.04232e-08	0.999983
1	1.7444e-05	7.1608e-06	0.000282401	0.00157118	7.16292e-06	0.998115	1	0.00103356	6.43126e-06	0.00115088	3.42811e-05	0.00244534	0.995329	1	7.65997e-06	2.34391e-08	0.371396	9.1217e-08	2.07633e-07	0.628596	4	3.66937e-07	1.68607e-09	1.082e-05	1.19156e-05	7.60664e-08	0.999977
1	2.80836e-11	1.27466e-10	6.217e-09	9.89468e-07	7.15329e-07	0.999998	1	2.85265e-09	1.34013e-09	7.36004e-10	8.51225e-08	2.18468e-10	1	1	3.56373e-12	1.45358e-09	8.3589e-12	8.97273e-09	4.44294e-11	1	5	0.0122475	1.78507e-06	2.24524e-06	0.00508202	0.981666	0.00100032
1	0.00553625	0.000947836	0.444404	0.0152292	0.000322832	0.53356	3	3.0717e-08	1.00033e-08	1	1.55495e-09	4.30186e-08	8.09238e-08	1	7.28466e-07	2.19112e-08	1.22021e-09	1.5016e-06	4.54775e-10	0.999998	1	5.5427e-06	2.04203e-09	7.35137e-07	3.93467e-08	5.55262e-07	0.999993
0	0.999995	2.07628e-08	2.34311e-06	1.14857e-06	4.30317e-08	1.86053e-06	1	0.0159108	9.88285e-06	0.000196422	3.01347e-06	2.44965e-06	0.983877	1	0.000660482	2.06704e-06	0.000524645	0.00760909	0.0220339	0.96917	4	0.00116857	0.00346257	0.0494382	0.0679779	0.00103042	0.876922
1	1.03273e-05	2.67963e-06	0.000166128	1.50357e-06	9.73344e-07	0.999818	0	0.993918	2.0392e-05	0.000834077	0.000421117	4.38955e-05	0.00476269	1	4.56335e-05	3.4564e-06	0.25122	0.000114788	1.79704e-06	0.748614	1	0.999869	3.83645e-06	1.14834e-05	4.39882e-05	6.89967e-05	3.24057e-06
1	0.230748	0.000162903	0.000147106	0.153166	0.00411233	0.611663	1	1.76301e-06	2.27535e-06	5.2594e-07	1.35019e-07	9.48004e-06	0.999986	1	0.542975	6.08817e-07	7.96897e-06	1.09659e-06	1.11972e-05	0.457005	1	0.000129081	1.32189e-05	0.00373398	1.68605e-06	5.69151e-06	0.996116
1	0.000364576	0.00206867	0.000152583	0.00239546	0.000294569	0.994724	0	0.998148	8.28654e-05	1.89442e-05	0.0016016	5.85577e-05	9.03557e-05	1	1.26515e-06	5.28048e-08	1.5217e-07	1.18422e-06	3.97059e-09	0.999997	1	8.75281e-07	5.0989e-08	6.28711e-09	6.81454e-08	1.21855e-06	0.999998
1	5.21769e-06	3.78995e-09	3.05076e-09	1.21878e-07	1.38909e-06	0.999993	3	6.99348e-08	1.51355e-09	0.999994	5.97533e-06	3.72578e-08	1.52807e-08	5	0.2177	0.0473633	0.00277656	0.227202	0.00177438	0.503184	1	0.000179466	7.58945e-08	0.000213391	6.55436e-05	0.000618692	0.998923
1	2.01477e-05	1.88315e-05	8.90314e-06	3.91319e-07	6.01254e-06	0.999946	1	5.87017e-13	6.18374e-10	0.00070722	2.35181e-10	9.12352e-10	0.999293	5	0.000608874	2.68456e-05	5.061e-05	0.243846	0.713839	0.0416285	1	4.17116e-06	9.77878e-10	7.1379e-06	6.83811e-10	1.43899e-07	0.999989
1	0.000175863	0.00186213	0.00157231	2.15306e-05	0.960208	0.0361601	1	0.000280439	3.70323e-07	6.6282e-05	0.000115194	1.08624e-05	0.999527	1	3.04812e-06	1.21515e-07	1.53909e-08	1.36412e-06	2.68489e-09	0.999995	5	0.00155592	0.0013174	0.119171	0.195683	0.275443	0.406829
1	1.54449e-06	3.96921e-10	5.60256e-08	3.41487e-07	4.25471e-08	0.999998	5	3.06382e-08	6.15215e-07	2.75842e-09	5.64572e-05	0.999825	0.00011794	1	0.878691	4.14911e-05	4.42324e-06	0.117389	0.000101555	0.00377342	1	0.000153797	0.000909457	6.98492e-05	0.000167149	0.00456999	0.99413
0	1	1.5016e-08	3.528e-09	1.28608e-09	5.36514e-09	6.05032e-08	1	0.000468996	0.00080824	3.43908e-05	8.6748e-06	1.98567e-05	0.99866	1	1.27926e-06	4.14748e-07	1.47703e-07	2.53203e-05	2.28436e-08	0.999973	1	2.60768e-08	4.14974e-10	0.00029767	4.3608e-10	1.34377e-07	0.999702
4	1.86229e-05	3.16649e-08	4.47696e-07	0.9958	0.00382383	0.000357224	1	0.0757366	0.00185384	5.57681e-05	0.0666271	0.242539	0.613188	1	3.93591e-05	1.49663e-06	1.70386e-06	2.06786e-06	4.98294e-06	0.99995	1	3.84249e-07	1.22684e-08	2.62108e-07	0.0139782	2.99655e-06	0.986018
5	0.00102185	7.47676e-05	0.00216383	0.0513153	0.929785	0.0156396	1	0.00512465	0.00473661	8.94574e-06	0.000910206	7.2869e-06	0.989212	4	0.000345048	0.0167028	0.000158805	0.780921	3.09654e-05	0.201841	4	7.42392e-05	6.79177e-06	1.49917e-07	0.99987	1.2918e-05	3.55354e-05
3	0.000141799	4.17973e-06	0.998577	0.00119315	2.27357e-05	6.12239e-05	1	0.0109415	0.0167919	0.108697	0.0348372	0.604193	0.22454	2	1.61432e-07	2.3888e-05	1.12617e-06	7.20236e-08	1.6623e-09	0.999975	4	0.000983883	4.89565e-06	0.000422501	0.998403	7.7789e-05	0.000108109
1	0.0917077	0.173869	0.00759969	0.0843247	0.289517	0.352982	1	4.28878e-08	1.50795e-07	9.64463e-05	1.96519e-08	2.81596e-07	0.999903	1	0.0460001	0.000521934	4.67872e-05	0.946721	0.00547097	0.00123885	2	1.40667e-05	0.999945	1.19528e-08	3.472e-05	2.14835e-07	5.60082e-06
2	5.48198e-05	0.999924	5.56632e-07	1.77605e-05	1.96123e-06	7.67251e-07	1	5.96374e-06	5.68807e-05	4.16822e-06	7.43641e-06	3.49257e-06	0.999922	1	0.000170795	0.000304644	0.000149806	0.00506693	3.15555e-05	0.994276	2	0.00864803	0.762853	0.000157705	0.00150713	0.00125666	0.225578
1	3.45801e-09	1.44274e-08	5.12109e-06	1.73356e-07	1.16223e-07	0.999995	0	1	4.72771e-12	6.93974e-13	2.67644e-09	4.44126e-10	2.16224e-11	1	5.19091e-05	9.42077e-06	3.79581e-06	7.26146e-06	8.16894e-08	0.999928	1	0.00144165	0.00127184	0.00196906	0.0327959	0.104465	0.858056
1	0.000207271	0.00426864	1.1621e-05	8.95538e-06	6.74331e-05	0.995436	1	1.93123e-07	9.19193e-10	3.11908e-07	9.31353e-09	1.0507e-06	0.999998	1	4.058e-05	1.79982e-06	0.000221581	5.26298e-06	3.07207e-07	0.99973	0	1.27297e-07	9.30529e-10	1.27002e-09	9.2052e-08	2.09779e-08	1
0	0.999888	1.81113e-08	4.57077e-09	0.000112097	2.75209e-08	6.77277e-08	1	5.76128e-07	8.87881e-10	5.64271e-08	2.30827e-06	1.3956e-05	0.999983	1	5.32322e-09	6.68588e-09	0.000150154	9.90082e-10	1.61807e-08	0.99985	1	7.82843e-09	5.07589e-12	2.16314e-09	8.40165e-11	1.98065e-09	1
1	1.56621e-05	0.000338357	0.00122524	2.11464e-05	0.000334613	0.998065	1	0.000126019	9.48463e-07	3.71321e-05	0.000588649	9.06355e-07	0.999246	1	1.01003e-07	3.82966e-08	1.07631e-07	2.53707e-08	4.73869e-10	1	1	1.65217e-14	1.68775e-16	1.21445e-09	4.92013e-19	8.00755e-11	1
5	6.47671e-07	1.09547e-06	5.9334e-07	2.18858e-06	0.999981	1.45848e-05	1	2.72571e-11	1.4841e-11	2.30185e-12	2.49814e-14	1.51221e-13	1	3	0.000378087	2.99669e-06	0.996017	1.97924e-05	0.000163559	0.00341846	1	0.00215147	0.00309544	0.00212512	0.0200644	0.000445243	0.972118
1	3.44558e-09	8.84079e-10	1.83166e-07	7.70282e-07	9.47726e-10	0.999999	1	1.35557e-06	0.133107	2.49494e-06	5.44187e-06	2.27137e-07	0.866884	1	8.16164e-08	3.20942e-08	9.80184e-08	2.4411e-05	2.06889e-06	0.999973	1	1.09394e-06	0.0290054	4.98052e-05	3.17217e-05	3.94889e-06	0.970908
4	1.1573e-05	1.33538e-08	7.47764e-07	0.987781	1.08596e-05	0.012196	3	2.83572e-12	1.368e-10	1	3.33025e-10	5.98688e-09	5.97067e-09	1	0.0047725	0.00161993	4.27275e-05	0.562511	0.000612764	0.430441	3	0.0449818	0.000410183	0.923125	0.00302556	0.0124206	0.0160373
1	0.00806447	0.00488987	0.00204422	0.000565432	0.00198265	0.982453	1	0.00735525	0.0100659	0.00303091	0.000828304	0.00942766	0.969292	1	4.49272e-05	3.75078e-10	5.25304e-10	2.16877e-12	1.07864e-11	0.999955	4	0.000141714	2.14782e-06	1.56498e-05	0.999536	6.95468e-06	0.000297345
1	0.149397	0.00028576	0.000569567	0.00048511	0.00260545	0.846657	3	3.21721e-09	5.22518e-10	1	7.79172e-09	4.92865e-09	3.04305e-07	1	0.000330859	1.83209e-05	1.80165e-05	0.000437069	1.3695e-05	0.999182	0	0.288294	0.00125031	0.109814	0.580644	0.000706492	0.019291
3	0.000127933	0.000421935	0.994825	0.00251136	0.00210565	8.09327e-06	0	1	1.28089e-09	4.32801e-13	2.35942e-08	1.06413e-10	1.5572e-12	1	0.191063	1.97708e-05	0.000505613	0.00302531	1.44594e-05	0.805372	1	2.81865e-07	1.36578e-08	1.92503e-10	1.83037e-12	7.31322e-13	1
0	0.602469	0.00017691	0.0174621	0.00278596	0.0621385	0.314968	4	1.10458e-06	1.61356e-07	0.000112724	1.81186e-07	0.00752756	0.992358	1	5.56223e-08	3.64798e-10	5.23051e-05	3.30905e-12	5.08701e-10	0.999948	4	0.000408735	5.8074e-05	0.501347	0.484846	7.27032e-05	0.0132674
1	1.98884e-06	1.68717e-08	2.14271e-07	9.73854e-10	1.71033e-08	0.999998	5	0.0541437	0.00067192	0.000245418	0.0728938	0.149727	0.722318	1	0.000184567	0.00016122	3.76474e-07	0.000373986	1.50962e-07	0.99928	1	0.0295878	5.27595e-05	0.00581599	0.00130901	0.000613033	0.962621
1	6.88977e-05	5.43228e-06	5.01759e-07	0.000292671	0.0182753	0.981357	3	1.87239e-07	4.79434e-10	1	1.00766e-09	1.17583e-10	9.28725e-08	1	0.384554	0.00272853	7.36694e-05	0.117073	0.000539251	0.495031	1	7.05502e-06	0.120326	0.00177003	7.83059e-05	1.74301e-05	0.877801
1	6.21147e-11	3.81234e-09	1.30538e-08	9.91101e-07	8.05392e-05	0.999918	3	1.57768e-06	6.88397e-07	0.999974	3.78823e-06	1.87598e-05	7.82817e-07	1	0.000212899	0.000550197	0.0197903	0.000192079	0.000912631	0.978342	1	4.94331e-09	6.59095e-07	3.03045e-09	7.13312e-08	2.12053e-08	0.999999
1	0.0138674	3.72071e-05	0.000766122	0.000712461	0.000314882	0.984302	1	1.54992e-08	9.12308e-09	0.0371872	7.51046e-08	6.14422e-08	0.962812	1	3.26774e-05	1.12036e-07	0.000704075	2.47893e-09	1.19738e-08	0.999263	1	0.000222962	3.72052e-07	0.00148503	1.30298e-05	0.0110329	0.987246
1	7.36591e-09	5.01707e-09	9.55101e-07	5.08637e-09	7.09598e-09	0.999999	2	2.91846e-05	0.99847	3.83621e-05	2.4137e-06	0.00143621	2.37053e-05	1	0.00239495	8.54161e-07	4.82309e-06	5.01044e-06	3.06225e-08	0.997594	1	4.81457e-07	1.71854e-09	7.47772e-06	8.48314e-13	1.37964e-10	0.999992
1	2.87137e-05	2.25365e-06	2.36294e-05	6.82853e-05	0.000378862	0.999498	1	0.00240462	0.000677323	0.000143063	0.000681985	0.000296686	0.995796	1	0.000233069	1.84602e-05	2.2393e-05	0.00325243	7.52526e-06	0.996466	1	0.000845784	9.06486e-08	2.01266e-07	5.92148e-05	0.000579081	0.998516
1	0.00236605	0.0107283	0.000741751	0.00209317	0.00137113	0.9827	1	1.555e-06	8.58954e-09	1.26737e-05	4.97096e-08	4.98528e-08	0.999986	1	0.00509031	3.63913e-06	9.80742e-06	0.00602337	0.00201098	0.986862	1	0.101377	0.0398485	0.179129	0.0614576	0.00654586	0.611642
1	0.0754001	0.00179832	0.00419483	0.0133294	0.0302057	0.875072	3	0.000326187	0.000534833	0.891778	6.11148e-05	2.71783e-06	0.107297	1	1.03732e-06	2.62922e-05	1.77622e-08	0.00186345	8.69131e-08	0.998109	1	8.3772e-14	4.22194e-09	7.65452e-09	1.10924e-17	3.4073e-10	1
1	1.73711e-08	1.67039e-08	2.1873e-06	5.40228e-09	4.51929e-08	0.999998	5	0.0605488	0.00408256	0.0058353	0.00145002	0.89474	0.0333434	1	0.0035036	2.29142e-05	3.53153e-07	0.00084779	2.93493e-07	0.995625	1	0.880449	0.00232299	9.64227e-05	0.0309591	0.0148575	0.0713151
1	0.000354783	6.17565e-05	0.000492196	1.24568e-05	1.64677e-06	0.999077	3	0.000207264	1.76552e-06	0.998755	1.68071e-06	1.20718e-05	0.00102203	1	1.51415e-06	2.13317e-07	1.41103e-09	7.47058e-05	3.75473e-08	0.999924	4	2.38687e-05	4.07227e-06	1.54415e-06	0.999806	0.000137487	2.66832e-05
2	0.939065	1.46072e-05	6.04548e-05	0.0109185	0.0427901	0.00715169	0	0.990999	2.07129e-06	3.18044e-06	0.00816795	0.000825674	1.8424e-06	4	0.000217157	0.0547497	0.00155913	0.800013	0.00154439	0.141916	0	0.997778	1.08536e-07	4.83013e-09	0.00222181	1.4736e-07	1.37519e-10
4	2.97715e-05	5.5567e-07	2.17306e-07	0.999963	2.02884e-06	4.29419e-06	1	1.96329e-09	0.000279859	0.014422	1.23966e-05	0.00396914	0.981317	0	0.926287	0.00155121	0.000193007	0.0160941	0.00247639	0.0533985	4	0.000347745	9.73653e-09	3.83457e-09	0.999652	3.74783e-07	2.0654e-08
0	1	1.16806e-09	3.50641e-08	3.33158e-08	1.07522e-08	3.19919e-09	5	1.01406e-06	4.56162e-08	3.0356e-07	1.78655e-06	0.999997	2.23782e-07	1	1.16249e-09	1.31494e-09	3.3045e-06	4.10404e-09	7.67764e-09	0.999997	0	0.000151273	4.30684e-05	6.42695e-05	0.00140327	0.957882	0.040456
1	0.000291922	1.76386e-06	0.000146367	0.000165044	0.000967907	0.998427	1	6.36663e-11	5.19462e-08	0.000185584	8.03387e-09	1.7805e-10	0.999814	1	0.667611	0.000606787	0.000207834	0.00127191	0.00414824	0.326154	1	0.000132593	4.84223e-05	4.90575e-08	2.39279e-07	1.36084e-06	0.999817
4	2.75339e-06	4.13983e-08	1.6365e-08	0.999997	3.88092e-08	5.11985e-10	4	0.9992	0.00039751	5.58113e-07	2.75362e-05	0.000187823	0.000186587	1	0.000280484	0.358313	0.152462	0.00218228	0.00135463	0.485408	1	3.69085e-05	0.000807441	0.000238385	0.0579129	0.0013243	0.93968
1	1.1799e-06	8.73324e-08	2.6669e-07	5.0833e-09	8.23942e-07	0.999998	1	0.0298577	0.00156204	0.00103609	0.00151853	2.70534e-07	0.966025	1	8.08825e-05	3.25243e-06	2.83123e-07	2.14155e-06	4.84437e-08	0.999913	1	5.31254e-12	2.68969e-11	8.45966e-11	1.75501e-10	4.47144e-11	1
1	0.0004557	0.000127495	0.917362	0.0765287	0.00111038	0.00441524	1	1.0441e-07	1.22863e-09	2.90474e-06	3.13511e-11	2.70642e-10	0.999997	5	0.0129906	0.115261	0.000186459	0.0088739	0.036751	0.825937	1	3.11324e-05	2.09236e-06	6.15809e-06	1.018e-05	0.000143663	0.999807
1	0.000529549	2.33856e-05	1.02019e-05	0.00490799	0.00328978	0.991239	3	3.70732e-06	0.000189959	0.999736	6.2875e-07	8.59642e-06	6.12686e-05	1	9.13497e-09	5.88772e-09	7.66488e-14	1.42716e-08	7.76658e-13	1	1	0.0387416	0.606486	0.000758611	0.000853737	0.00678574	0.346375
1	0.0931132	7.95509e-05	0.000823964	0.0840557	0.000457269	0.82147	0	0.822553	6.28074e-07	9.57812e-07	0.177366	7.82993e-05	1.00005e-06	1	3.98836e-07	3.87414e-10	3.214e-09	7.15547e-05	6.07123e-07	0.999927	0	0.943157	0.000267854	0.00243446	0.0305075	0.022733	0.000899918
3	1.00789e-06	7.18045e-07	0.999902	1.64451e-06	9.06123e-05	4.55323e-06	1	0.561192	0.438049	0.000496457	0.000229472	1.81812e-05	1.51435e-05	1	0.470619	0.00236173	0.000411254	0.180919	0.00615552	0.339533	1	6.6589e-11	3.93139e-11	4.21914e-12	1.37888e-11	2.30557e-14	1
1	0.00726	0.00947078	0.00376488	0.000286207	0.601653	0.377566	1	0.0639497	0.00233769	9.66376e-05	0.921606	0.0112666	0.000743407	0	0.769118	3.86635e-06	7.62099e-06	2.75328e-05	4.81934e-05	0.230795	1	0.000520245	0.000431067	0.000530737	0.00105832	0.000799086	0.99666
1	0.767654	5.3286e-05	0.000337662	0.129315	0.10262	2.06764e-05	1	0.00101566	0.000894935	0.000299836	0.000377096	0.00128173	0.996131	1	8.35274e-05	2.50277e-08	3.86801e-07	2.55697e-08	7.11863e-08	0.999916	0	1	2.85529e-09	1.92593e-09	2.66164e-08	3.2709e-08	1.64357e-07
3	1.24284e-09	2.90608e-10	1	1.20286e-08	2.27333e-09	3.08551e-08	1	7.31524e-05	5.83036e-05	1.72879e-05	6.66978e-06	6.04802e-07	0.999844	0	1	6.0299e-10	3.11446e-11	1.31673e-08	2.77647e-10	1.6788e-10	1	2.01927e-05	4.57438e-08	9.9209e-08	1.18893e-08	8.11891e-08	0.999979
1	0.987418	5.49549e-05	2.17888e-06	0.0115244	8.63209e-06	0.000991997	1	3.62276e-05	0.000108538	2.49388e-05	7.93574e-05	0.000115086	0.999636	1	9.50049e-05	1.80024e-06	4.53825e-06	0.000188875	3.49762e-05	0.999675	0	0.999998	4.673e-10	2.64232e-08	3.87815e-08	3.63307e-08	2.16745e-06
1	0.0694704	2.50301e-05	0.520951	1.63402e-05	0.000173657	0.409363	1	3.45368e-08	7.43259e-09	0.00054104	1.2726e-07	0.00500807	0.994451	1	0.0466679	0.0303862	0.00888329	0.0641102	0.00496519	0.844987	1	3.75115e-05	3.51364e-08	0.000357105	2.54301e-07	2.23729e-07	0.999605
0	0.000183632	1.95401e-07	1.89928e-08	0.999814	1.56107e-06	6.09011e-07	1	0.0261193	0.000539906	2.77859e-06	0.000865	6.98671e-05	0.972403	1	0.879671	1.52855e-05	2.22594e-06	4.26703e-06	6.65819e-05	0.120241	1	0.0395586	0.00111869	1.01354e-06	0.00515906	0.000368717	0.953794
4	0.00395924	4.68344e-05	3.29315e-05	0.905219	0.0907332	8.72066e-06	1	0.618968	0.00100302	0.000236647	0.0235508	0.00685793	0.349384	1	0.000316124	8.47262e-07	1.03489e-05	2.24065e-08	6.24603e-10	0.999673	1	0.0011977	0.804397	0.00609535	0.00243572	6.28202e-05	0.185812
1	1.93545e-07	2.93692e-06	5.23946e-06	0.00171448	0.000703146	0.997574	3	0.00190222	2.591e-05	0.954242	7.30571e-07	2.40416e-07	0.0438292	1	0.00172221	4.32597e-07	0.000453164	1.16448e-07	1.56206e-05	0.997809	1	5.26792e-05	1.8885e-05	1.3391e-06	1.87499e-07	1.38646e-06	0.999925
1	0.117841	0.00547965	0.0144069	0.54913	0.00344452	0.309697	1	0.000342727	0.000349648	0.00229777	0.610666	0.337027	0.0493168	3	5.263e-05	0.00029882	0.992931	0.00092617	2.62295e-06	0.00578906	1	6.32214e-06	1.0514e-10	7.08124e-09	1.76448e-06	1.83699e-09	0.999992
2	2.59198e-06	0.999925	3.2023e-07	6.53644e-05	2.14856e-06	4.03526e-06	1	2.65713e-08	8.17616e-09	8.72105e-08	2.69332e-09	6.83814e-06	0.999993	0	1	1.94365e-09	5.69255e-11	2.27053e-07	4.76563e-09	3.83177e-11	3	0.0990065	0.00375979	0.881848	3.50418e-05	0.0130226	0.00232804
1	4.78416e-05	8.3422e-07	9.82212e-07	6.24333e-08	7.52592e-06	0.999943	2	0.000318353	0.997506	1.58212e-05	0.000316203	7.77321e-07	0.00184324	1	0.00229777	0.00020895	0.01577	7.3917e-06	2.95938e-05	0.981686	0	1	6.7118e-10	7.38726e-08	2.32891e-07	1.3974e-08	1.24278e-07
1	0.0223064	0.95015	9.59927e-05	0.000180252	0.000266012	0.0270016	0	1	1.25176e-11	2.41118e-11	1.98585e-09	2.55876e-09	4.34107e-12	4	0.0113202	6.56038e-07	2.35514e-07	0.988423	8.44716e-05	0.000171496	1	0.00169655	0.000706729	0.97359	0.0215768	0.00106338	0.00136649
4	6.44378e-09	1.28828e-08	9.20964e-10	0.999999	6.20231e-07	2.22293e-07	1	0.0145415	0.00323445	0.00341648	0.0114527	0.870035	0.0973193	5	0.000177348	1.21789e-07	8.69959e-08	0.000366461	0.999444	1.18689e-05	0	0.999919	3.3252e-06	5.61456e-05	1.36179e-05	5.2123e-06	2.45627e-06
1	9.19584e-06	9.95147e-06	0.00205627	1.89091e-05	1.42445e-06	0.997904	4	0.000672071	2.95187e-07	5.03399e-07	0.999242	7.12518e-05	1.40174e-05	1	0.000447172	0.00688926	0.00438775	0.00700196	0.000822395	0.980452	0	0.99787	8.1871e-07	1.57931e-07	0.0020084	0.000119471	1.02474e-06
1	2.00756e-08	3.96207e-09	8.9415e-07	1.6625e-08	0.00015044	0.999849	1	3.32805e-05	6.88374e-07	0.000100208	1.60344e-07	6.16731e-05	0.999804	1	0.000142631	0.000128099	0.00276799	8.4178e-05	0.000867912	0.996009	4	0.00140459	0.196518	0.10091	0.112565	0.586559	0.00204311
0	0.000256087	1.28339e-05	0.00286152	0.0308417	0.00139897	0.964629	1	0.00052248	3.70783e-05	0.0583385	0.0002237	0.00128391	0.939594	1	0.000141873	7.99216e-06	0.000228683	0.0015073	0.00338368	0.99473	5	0.999948	2.11833e-06	3.06722e-06	1.07518e-05	2.11862e-05	1.5003e-05
1	5.27022e-06	3.60214e-09	3.95753e-05	7.99661e-10	2.0256e-09	0.999955	1	5.07412e-05	5.75153e-05	0.064513	0.00163883	4.12899e-06	0.933736	0	0.99814	1.66796e-07	6.22024e-07	0.00176617	3.27253e-06	8.99303e-05	1	3.62853e-07	6.27552e-10	1.18822e-09	6.44943e-12	1.13795e-09	1
1	6.09903e-09	6.5252e-09	4.16625e-07	1.219e-09	6.57746e-05	0.999934	1	5.29711e-05	9.70736e-06	3.7998e-07	0.00013108	2.3132e-06	0.999804	1	1.35558e-05	0.00139314	0.000243258	2.97466e-05	5.87437e-07	0.99832	1	3.74616e-07	5.57844e-08	5.54529e-07	2.2245e-09	9.52863e-10	0.999999
1	0.00556618	0.000162159	0.00986788	0.000580693	8.60789e-06	0.983814	3	0.0014429	5.15567e-06	0.998547	1.65373e-06	1.24962e-06	1.91879e-06	1	8.74033e-07	1.64464e-05	0.00817275	1.85004e-06	5.324e-06	0.991803	1	9.21469e-05	4.57046e-05	3.51274e-06	2.94789e-05	0.000103764	0.999725
1	0.291303	7.94568e-05	0.69345	0.0139178	0.000963245	0.000286384	1	8.22881e-05	9.24694e-08	2.17689e-06	2.73203e-06	7.68071e-06	0.999905	1	0.0059999	0.00709142	0.00619795	0.0214208	0.000880002	0.95841	0	0.00720202	0.0239207	0.301307	0.0563499	0.456637	0.154583
0	0.998415	0.000117885	5.25504e-07	0.00128518	6.24672e-05	0.000118772	1	7.18523e-07	2.82167e-08	5.07993e-05	3.85356e-08	2.1286e-06	0.999946	1	0.00885442	0.000385938	9.386e-05	0.000267868	5.32473e-05	0.990345	0	2.11824e-09	1.46888e-07	1.15689e-08	5.10216e-10	7.51329e-09	1
1	8.12046e-06	4.11819e-05	0.000207223	0.14013	0.0280256	0.831588	3	3.50697e-06	1.13387e-08	0.999995	1.21141e-07	9.01274e-07	1.74122e-07	1	3.75702e-06	0.014972	0.000179234	9.90667e-05	9.43369e-05	0.984652	1	0.662446	0.000137642	0.288824	0.00581401	0.0332129	0.00956547
0	0.994887	2.79269e-05	3.02481e-05	0.00392894	0.000333713	0.000791996	1	5.91711e-06	0.000214566	0.0557065	0.000453976	0.0112277	0.932391	1	4.12588e-11	1.5301e-09	4.55466e-09	3.21854e-08	9.69356e-10	1	2	1.25241e-06	0.999993	1.3588e-08	9.80499e-07	7.89281e-09	4.24918e-06
1	6.60468e-05	3.65857e-07	9.08988e-05	1.24698e-05	1.26091e-06	0.999829	1	4.326e-08	1.40435e-10	4.87141e-09	2.87836e-09	3.57622e-07	1	1	0.000236607	0.000388167	0.000100353	0.00190959	0.000312784	0.997052	1	0.998979	1.16367e-05	0.000630315	0.000243074	3.51007e-05	0.000101122
1	8.27179e-06	8.96548e-07	5.11185e-06	2.50215e-05	3.10948e-06	0.999958	0	0.469757	0.000531458	9.85879e-06	0.52967	1.25781e-05	1.87988e-05	1	0.000277884	0.0277265	0.0111224	3.12251e-05	0.0022338	0.958608	1	0.000436898	1.66894e-05	3.79064e-06	0.00128268	0.000106393	0.998154
1	1.94001e-06	0.0226189	5.96155e-06	2.3651e-06	1.72699e-05	0.977354	1	0.000346117	7.90339e-06	0.00117222	1.71694e-05	0.000526394	0.99793	1	8.16362e-09	2.77185e-07	8.51365e-05	9.96552e-06	6.69765e-06	0.999898	1	0.000485787	0.00018219	3.58301e-06	0.997957	1.4477e-05	0.00135713
5	7.17254e-06	0.000259109	0.182847	0.0173478	0.00108031	0.798459	1	0.0536883	0.00132246	0.000750626	3.95174e-05	0.0429881	0.901211	1	3.29132e-07	9.4616e-08	0.00451185	1.20695e-08	6.87027e-08	0.995488	1	8.53129e-05	9.50957e-07	0.00131734	4.57508e-08	0.000273612	0.998323
1	9.65068e-07	5.00442e-07	1.41822e-06	8.19148e-05	9.88877e-08	0.999915	3	4.36244e-05	6.3231e-06	0.999826	1.62004e-05	4.53402e-05	6.24968e-05	1	8.55243e-07	3.73765e-06	0.000366311	0.00052094	2.7592e-06	0.999105	4	5.54835e-05	1.17313e-05	0.468736	0.530649	3.36448e-05	0.000514673
0	4.37507e-05	8.00651e-05	1.69859e-05	0.677787	0.0110346	0.311037	2	0.00487438	0.995051	1.3858e-06	8.38075e-06	6.16837e-05	3.24781e-06	1	4.59159e-06	0.696495	3.105e-06	1.76363e-05	3.20339e-07	0.303479	1	0.00650623	0.000161746	5.2085e-05	0.000163533	0.0579391	0.935177
0	0.925349	1.86594e-06	2.52715e-05	0.0745818	3.83184e-05	3.92525e-06	1	0.00194126	0.162768	0.00132618	0.00044564	0.00151383	0.832005	1	1.24152e-05	0.00103641	2.20589e-07	0.000236483	5.13272e-06	0.998709	1	4.57346e-05	9.24479e-05	9.59342e-06	6.26194e-05	0.0539082	0.945881
0	0.999989	1.16933e-09	3.33149e-09	1.42845e-06	3.55613e-08	9.21846e-06	1	0.00112984	0.00054262	4.06973e-07	9.43525e-07	4.18707e-07	0.998326	1	0.000167498	8.24122e-05	2.9875e-05	1.0744e-06	1.27145e-05	0.999706	0	0.298523	0.0063619	0.00576347	0.508615	0.0253332	0.155404
4	0.0179995	0.00013512	0.000112578	0.00661092	0.000382884	0.974759	4	1.87336e-06	1.32912e-06	6.94546e-06	5.33233e-05	0.0757823	0.924154	0	0.909657	0.000468039	0.00254157	0.0251991	0.00199594	0.0601384	1	0.00411643	0.0516142	0.000141052	0.00543801	0.000587324	0.938103
1	0.00531465	7.50327e-05	0.0190925	2.07272e-05	0.00051992	0.974977	1	1.29992e-05	8.34921e-06	2.09898e-05	2.90656e-05	1.17048e-05	0.999917	1	5.91874e-06	7.75589e-07	4.63753e-06	9.53046e-08	6.83169e-08	0.999988	1	3.11565e-06	6.10989e-07	3.01789e-07	8.32801e-06	9.7935e-07	0.999987
1	0.107014	0.000273629	0.000897164	0.0127516	0.0127012	0.866363	1	0.00359015	0.000148333	0.0012298	9.72852e-05	6.69765e-06	0.994928	1	7.99354e-07	1.26294e-07	0.000106626	2.76994e-06	9.41922e-07	0.999889	4	0.00553707	9.47483e-05	0.000120002	0.991243	0.000541973	0.00246354
3	0.000199537	1.67624e-05	0.999406	0.000251325	2.85245e-06	0.000123343	0	0.999996	1.88421e-07	6.74584e-10	3.85566e-06	1.54237e-10	8.56721e-10	1	0.927715	8.81203e-05	0.000338027	0.0607023	0.000207971	0.0109482	0	6.28125e-06	1.83123e-08	1.18361e-09	4.03767e-08	3.0581e-08	0.999994
4	6.40203e-05	2.59207e-06	7.99873e-06	0.999819	0.000103675	2.27793e-06	1	1.69759e-05	4.08702e-06	0.00260969	0.000458341	0.995086	0.00182469	1	7.81878e-05	5.75913e-08	2.5075e-08	1.34803e-06	2.96307e-09	0.99992	1	2.64111e-10	2.35865e-11	3.39117e-12	2.51162e-14	9.07041e-14	1
1	0.00079391	7.84899e-06	2.11448e-05	6.83338e-07	9.65499e-06	0.999167	3	2.25438e-11	6.97759e-10	0.999996	2.2194e-09	2.08244e-06	2.07177e-06	5	1.32266e-05	6.16589e-07	3.8956e-07	0.000427346	0.999548	1.01044e-05	1	8.83846e-07	8.42442e-08	0.0119776	0.000172784	0.164897	0.822952
5	7.09232e-08	1.53736e-08	8.64945e-10	2.27265e-07	0.999999	2.09819e-07	1	0.00453455	0.0136438	0.0417153	0.157587	0.0297727	0.752747	1	0.00165943	1.57648e-06	6.85268e-05	0.00365818	0.00014236	0.99447	0	0.0310039	3.8296e-05	4.06723e-05	0.95655	0.0119417	0.00042542
1	0.0154055	0.0429929	0.000651328	0.00261435	6.81072e-05	0.938268	1	0.00412597	1.41556e-05	0.00260548	0.000100708	0.000229093	0.992925	1	0.000694136	0.000439923	0.0619131	1.43931e-05	4.7747e-06	0.936934	1	1.46621e-05	3.37791e-10	9.6332e-08	5.29361e-08	6.74337e-08	0.999985
1	0.000302568	0.0055072	0.0342404	0.00329655	0.00704686	0.949606	0	1	1.08892e-07	2.67468e-08	6.46256e-09	9.41731e-09	1.5212e-08	1	4.19823e-06	1.22134e-10	4.1491e-10	3.93738e-06	8.74342e-09	0.999992	1	1.17903e-05	0.000359067	2.1968e-08	2.85786e-06	6.89403e-08	0.999626
1	6.97131e-10	4.31962e-07	1.13384e-07	2.13818e-06	3.7243e-07	0.999997	1	8.05657e-05	8.55576e-05	0.000126609	0.000223336	0.000397753	0.999086	1	1.70978e-06	1.90466e-07	1.00206e-05	0.000997397	8.59862e-07	0.99899	0	1	2.61607e-08	1.22207e-09	3.8104e-07	6.47885e-09	9.06173e-09
1	0.12425	0.000173909	0.000357128	0.840363	0.0294572	0.00539829	5	2.93202e-11	1.51711e-08	3.65319e-11	6.42287e-09	0.999995	5.27192e-06	1	1.3295e-05	7.58724e-07	1.1599e-06	5.24645e-06	5.39913e-06	0.999974	1	0.00413688	4.11286e-05	7.80737e-05	0.0202432	0.638043	0.337457
2	4.03746e-06	0.999995	8.70273e-09	3.93005e-07	1.99092e-08	8.15718e-07	0	1	1.40465e-07	3.74691e-10	1.34473e-07	1.69745e-09	2.18832e-10	1	2.27798e-05	5.19013e-06	0.21743	1.90827e-05	0.0003162	0.782207	5	0.456499	0.0209982	0.00172243	0.151198	0.228799	0.140784
1	0.000410013	4.52728e-05	8.36259e-06	0.000394469	0.00759642	0.991545	1	2.47328e-07	1.86184e-06	5.67268e-06	6.99124e-07	1.81053e-09	0.999991	1	8.63298e-06	5.12349e-09	3.67863e-06	1.89228e-07	0.000308289	0.999679	1	0.00448524	0.00200047	0.480475	0.00189635	0.0827644	0.428379
4	0.0186805	6.37188e-06	9.17658e-05	0.980521	0.000270472	0.000429995	1	0.0564534	2.54281e-06	0.000816161	0.000308258	3.43804e-05	0.942385	1	5.41914e-05	1.98739e-05	3.1576e-06	0.00136147	3.29764e-05	0.998528	1	1.27022e-05	4.32564e-07	2.75251e-10	2.39938e-12	3.70377e-13	0.999987
5	5.97287e-06	0.00172973	0.520268	0.281792	0.0236264	0.172579	1	0.000146987	0.00465567	0.000466938	0.000176231	3.0839e-06	0.994551	1	0.000219069	1.73451e-06	2.33879e-05	1.51546e-06	3.87239e-08	0.999754	0	0.0682042	0.000183844	4.86198e-05	0.0189679	0.818626	0.0939697
0	0.000103773	1.41463e-05	2.46773e-06	0.937945	0.000365703	0.0615689	5	0.0611929	0.0127802	0.0562213	0.00517668	0.00100028	0.863629	5	2.25983e-06	2.06208e-08	6.23173e-08	6.26575e-05	0.999675	0.000260411	1	1.63707e-05	5.05914e-07	0.00290178	1.5099e-07	8.53636e-06	0.997073
5	1.13994e-06	1.75031e-05	1.03337e-06	5.31718e-05	0.999797	0.000129667	1	0.0596233	2.15044e-05	0.000463226	0.00108972	0.000177126	0.938625	1	2.89717e-06	0.0014422	0.000392691	5.71393e-07	6.62487e-08	0.998162	1	0.828703	8.02057e-05	0.0263134	0.0127543	0.0364544	0.0956948
1	0.000301359	7.72638e-05	2.85794e-05	0.000528183	0.00047999	0.998585	0	0.708986	2.87452e-06	6.0063e-06	0.290884	0.000100594	2.02612e-05	5	1.39272e-05	7.18122e-08	4.40388e-06	9.75893e-05	0.998915	0.000969257	2	0.000103014	0.99123	0.00470804	0.00133408	0.000183606	0.00244074
1	0.000890805	3.44388e-06	0.000269265	7.83967e-07	5.76818e-05	0.998778	0	0.958814	5.54024e-06	2.58636e-06	0.00186333	0.0393138	3.97866e-07	1	2.67241e-06	1.26539e-10	5.83084e-07	8.58008e-09	2.77279e-06	0.999994	1	0.0196417	0.0523628	0.171201	0.0109442	0.256951	0.488898
1	1.83916e-06	1.26267e-08	6.67667e-07	1.22565e-06	4.80478e-06	0.999991	0	0.999908	7.1746e-07	1.21807e-07	8.24146e-05	7.81939e-06	6.33729e-07	1	1.20896e-10	0.00219815	1.29389e-06	5.6262e-09	5.27093e-10	0.997801	1	0.0199914	2.16991e-05	0.00162279	0.0668155	0.0450333	0.866515
3	0.00402799	0.000114617	0.994698	0.000502892	0.000583171	7.3193e-05	3	0.0139462	6.40321e-06	0.550461	0.0366202	6.15096e-05	0.398905	1	8.66604e-07	6.29669e-07	1.38944e-06	0.000119838	0.000110312	0.999767	5	0.892219	3.53541e-07	4.56183e-06	0.0180679	0.0896989	8.83257e-06
1	3.91756e-05	0.000148661	0.000114329	0.00012016	2.53108e-07	0.999577	1	0.99996	7.95937e-08	3.05474e-08	1.12752e-06	1.07819e-06	3.74243e-05	1	0.00361806	0.000386878	0.025409	0.000171084	0.000222901	0.970192	1	5.61679e-10	0.278173	1.31881e-08	1.64256e-08	2.64023e-08	0.721826
1	0.0100059	0.000228746	0.00212724	0.0913567	0.000180622	0.896101	3	4.91764e-06	1.13408e-08	0.999995	2.47127e-07	3.46282e-07	2.39863e-08	1	0.000820555	2.05877e-05	0.00100599	1.13712e-05	5.60458e-06	0.998136	4	0.0106486	8.21761e-07	5.82235e-08	0.989348	1.455e-06	1.02301e-06
1	0.0228071	0.000430709	0.0229861	0.0462751	0.693458	0.214043	1	0.00106354	0.998589	1.50427e-05	5.68217e-07	1.43604e-08	0.000331603	1	0.0259451	0.00385665	0.0016107	0.808007	0.00179508	0.158785	5	6.83073e-06	3.16548e-06	1.06093e-05	0.00464151	0.99529	4.77029e-05
1	0.000126821	1.88773e-05	0.000370901	0.151545	0.0467094	0.801229	5	2.14088e-06	1.21862e-06	8.34031e-06	4.87279e-05	0.999868	7.1103e-05	4	0.0666492	3.90637e-05	7.87857e-06	0.932162	0.000861078	0.00028036	1	0.000103373	6.72369e-06	5.81776e-05	0.00086441	0.650728	0.34824
1	8.19008e-05	0.00149853	2.54019e-05	3.71459e-06	1.25949e-06	0.998389	1	0.000913945	0.0032917	0.000713381	7.80124e-05	0.829092	0.165911	4	0.000475404	0.00366361	0.000149524	0.958233	0.0103707	0.0271079	1	4.27261e-06	1.99315e-08	3.83179e-07	5.29673e-08	9.3439e-07	0.999994
1	9.89396e-05	6.84848e-06	2.58722e-06	0.292277	0.000110855	0.707504	1	0.00026499	6.3574e-05	1.19681e-05	0.00476478	0.406247	0.588647	1	5.10802e-09	3.75597e-07	3.34868e-09	0.000160364	2.24133e-08	0.999839	1	6.40366e-05	1.67212e-10	1.10657e-10	1.08763e-06	3.02417e-09	0.999935
0	0.999078	2.59309e-07	2.38102e-09	0.00092203	3.71636e-08	1.1927e-09	1	0.000104235	1.39191e-05	1.63474e-05	1.24054e-05	0.000297577	0.999556	1	1.98759e-10	1.82745e-12	4.38067e-13	3.5769e-10	5.3282e-14	1	1	0.583688	0.000232044	6.2533e-05	0.00184788	0.000779001	0.41339
1	0.00415363	0.00457839	0.000474118	0.0391338	0.0112213	0.940439	1	7.36265e-07	0.0160462	0.0170377	1.16875e-06	7.40062e-08	0.966914	1	3.15887e-08	4.81177e-09	1.80392e-08	3.11471e-08	3.58559e-09	1	1	1.44406e-07	2.33585e-05	0.976242	0.000735553	3.36671e-05	0.0229652
0	0.128164	0.00145759	0.198327	0.015676	0.00409237	0.652283	3	2.84662e-07	7.8685e-06	0.999916	4.72512e-07	5.09866e-06	7.02967e-05	1	7.07292e-06	5.76995e-09	3.48861e-05	5.10328e-09	1.5669e-09	0.999958	4	0.0383074	0.000479559	0.00492895	0.873003	0.0832346	4.62415e-05
1	0.000925813	0.000255264	8.06731e-05	4.15852e-05	0.000811172	0.997886	3	0.000256749	0.0557817	0.000213334	4.88367e-05	1.97467e-06	0.943697	1	5.59403e-05	2.49353e-08	1.72282e-06	1.66429e-06	0.000250954	0.99969	4	0.000189566	5.09166e-08	2.05614e-07	0.999805	4.67806e-06	3.9271e-07
5	0.953464	0.0119547	1.23364e-05	0.0257174	5.22247e-05	0.00879892	2	1.46027e-05	0.0422287	0.000219481	0.000317887	1.09099e-05	0.957208	1	2.82081e-07	1.63734e-10	2.59248e-08	6.23974e-09	5.05043e-06	0.999995	1	0.999681	6.37957e-06	8.19414e-05	0.000188275	3.03236e-05	1.22549e-05
0	0.990088	3.76297e-06	2.20742e-06	0.00296342	0.00322707	0.00371543	1	2.56847e-07	1.68274e-08	6.44519e-05	1.40067e-06	2.31421e-06	0.999932	1	1.22488e-08	1.08365e-10	8.95797e-07	1.47396e-11	1.609e-08	0.999999	1	2.61317e-11	6.41098e-11	5.12868e-09	3.19907e-11	2.36359e-10	1
1	0.000130169	1.61087e-05	2.43082e-05	0.109529	0.0159859	0.874315	4	2.07349e-05	8.60574e-07	4.87997e-07	0.999726	0.000229889	2.25162e-05	1	0.0160528	0.00866515	0.000165722	0.0220464	0.865393	0.0876769	0	0.913683	0.0596901	0.000668935	0.0189811	6.81335e-05	0.0069084
1	0.000964223	0.00784253	0.000147702	0.0875625	0.12633	0.777153	5	0.329071	7.60347e-05	2.5902e-05	0.670565	0.00022379	3.8472e-05	5	0.00412604	7.88017e-05	2.58435e-05	0.152532	0.833928	0.00931014	1	0.000149233	5.01081e-07	2.86501e-07	2.34548e-08	2.99389e-08	0.99985
5	6.52112e-08	2.43192e-09	1.44446e-09	3.79109e-07	0.999967	3.25608e-05	0	0.272067	1.8751e-05	0.000107331	0.727744	5.63425e-05	7.00084e-06	0	0.999752	1.94393e-06	1.10483e-07	6.07546e-05	0.000176989	8.28729e-06	1	6.5738e-05	2.72973e-07	2.27764e-08	6.27066e-05	9.22237e-06	0.999862
1	0.206579	0.00124174	0.000688074	0.0502147	0.0232746	0.718002	5	5.89556e-07	9.81976e-07	4.7539e-07	9.52364e-05	0.997181	0.00272159	1	4.32704e-09	4.68466e-06	4.89738e-06	2.82355e-08	7.20461e-09	0.99999	4	0.00218267	6.89876e-07	1.6495e-06	0.995778	0.0020295	7.49712e-06
1	3.21474e-08	1.49278e-08	3.87245e-07	1.10597e-10	1.17631e-08	1	1	0.00661216	3.62246e-05	0.00177297	0.014706	5.18097e-06	0.976868	1	0.181433	8.98991e-05	3.14183e-05	0.72028	0.0174978	0.0806681	5	1.90425e-07	4.5553e-09	1.28939e-07	0.000144854	0.998593	0.00126204
[truncated: 81,838 more rows]

## Sheet: Figure S6
Ground Truth	Figure S6A					Figure S6B					Figure S6C					Figure S6D					Figure S6E					Figure S6F
[truncated: 342 more rows]

[truncated: 9 more sheets: Figure S7, Figure S8, Figure S9 and Table 1, Figure S10 and Table S2,S4,S5, Figure S11 and Table S3,S4,S5, Figure S12 and Table S4,S5, Figure S13 and Table S4,S5, Figure S14, Figure S15]
